# Supplementary material for: SOMSpec as a General Purpose Validated Self-Organising Map Tool for Rapid Protein Secondary Structure Prediction From Infrared Absorbance Data
Source: Front Chem. 2022 Jan 27;9:784625. doi: 10.3389/fchem.2021.784625 (PMC8830495; doi:10.3389/fchem.2021.784625)
Supplement: Supplementary file 1 [file DataSheet4.xlsx]

## Sheet: 21Transmission & ATR in_output
ln(10)	2.30259				Normalised 19 transmission + 2 transmission from ATR																								Data to ATR																			Normalised 19 ATR from Transmission + 2 ATR
Wavenumber	dpf	1-ln10dpf(eC)water	Conversion factor			Hemoglobin	Bovine serum albumin	Bovine fibrinogen	Peroxidase	Aldolase	Alpha lactalbumin	Hexokinase	Lysozyme	Apotransferrin	Glyceraldehyde	Deoxyribonuclease	Papain	Ribonuclease	Trypsin inhibitor	Carbonic anhydrase	Beta lactoglobulin	alpha chymotrypsin	an IGG	Laminin G like domain 3 from human perlecan	Concanavalin A	Trypsin			Aldolase	alpha chymotrypsin	Apotransferrin	Beta lactoglobulin	Bovine serum albumin	Carbonic anhydrase	Concanavalin A	Deoxyribonuclease	Glyceraldehyde	Hexokinase	Lysozyme	Papain	Ribonuclease	Trypsin	Trypsin inhibitor	Hemoglobin	Peroxidase	Bovine fibrinogen	Alpha lactalbumin
1600.63	0.000127129	0.811597	0.000103177		1600.63	0.14419	0.17934	0.28871	0.27507	0.20623	0.24009	0.51713	0.17418	0.24237	0.37904	0.25971	0.47639	0.2718	0.27151	0.31572	0.33409	0.28153	0.272463	0.278385	0.26845	0.25842		1600.63	2.12782e-05	2.90475e-05	2.50071e-05	3.44705e-05	1.85038e-05	3.25751e-05	2.76979e-05	2.67961e-05	3.91083e-05	5.3356e-05	1.79714e-05	4.91526e-05	2.80436e-05	2.6663e-05	2.80136e-05	1.48771e-05	2.83809e-05	2.97883e-05	2.47718e-05	1600.63
1601.59	0.000127247	0.807935	0.000102807		1601.59	0.14583	0.18104	0.28956	0.27902	0.20734	0.23981	0.51009	0.1782	0.24457	0.37765	0.26688	0.47385	0.277	0.26973	0.3203	0.34013	0.28783	0.280414	0.28627	0.27269	0.26474		1601.59	2.13161e-05	2.95911e-05	2.51436e-05	3.49679e-05	1.86123e-05	3.29292e-05	2.80346e-05	2.74373e-05	3.88252e-05	5.24411e-05	1.83203e-05	4.87153e-05	2.84777e-05	2.72172e-05	2.77303e-05	1.49924e-05	2.86853e-05	2.97689e-05	2.46543e-05	1601.59
1602.56	0.00012717	0.804434	0.0001023		1602.56	0.14801	0.18338	0.29121	0.2838	0.20902	0.23998	0.50371	0.18292	0.24731	0.37711	0.27477	0.47187	0.28289	0.26881	0.32584	0.34723	0.2947	0.288413	0.294217	0.27745	0.27188		1602.56	2.13828e-05	3.01478e-05	2.52998e-05	3.55216e-05	1.87598e-05	3.33334e-05	2.83831e-05	2.8109e-05	3.85784e-05	5.15296e-05	1.87127e-05	4.82723e-05	2.89397e-05	2.78133e-05	2.74993e-05	1.51414e-05	2.90327e-05	2.97908e-05	2.455e-05	1602.56
1603.52	0.000127289	0.800506	0.000101896		1603.52	0.15074	0.18633	0.29369	0.28947	0.21137	0.24083	0.49803	0.18832	0.25061	0.37754	0.28344	0.47057	0.2895	0.2688	0.33233	0.35548	0.3021	0.295786	0.301535	0.28284	0.28001		1603.52	2.15377e-05	3.07827e-05	2.55361e-05	3.62219e-05	1.89862e-05	3.3863e-05	2.88202e-05	2.88813e-05	3.84697e-05	5.07471e-05	1.9189e-05	4.79491e-05	2.94988e-05	2.85318e-05	2.73896e-05	1.53598e-05	2.94957e-05	2.99257e-05	2.45395e-05	1603.52
1604.48	0.000127212	0.796789	0.000101361		1604.48	0.154	0.18985	0.297	0.29593	0.21444	0.24243	0.4933	0.19429	0.25459	0.37901	0.29298	0.47011	0.29686	0.26974	0.33977	0.365	0.30993	0.303716	0.309417	0.28909	0.28917		1604.48	2.17359e-05	3.14149e-05	2.58056e-05	3.69969e-05	1.92435e-05	3.44396e-05	2.93026e-05	2.96969e-05	3.8417e-05	5.00016e-05	1.96935e-05	4.7651e-05	3.00901e-05	2.93107e-05	2.73412e-05	1.56097e-05	2.99959e-05	3.01043e-05	2.4573e-05	1604.48
1605.45	0.000127332	0.792691	0.000100935		1605.45	0.15779	0.19392	0.30108	0.30316	0.21818	0.24484	0.48959	0.20075	0.25935	0.3816	0.30352	0.47055	0.30502	0.27158	0.34817	0.37589	0.3182	0.312424	0.318056	0.29662	0.2995		1605.45	2.20219e-05	3.21174e-05	2.61774e-05	3.79403e-05	1.95732e-05	3.51424e-05	2.99392e-05	3.06356e-05	3.85166e-05	4.94165e-05	2.02626e-05	4.74947e-05	3.07871e-05	3.02299e-05	2.74118e-05	1.59265e-05	3.05993e-05	3.03894e-05	2.47128e-05	1605.45
1606.41	0.000127255	0.788826	0.000100382		1606.41	0.16217	0.19843	0.30606	0.31108	0.22258	0.24812	0.48692	0.20763	0.26494	0.3854	0.3151	0.47196	0.314	0.27424	0.35758	0.38823	0.32698	0.323621	0.329166	0.30569	0.31091		1606.41	2.2343e-05	3.28229e-05	2.65952e-05	3.89713e-05	1.99188e-05	3.58945e-05	3.06857e-05	3.16303e-05	3.86872e-05	4.88779e-05	2.08423e-05	4.73762e-05	3.15199e-05	3.12097e-05	2.75287e-05	1.62789e-05	3.12268e-05	3.07229e-05	2.49067e-05	1606.41
1607.38	0.000127374	0.784491	9.9924e-05		1607.38	0.16732	0.2033	0.31207	0.31975	0.22777	0.25222	0.48535	0.21492	0.27131	0.39054	0.32766	0.47442	0.32382	0.27773	0.36803	0.40204	0.33642	0.337304	0.342723	0.31644	0.32336		1607.38	2.27597e-05	3.36164e-05	2.71104e-05	4.01734e-05	2.03145e-05	3.6775e-05	3.16199e-05	3.27411e-05	3.90243e-05	4.84981e-05	2.14757e-05	4.74059e-05	3.23574e-05	3.23114e-05	2.77519e-05	1.67193e-05	3.19507e-05	3.11833e-05	2.52028e-05	1607.38
1608.34	0.000127298	0.780274	9.9327e-05		1608.34	0.17335	0.20846	0.31933	0.32916	0.23385	0.2573	0.48482	0.22266	0.27838	0.39709	0.34117	0.47795	0.33446	0.28209	0.37949	0.41729	0.34666	0.354283	0.359549	0.32868	0.33673		1608.34	2.32276e-05	3.44327e-05	2.76506e-05	4.14482e-05	2.07057e-05	3.76936e-05	3.26468e-05	3.38874e-05	3.94417e-05	4.81557e-05	2.21161e-05	4.74733e-05	3.32209e-05	3.34464e-05	2.80191e-05	1.72183e-05	3.26945e-05	3.17181e-05	2.55568e-05	1608.34
1609.31	0.000127417	0.775514	9.8814e-05		1609.31	0.18031	0.21393	0.32782	0.33922	0.24091	0.2634	0.48519	0.2308	0.28612	0.40511	0.35549	0.48252	0.34584	0.2874	0.39197	0.43387	0.35784	0.373027	0.37811	0.34237	0.35101		1609.31	2.38053e-05	3.53596e-05	2.82727e-05	4.28724e-05	2.11393e-05	3.87321e-05	3.38309e-05	3.51274e-05	4.00305e-05	4.79436e-05	2.28063e-05	4.76797e-05	3.41738e-05	3.46847e-05	2.83991e-05	1.78172e-05	3.35197e-05	3.23932e-05	2.60276e-05	1609.31
1610.27	0.000127271	0.771149	9.81446e-05		1610.27	0.18807	0.21978	0.33739	0.3497	0.24897	0.27062	0.48654	0.2393	0.29455	0.41461	0.37047	0.48801	0.35789	0.29385	0.40537	0.45162	0.36992	0.393112	0.398012	0.3577	0.36622		1610.27	2.44351e-05	3.63056e-05	2.89085e-05	4.43241e-05	2.15702e-05	3.97849e-05	3.51063e-05	3.63596e-05	4.06917e-05	4.77513e-05	2.3486e-05	4.78955e-05	3.5125e-05	3.59425e-05	2.88398e-05	1.84581e-05	3.43212e-05	3.3113e-05	2.65599e-05	1610.27
1611.23	0.000127124	0.766896	9.74909e-05		1611.23	0.19655	0.22603	0.34777	0.36037	0.25784	0.27893	0.48876	0.24806	0.30368	0.4255	0.38599	0.49422	0.37046	0.30148	0.4198	0.47027	0.38287	0.412623	0.417346	0.37545	0.3823		1611.23	2.51371e-05	3.73263e-05	2.9606e-05	4.5847e-05	2.20359e-05	4.09267e-05	3.6603e-05	3.76305e-05	4.14824e-05	4.76496e-05	2.41836e-05	4.81819e-05	3.61165e-05	3.72708e-05	2.93916e-05	1.91618e-05	3.51328e-05	3.39044e-05	2.71931e-05	1611.23
1612.2	0.000126978	0.762853	9.68652e-05		1612.2	0.20576	0.23261	0.3589	0.37106	0.2674	0.288	0.49188	0.25705	0.31344	0.43786	0.40196	0.50103	0.3834	0.31028	0.43537	0.48963	0.39667	0.430857	0.435417	0.39654	0.39909		1612.2	2.59018e-05	3.84235e-05	3.03614e-05	4.74281e-05	2.25318e-05	4.21722e-05	3.84109e-05	3.8936e-05	4.24134e-05	4.76461e-05	2.48992e-05	4.85324e-05	3.71381e-05	3.86579e-05	3.00553e-05	1.9931e-05	3.59428e-05	3.47649e-05	2.78972e-05	1612.2
1613.16	0.000126831	0.758935	9.62568e-05		1613.16	0.21578	0.23963	0.37079	0.38182	0.27747	0.29762	0.49593	0.26635	0.32382	0.45176	0.41859	0.50835	0.39673	0.32009	0.45232	0.50964	0.4114	0.448129	0.452537	0.42119	0.41644		1613.16	2.67084e-05	3.96001e-05	3.11699e-05	4.90563e-05	2.3066e-05	4.35389e-05	4.05424e-05	4.02922e-05	4.3485e-05	4.77367e-05	2.5638e-05	4.89322e-05	3.8188e-05	4.00852e-05	3.08109e-05	2.07703e-05	3.67528e-05	3.56911e-05	2.8648e-05	1613.16
1614.13	0.000126686	0.754866	9.56307e-05		1614.13	0.22656	0.24745	0.38342	0.39284	0.28795	0.30757	0.50091	0.27601	0.33497	0.4674	0.43634	0.51622	0.4106	0.33068	0.47074	0.5305	0.42724	0.46561	0.469866	0.44846	0.43444		1614.13	2.75369e-05	4.08573e-05	3.20334e-05	5.07321e-05	2.36638e-05	4.50172e-05	4.28865e-05	4.17275e-05	4.46978e-05	4.79024e-05	2.6395e-05	4.93665e-05	3.9266e-05	4.15458e-05	3.16232e-05	2.16661e-05	3.75676e-05	3.66667e-05	2.94131e-05	1614.13
1615.09	0.00012654	0.750313	9.49445e-05		1615.09	0.238	0.25644	0.39671	0.40426	0.29886	0.31814	0.50675	0.28614	0.34705	0.48489	0.4555	0.52465	0.42515	0.34184	0.4906	0.5525	0.44434	0.48474	0.48883	0.47634	0.45335		1615.09	2.83751e-05	4.21877e-05	3.29505e-05	5.24569e-05	2.43476e-05	4.65798e-05	4.52259e-05	4.32472e-05	4.60377e-05	4.81131e-05	2.71674e-05	4.98127e-05	4.03657e-05	4.30431e-05	3.24558e-05	2.25968e-05	3.83823e-05	3.76655e-05	3.02057e-05	1615.09
1616.06	0.000126589	0.744755	9.42781e-05		1616.06	0.24985	0.26657	0.41045	0.41621	0.31033	0.32957	0.51338	0.2968	0.36007	0.5041	0.47585	0.53352	0.44041	0.3535	0.51173	0.57584	0.46271	0.505692	0.509593	0.50284	0.47341		1616.06	2.92573e-05	4.36234e-05	3.39467e-05	5.42891e-05	2.51317e-05	4.82449e-05	4.74068e-05	4.48622e-05	4.75256e-05	4.84005e-05	2.79817e-05	5.02993e-05	4.1521e-05	4.46322e-05	3.33273e-05	2.35554e-05	3.92395e-05	3.86965e-05	3.10712e-05	1616.06
1617.02	0.000126249	0.739669	9.33827e-05		1617.02	0.26167	0.27771	0.42418	0.4285	0.32244	0.3424	0.52064	0.30788	0.37405	0.5246	0.49678	0.54264	0.45631	0.36591	0.5338	0.60063	0.48214	0.529105	0.532813	0.52703	0.4949		1617.02	3.01103e-05	4.50235e-05	3.49298e-05	5.60884e-05	2.59333e-05	4.98477e-05	4.92155e-05	4.63906e-05	4.89885e-05	4.86187e-05	2.87507e-05	5.06732e-05	4.26114e-05	4.62151e-05	3.41696e-05	2.44354e-05	4.00145e-05	3.96111e-05	3.19742e-05	1617.02
1617.98	0.000126104	0.734405	9.26117e-05		1617.98	0.27277	0.29002	0.43702	0.44066	0.3349	0.35683	0.52848	0.31902	0.38934	0.54576	0.51798	0.55186	0.47277	0.37944	0.55648	0.62698	0.50232	0.551307	0.554824	0.54934	0.51827		1617.98	3.10157e-05	4.65207e-05	3.60574e-05	5.80657e-05	2.68592e-05	5.15365e-05	5.08753e-05	4.7971e-05	5.05438e-05	4.89434e-05	2.9545e-05	5.11087e-05	4.3784e-05	4.79979e-05	3.51406e-05	2.52617e-05	4.08103e-05	4.04732e-05	3.30466e-05	1617.98
1618.95	0.00012596	0.729671	9.19091e-05		1618.95	0.28286	0.30363	0.44872	0.45238	0.34746	0.37281	0.53692	0.3299	0.4062	0.56714	0.5395	0.56115	0.48981	0.39457	0.57972	0.65512	0.52316	0.571113	0.574464	0.5715	0.54369		1618.95	3.19347e-05	4.80832e-05	3.73335e-05	6.02115e-05	2.79064e-05	5.32815e-05	5.2526e-05	4.95849e-05	5.21253e-05	4.93478e-05	3.03208e-05	5.15748e-05	4.5018e-05	4.997e-05	3.62646e-05	2.59974e-05	4.15778e-05	4.12414e-05	3.42646e-05	1618.95
1619.91	0.000125498	0.726066	9.11197e-05		1619.91	0.29253	0.31821	0.46014	0.46391	0.36022	0.3896	0.54606	0.34056	0.42444	0.58878	0.56136	0.57079	0.50751	0.41158	0.60389	0.68527	0.54508	0.58945	0.592664	0.59526	0.57073		1619.91	3.28231e-05	4.96675e-05	3.86748e-05	6.24416e-05	2.89952e-05	5.50263e-05	5.42399e-05	5.1151e-05	5.36495e-05	4.97568e-05	3.10317e-05	5.20102e-05	4.62442e-05	5.20047e-05	3.7503e-05	2.66552e-05	4.22713e-05	4.19278e-05	3.55002e-05	1619.91
1620.88	0.000125039	0.722572	9.03493e-05		1620.88	0.3027	0.33326	0.47273	0.47583	0.37348	0.40632	0.55603	0.35131	0.44371	0.6109	0.58365	0.58107	0.52605	0.4306	0.62945	0.71775	0.56882	0.607066	0.61015	0.62134	0.59863		1620.88	3.37437e-05	5.13925e-05	4.00889e-05	6.48482e-05	3.01098e-05	5.68704e-05	5.61376e-05	5.27324e-05	5.51944e-05	5.02369e-05	3.17406e-05	5.24993e-05	4.75282e-05	5.40858e-05	3.89044e-05	2.73487e-05	4.29909e-05	4.27108e-05	3.67107e-05	1620.88
1621.84	0.000124391	0.719302	8.94749e-05		1621.84	0.31394	0.34851	0.48747	0.4888	0.38772	0.42247	0.56676	0.36249	0.46388	0.63373	0.60654	0.59227	0.54563	0.45154	0.65642	0.75273	0.59505	0.626941	0.629882	0.64902	0.62671		1621.84	3.46912e-05	5.3242e-05	4.15056e-05	6.73504e-05	3.11829e-05	5.87331e-05	5.8071e-05	5.42701e-05	5.67029e-05	5.07108e-05	3.24338e-05	5.29933e-05	4.88202e-05	5.60748e-05	4.04015e-05	2.80898e-05	4.37353e-05	4.36163e-05	3.78005e-05	1621.84
1622.8	0.000123938	0.715321	8.86553e-05		1622.8	0.32622	0.36391	0.50459	0.50311	0.40321	0.4383	0.5783	0.37434	0.4851	0.65712	0.63011	0.60441	0.56629	0.47435	0.68428	0.78994	0.62404	0.650024	0.652777	0.67682	0.65453		1622.8	3.57467e-05	5.53245e-05	4.30067e-05	7.00324e-05	3.22626e-05	6.06651e-05	6.00037e-05	5.58626e-05	5.82572e-05	5.12694e-05	3.31872e-05	5.35842e-05	5.02046e-05	5.80276e-05	4.20537e-05	2.89211e-05	4.46034e-05	4.47346e-05	3.88576e-05	1622.8
1623.77	0.000123487	0.711254	8.78305e-05		1623.77	0.33909	0.37944	0.52343	0.51872	0.42007	0.45407	0.59047	0.38693	0.50746	0.6806	0.65421	0.61729	0.58791	0.49903	0.71212	0.82832	0.65558	0.677709	0.68022	0.70341	0.68178		1623.77	3.6895e-05	5.75799e-05	4.45705e-05	7.27518e-05	3.33264e-05	6.25459e-05	6.17809e-05	5.74596e-05	5.97775e-05	5.18613e-05	3.39843e-05	5.42169e-05	5.16365e-05	5.98811e-05	4.38301e-05	2.97825e-05	4.55595e-05	4.59731e-05	3.98812e-05	1623.77
1624.73	0.000123038	0.707401	8.70375e-05		1624.73	0.35208	0.39514	0.54304	0.5354	0.43833	0.47035	0.60324	0.40029	0.53106	0.70369	0.67851	0.63071	0.61015	0.5256	0.73905	0.86598	0.68915	0.709245	0.711464	0.72866	0.70836		1624.73	3.81511e-05	5.99819e-05	4.62221e-05	7.53727e-05	3.4392e-05	6.4325e-05	6.34207e-05	5.90558e-05	6.12474e-05	5.25045e-05	3.48402e-05	5.48954e-05	5.31059e-05	6.16539e-05	4.57469e-05	3.06441e-05	4.65999e-05	4.72648e-05	4.09381e-05	1624.73
1625.7	0.000122592	0.703884	8.62906e-05		1625.7	0.36502	0.41108	0.5627	0.55282	0.45779	0.48729	0.61669	0.41447	0.55587	0.72614	0.70289	0.64463	0.63284	0.55416	0.7646	0.90099	0.7242	0.742947	0.744842	0.75335	0.73445		1625.7	3.9503e-05	6.24917e-05	4.79664e-05	7.7747e-05	3.54724e-05	6.59778e-05	6.5007e-05	6.06528e-05	6.26591e-05	5.32146e-05	3.57649e-05	5.56255e-05	5.46082e-05	6.33762e-05	4.78188e-05	3.14978e-05	4.77032e-05	4.85557e-05	4.20486e-05	1625.7
1626.66	0.000122148	0.700596	8.55766e-05		1626.66	0.37823	0.42728	0.58216	0.57099	0.47837	0.50493	0.63101	0.4296	0.58171	0.74806	0.72735	0.65915	0.65595	0.58469	0.78879	0.93172	0.76022	0.777062	0.778626	0.77882	0.76037		1626.66	4.09373e-05	6.5057e-05	4.97808e-05	7.97334e-05	3.65652e-05	6.7502e-05	6.66488e-05	6.22441e-05	6.40164e-05	5.39997e-05	3.67637e-05	5.64078e-05	5.6134e-05	6.50699e-05	5.00358e-05	3.23676e-05	4.88634e-05	4.98193e-05	4.32102e-05	1626.66
1627.63	0.000121707	0.697379	8.48757e-05		1627.63	0.39209	0.44372	0.60148	0.58988	0.49995	0.5232	0.64647	0.44585	0.60826	0.76967	0.75173	0.67446	0.67958	0.61711	0.81208	0.95683	0.79669	0.810097	0.811343	0.80628	0.78644		1627.63	4.24336e-05	6.76196e-05	5.16265e-05	8.12116e-05	3.7661e-05	6.89258e-05	6.84336e-05	6.38036e-05	6.53263e-05	5.48696e-05	3.78418e-05	5.72453e-05	5.76798e-05	6.67496e-05	5.23776e-05	3.32789e-05	5.00665e-05	5.1051e-05	4.4407e-05	1627.63
1628.59	0.000121085	0.694695	8.4117e-05		1628.59	0.40673	0.46033	0.62047	0.60936	0.52227	0.54197	0.66319	0.46327	0.63508	0.7911	0.77573	0.69047	0.70372	0.65108	0.8349	0.97575	0.83274	0.841402	0.842361	0.83637	0.81283		1628.59	4.39318e-05	7.00476e-05	5.3421e-05	8.20772e-05	3.87216e-05	7.02293e-05	7.0353e-05	6.52521e-05	6.6545e-05	5.57856e-05	3.89689e-05	5.80803e-05	5.91948e-05	6.83729e-05	5.47669e-05	3.42129e-05	5.12576e-05	5.21921e-05	4.55889e-05	1628.59
1629.55	0.000121195	0.690418	8.36754e-05		1629.55	0.42202	0.47705	0.63884	0.62907	0.5448	0.56148	0.68118	0.48178	0.66166	0.81219	0.79892	0.70694	0.72813	0.68629	0.85774	0.98858	0.86718	0.866316	0.867025	0.86914	0.8394		1629.55	4.55864e-05	7.25617e-05	5.53647e-05	8.27199e-05	3.99174e-05	7.17718e-05	7.27257e-05	6.685e-05	6.79604e-05	5.6998e-05	4.03132e-05	5.91535e-05	6.09266e-05	7.02372e-05	5.74256e-05	3.53127e-05	5.26377e-05	5.34552e-05	4.69821e-05	1629.55
1630.52	0.000120474	0.688725	8.29732e-05		1630.52	0.43785	0.49377	0.65644	0.64866	0.56701	0.58154	0.70029	0.5012	0.6874	0.83282	0.82096	0.72349	0.75247	0.72211	0.88093	0.99609	0.89885	0.890648	0.891152	0.90368	0.86568		1630.52	4.70466e-05	7.45805e-05	5.70358e-05	8.26488e-05	4.09697e-05	7.30936e-05	7.49812e-05	6.81177e-05	6.91018e-05	5.81053e-05	4.15862e-05	6.00303e-05	6.24349e-05	7.18283e-05	5.99158e-05	3.63298e-05	5.38214e-05	5.44669e-05	4.82522e-05	1630.52
1631.48	0.000119758	0.687555	8.23403e-05		1631.48	0.45435	0.51054	0.67354	0.66791	0.58832	0.60206	0.72049	0.52148	0.71192	0.85291	0.84192	0.73991	0.77656	0.75784	0.90458	0.99951	0.92691	0.911724	0.912055	0.93793	0.89108		1631.48	4.84425e-05	7.63221e-05	5.86197e-05	8.23e-05	4.2038e-05	7.44834e-05	7.72295e-05	6.9324e-05	7.02289e-05	5.93254e-05	4.29388e-05	6.09244e-05	6.39422e-05	7.33718e-05	6.24008e-05	3.74113e-05	5.49959e-05	5.54595e-05	4.95738e-05	1631.48
1632.45	0.000119049	0.686766	8.17589e-05		1632.45	0.47155	0.52777	0.69061	0.68691	0.60825	0.62292	0.74189	0.54256	0.73522	0.87258	0.86259	0.75611	0.80056	0.79255	0.92827	1	0.95092	0.930573	0.930753	0.96824	0.91488		1632.45	4.97298e-05	7.77462e-05	6.01108e-05	8.17589e-05	4.31499e-05	7.58943e-05	7.91622e-05	7.05244e-05	7.13412e-05	6.06561e-05	4.43591e-05	6.18187e-05	6.54529e-05	7.47996e-05	6.4798e-05	3.85534e-05	5.6161e-05	5.64635e-05	5.09293e-05	1632.45
1633.41	0.000118346	0.686117	8.11994e-05		1633.41	0.48922	0.54608	0.70799	0.70591	0.62649	0.64442	0.76436	0.56442	0.75763	0.89183	0.88371	0.77205	0.82482	0.82541	0.95086	0.99896	0.97058	0.947886	0.947932	0.99015	0.93692		1633.41	5.08706e-05	7.88105e-05	6.15191e-05	8.1115e-05	4.43414e-05	7.72093e-05	8.03996e-05	7.17567e-05	7.24161e-05	6.20656e-05	4.58306e-05	6.269e-05	6.69749e-05	7.60774e-05	6.70228e-05	3.97244e-05	5.73195e-05	5.74884e-05	5.23265e-05	1633.41
1634.38	0.00011765	0.685403	8.06374e-05		1634.38	0.50708	0.56545	0.72594	0.7253	0.64307	0.66667	0.78734	0.5871	0.77912	0.91054	0.9051	0.78752	0.84943	0.85562	0.97064	0.99673	0.98551	0.963478	0.963412	1	0.95658		1634.38	5.18555e-05	7.94689e-05	6.28262e-05	8.03737e-05	4.55964e-05	7.82699e-05	8.06374e-05	7.29849e-05	7.34236e-05	6.3489e-05	4.73422e-05	6.35036e-05	6.84958e-05	7.71361e-05	6.8995e-05	4.08896e-05	5.84863e-05	5.85379e-05	5.37585e-05	1634.38
1635.34	0.000116959	0.684611	8.00714e-05		1635.34	0.52522	0.58462	0.74511	0.74551	0.65851	0.68984	0.80986	0.61074	0.79869	0.92834	0.92487	0.80208	0.87377	0.88288	0.98598	0.99354	0.99536	0.976394	0.976252	0.99666	0.9728		1635.34	5.27278e-05	7.96999e-05	6.39522e-05	7.95541e-05	4.68113e-05	7.89488e-05	7.9804e-05	7.40556e-05	7.43335e-05	6.48466e-05	4.89028e-05	6.42237e-05	6.9964e-05	7.78935e-05	7.06934e-05	4.20551e-05	5.9694e-05	5.9662e-05	5.52365e-05	1635.34
1636.3	0.000116275	0.68393	7.95236e-05		1636.3	0.54398	0.60216	0.76589	0.76666	0.67355	0.71376	0.83082	0.63532	0.81526	0.94467	0.94078	0.81537	0.89681	0.90717	0.99588	0.9894	1	0.985754	0.985578	0.98195	0.98447		1636.3	5.35631e-05	7.95236e-05	6.48324e-05	7.86807e-05	4.78859e-05	7.9196e-05	7.80882e-05	7.48142e-05	7.51236e-05	6.60698e-05	5.05229e-05	6.48412e-05	7.13176e-05	7.82886e-05	7.21414e-05	4.32593e-05	6.09676e-05	6.09063e-05	5.67608e-05	1636.3
1637.27	0.000115596	0.683576	7.90186e-05		1637.27	0.5631	0.61823	0.78742	0.78815	0.68856	0.73833	0.8496	0.66035	0.8292	0.95883	0.95218	0.82731	0.91788	0.92881	1	0.98451	0.9994	0.991623	0.991452	0.9595	0.99201		1637.27	5.4409e-05	7.89711e-05	6.55222e-05	7.77946e-05	4.88516e-05	7.90186e-05	7.58183e-05	7.52399e-05	7.57654e-05	6.71342e-05	5.21799e-05	6.53728e-05	7.25295e-05	7.83872e-05	7.33932e-05	4.44953e-05	6.22785e-05	6.22208e-05	5.83418e-05	1637.27
1638.23	0.00011538	0.682367	7.87312e-05		1638.23	0.58227	0.63414	0.80849	0.80915	0.70373	0.76358	0.86625	0.68514	0.84186	0.97038	0.96015	0.83831	0.93676	0.94802	0.99885	0.9793	0.99421	0.992906	0.992763	0.93342	0.9966		1638.23	5.54055e-05	7.82754e-05	6.62807e-05	7.71015e-05	4.99266e-05	7.86407e-05	7.34893e-05	7.55938e-05	7.63992e-05	6.82009e-05	5.39419e-05	6.60012e-05	7.37523e-05	7.84635e-05	7.46388e-05	4.58428e-05	6.37054e-05	6.36534e-05	6.01176e-05	1638.23
1639.2	0.000114256	0.684042	7.8156e-05		1639.2	0.6019	0.6509	0.82878	0.82922	0.71952	0.78918	0.881	0.70936	0.85419	0.97929	0.96569	0.84897	0.95328	0.96489	0.99379	0.974	0.9855	0.997038	0.996933	0.90703	0.99912		1639.2	5.62348e-05	7.70228e-05	6.67601e-05	7.6124e-05	5.08718e-05	7.76707e-05	7.08899e-05	7.54745e-05	7.65374e-05	6.88555e-05	5.54408e-05	6.63521e-05	7.45046e-05	7.80872e-05	7.5412e-05	4.70421e-05	6.48085e-05	6.47741e-05	6.16792e-05	1639.2
1640.16	0.000113335	0.685503	7.76917e-05		1640.16	0.6228	0.66871	0.84876	0.84832	0.73653	0.81459	0.89409	0.73306	0.86638	0.98582	0.96956	0.85994	0.96721	0.97916	0.98653	0.96832	0.97479	0.999296	0.999236	0.88257	1		1640.16	5.72223e-05	7.57331e-05	6.73105e-05	7.52304e-05	5.19532e-05	7.66452e-05	6.85684e-05	7.53268e-05	7.659e-05	6.94634e-05	5.69527e-05	6.68102e-05	7.51442e-05	7.76917e-05	7.60726e-05	4.83864e-05	6.59074e-05	6.59416e-05	6.32869e-05	1640.16
1641.13	0.000112425	0.687256	7.7265e-05		1641.13	0.64555	0.68761	0.86883	0.8666	0.7551	0.83917	0.90577	0.75632	0.87827	0.99041	0.97233	0.87168	0.97836	0.99025	0.97851	0.96201	0.96357	1	1	0.86089	0.99947		1641.13	5.83428e-05	7.44503e-05	6.78595e-05	7.43297e-05	5.31282e-05	7.56046e-05	6.65167e-05	7.51271e-05	7.6524e-05	6.99843e-05	5.84371e-05	6.73504e-05	7.5593e-05	7.72241e-05	7.65117e-05	4.98784e-05	6.69579e-05	6.71302e-05	6.48385e-05	1641.13
1642.09	0.000111688	0.688848	7.69357e-05		1642.09	0.67027	0.70784	0.88884	0.88409	0.77518	0.86247	0.91631	0.77911	0.88992	0.99358	0.97483	0.88443	0.98673	0.99747	0.97055	0.95506	0.95333	0.997046	0.997136	0.84168	0.99775		1642.09	5.9639e-05	7.33451e-05	6.84666e-05	7.34782e-05	5.44582e-05	7.46699e-05	6.47552e-05	7.49992e-05	7.64418e-05	7.04969e-05	5.99414e-05	6.80442e-05	7.59147e-05	7.67626e-05	7.6741e-05	5.15677e-05	6.80181e-05	6.83835e-05	6.63547e-05	1642.09
1643.05	0.000110797	0.691186	7.65815e-05		1643.05	0.69654	0.7301	0.90811	0.90083	0.79644	0.88442	0.9263	0.80127	0.90193	0.99582	0.9782	0.89821	0.99263	1	0.96271	0.94789	0.94497	0.990261	0.990493	0.82358	0.99548		1643.05	6.09926e-05	7.23672e-05	6.90712e-05	7.25909e-05	5.59122e-05	7.37258e-05	6.3071e-05	7.4912e-05	7.62614e-05	7.09375e-05	6.13625e-05	6.87863e-05	7.60171e-05	7.62354e-05	7.65815e-05	5.33421e-05	6.89869e-05	6.95444e-05	6.77302e-05	1643.05
1644.02	0.000109917	0.693833	7.62644e-05		1644.02	0.72365	0.75534	0.92555	0.91673	0.81843	0.90541	0.93616	0.82262	0.91524	0.99745	0.98343	0.91276	0.9966	0.99743	0.95437	0.94078	0.9387	0.977172	0.977619	0.80462	0.99329		1644.02	6.2417e-05	7.15894e-05	6.98002e-05	7.1748e-05	5.76055e-05	7.27844e-05	6.13638e-05	7.50007e-05	7.60699e-05	7.13957e-05	6.27366e-05	6.96111e-05	7.60051e-05	7.57526e-05	7.60684e-05	5.51887e-05	6.99138e-05	7.05865e-05	6.90505e-05	1644.02
1644.98	0.000109048	0.69678	7.59825e-05		1644.98	0.75109	0.78366	0.94039	0.93181	0.84095	0.92565	0.94617	0.84311	0.93026	0.9987	0.9903	0.92746	0.99903	0.98996	0.94485	0.93412	0.93417	0.957198	0.95794	0.7831	0.99151		1644.98	6.38975e-05	7.09806e-05	7.06835e-05	7.09768e-05	5.95445e-05	7.17921e-05	5.95019e-05	7.52455e-05	7.58838e-05	7.18924e-05	6.40616e-05	7.04708e-05	7.59088e-05	7.53374e-05	7.52197e-05	5.70697e-05	7.08013e-05	7.14532e-05	7.03332e-05	1644.98
1645.95	0.000108343	0.699521	7.5788e-05		1645.95	0.77904	0.81357	0.95295	0.94612	0.86411	0.94498	0.95611	0.86294	0.94592	0.99956	0.99676	0.94145	1	0.97861	0.93407	0.92794	0.9308	0.931277	0.932373	0.75904	0.98976		1645.95	6.54891e-05	7.05434e-05	7.16894e-05	7.03267e-05	6.16588e-05	7.07913e-05	5.75261e-05	7.55424e-05	7.57546e-05	7.24616e-05	6.54005e-05	7.13506e-05	7.5788e-05	7.50119e-05	7.41669e-05	5.90419e-05	7.17045e-05	7.22222e-05	7.16181e-05	1645.95
1646.91	0.000107492	0.702752	7.55399e-05		1646.91	0.80816	0.84248	0.96443	0.95957	0.88799	0.96258	0.96555	0.88234	0.96003	1	1	0.95394	0.99925	0.96483	0.92275	0.92173	0.92806	0.904707	0.906175	0.73464	0.987		1646.91	6.70787e-05	7.01056e-05	7.25206e-05	6.96274e-05	6.36409e-05	6.97045e-05	5.54946e-05	7.55399e-05	7.55399e-05	7.29376e-05	6.66519e-05	7.20605e-05	7.54833e-05	7.45579e-05	7.28832e-05	6.10483e-05	7.24858e-05	7.2853e-05	7.27132e-05	1646.91
1647.88	0.00010665	0.705908	7.52853e-05		1647.88	0.83879	0.86848	0.97557	0.97171	0.91223	0.97734	0.97404	0.90129	0.97085	0.99984	0.99842	0.96459	0.99671	0.94996	0.91197	0.91507	0.92528	0.880343	0.882158	0.71357	0.98276		1647.88	6.86775e-05	6.966e-05	7.30908e-05	6.88913e-05	6.53838e-05	6.8658e-05	5.37214e-05	7.51664e-05	7.52733e-05	7.33309e-05	6.78539e-05	7.26195e-05	7.50376e-05	7.39874e-05	7.15181e-05	6.31486e-05	7.31555e-05	7.34461e-05	7.35794e-05	1647.88
1648.84	0.000105819	0.709008	7.50264e-05		1648.84	0.87082	0.89105	0.98621	0.98203	0.93587	0.98823	0.98142	0.91963	0.9779	0.99895	0.99247	0.97353	0.99251	0.93445	0.90249	0.90795	0.92198	0.859646	0.861762	0.69909	0.97683		1648.84	7.02149e-05	6.91728e-05	7.33683e-05	6.81202e-05	6.68523e-05	6.77106e-05	5.24502e-05	7.44614e-05	7.49476e-05	7.36324e-05	6.89965e-05	7.30404e-05	7.44644e-05	7.3288e-05	7.01084e-05	6.53345e-05	7.36782e-05	7.39918e-05	7.41433e-05	1648.84
1649.8	0.000105239	0.711563	7.48838e-05		1649.8	0.90352	0.91092	0.99519	0.99019	0.95773	0.99511	0.98773	0.93721	0.982	0.99729	0.98426	0.98127	0.98689	0.91779	0.8944	0.90026	0.91785	0.840702	0.843077	0.69201	0.96937		1649.8	7.17185e-05	6.87321e-05	7.35359e-05	6.74149e-05	6.82132e-05	6.69761e-05	5.18204e-05	7.37052e-05	7.46809e-05	7.3965e-05	7.01819e-05	7.34813e-05	7.39021e-05	7.25901e-05	6.87276e-05	6.7659e-05	7.41492e-05	7.45236e-05	7.45177e-05	1649.8
1650.77	0.000104663	0.714507	7.47823e-05		1650.77	0.93491	0.92989	1	0.99591	0.97627	0.99861	0.99309	0.95361	0.98515	0.99468	0.97681	0.98814	0.98036	0.89897	0.88685	0.89248	0.91232	0.82282	0.825435	0.68977	0.96132		1650.77	7.30077e-05	6.82254e-05	7.36718e-05	6.67417e-05	6.95393e-05	6.63207e-05	5.15826e-05	7.30481e-05	7.43845e-05	7.42656e-05	7.13132e-05	7.38954e-05	7.33136e-05	7.18897e-05	6.72271e-05	6.99147e-05	7.44765e-05	7.47823e-05	7.46784e-05	1650.77
1651.73	0.000104092	0.718047	7.47427e-05		1651.73	0.96202	0.94966	0.99762	0.99907	0.98988	1	0.99743	0.96824	0.98949	0.99082	0.97259	0.99404	0.97352	0.87745	0.87851	0.88499	0.90505	0.80436	0.807212	0.68727	0.954		1651.73	7.39863e-05	6.76459e-05	7.39571e-05	6.61465e-05	7.09801e-05	6.56622e-05	5.13684e-05	7.2694e-05	7.40565e-05	7.45506e-05	7.23688e-05	7.42972e-05	7.27635e-05	7.13045e-05	6.5583e-05	7.19039e-05	7.46732e-05	7.45648e-05	7.47427e-05	1651.73
1652.7	0.000102327	0.725326	7.42202e-05		1652.7	0.98253	0.96912	0.98738	1	0.99775	0.99992	1	0.98072	0.99496	0.98526	0.97073	0.99829	0.96655	0.85386	0.86866	0.87784	0.89614	0.790785	0.793896	0.67982	0.94774		1652.7	7.40532e-05	6.65117e-05	7.38461e-05	6.51535e-05	7.19283e-05	6.44721e-05	5.04564e-05	7.20478e-05	7.31262e-05	7.42202e-05	7.27892e-05	7.40933e-05	7.17375e-05	7.03414e-05	6.33737e-05	7.29236e-05	7.42202e-05	7.32835e-05	7.42143e-05	1652.7
1653.66	0.000102963	0.726202	7.47717e-05		1653.66	0.99557	0.98481	0.9718	0.99941	1	0.99831	0.99957	0.99089	0.99897	0.97766	0.96751	1	0.95907	0.83014	0.85767	0.87021	0.88616	0.76633	0.769649	0.66551	0.94149		1653.66	7.47717e-05	6.62597e-05	7.46947e-05	6.50671e-05	7.3636e-05	6.41295e-05	4.97613e-05	7.23424e-05	7.31013e-05	7.47396e-05	7.40906e-05	7.47717e-05	7.17113e-05	7.03969e-05	6.2071e-05	7.44405e-05	7.47276e-05	7.26632e-05	7.46454e-05	1653.66
1654.62	0.000102405	0.729819	7.4737e-05		1654.62	1	0.99494	0.95291	0.99698	0.99645	0.99522	0.99526	0.99777	1	0.96731	0.96079	0.99866	0.95097	0.80854	0.84591	0.86163	0.8755	0.74881	0.752353	0.64563	0.93536		1654.62	7.44717e-05	6.54322e-05	7.4737e-05	6.43956e-05	7.43588e-05	6.32208e-05	4.82524e-05	7.18065e-05	7.22938e-05	7.43827e-05	7.45703e-05	7.46368e-05	7.10726e-05	6.9906e-05	6.04278e-05	7.4737e-05	7.45113e-05	7.12176e-05	7.43797e-05	1654.62
1655.59	0.000101711	0.733317	7.45863e-05		1655.59	0.99477	1	0.9311	0.99163	0.98652	0.99097	0.98687	1	0.99825	0.95366	0.95097	0.99422	0.94246	0.79035	0.83361	0.85206	0.86425	0.732624	0.736394	0.62374	0.93028		1655.59	7.35809e-05	6.44612e-05	7.44558e-05	6.3552e-05	7.45863e-05	6.21759e-05	4.65225e-05	7.09294e-05	7.113e-05	7.3607e-05	7.45863e-05	7.41552e-05	7.02946e-05	6.93862e-05	5.89493e-05	7.41962e-05	7.3962e-05	6.94473e-05	7.39128e-05	1655.59
1656.55	0.000101024	0.736636	7.44176e-05		1656.55	0.98096	0.99939	0.9076	0.98296	0.97051	0.98506	0.97446	0.99725	0.9934	0.93677	0.93839	0.98711	0.93336	0.77559	0.8214	0.84124	0.85271	0.71644	0.720441	0.604	0.92579		1656.55	7.22231e-05	6.34567e-05	7.39265e-05	6.26031e-05	7.43722e-05	6.11266e-05	4.49482e-05	6.98328e-05	6.97122e-05	7.2517e-05	7.4213e-05	7.34584e-05	6.94584e-05	6.88951e-05	5.77176e-05	7.30007e-05	7.31496e-05	6.75414e-05	7.33058e-05	1656.55
1657.52	0.000100481	0.739709	7.43265e-05		1657.52	0.9608	0.99183	0.88402	0.97132	0.94946	0.97669	0.95828	0.99007	0.98459	0.91736	0.92307	0.97783	0.92322	0.76322	0.81001	0.8288	0.84139	0.699636	0.703861	0.58919	0.92068		1657.52	7.057e-05	6.25375e-05	7.31811e-05	6.16018e-05	7.37192e-05	6.02052e-05	4.37924e-05	6.86085e-05	6.81841e-05	7.12256e-05	7.35884e-05	7.26787e-05	6.86197e-05	6.84309e-05	5.67274e-05	7.14129e-05	7.21948e-05	6.57061e-05	7.25939e-05	1657.52
1658.48	9.98054e-05	0.743412	7.41965e-05		1658.48	0.93601	0.97692	0.8611	0.95708	0.92425	0.9653	0.93881	0.97914	0.97149	0.89635	0.90564	0.9669	0.91188	0.75207	0.79971	0.81447	0.83073	0.683898	0.688342	0.57942	0.91412		1658.48	6.85762e-05	6.16373e-05	7.20812e-05	6.04309e-05	7.24841e-05	5.93357e-05	4.2991e-05	6.71954e-05	6.65061e-05	6.96565e-05	7.26488e-05	7.17406e-05	6.76583e-05	6.78245e-05	5.5801e-05	6.94487e-05	7.1012e-05	6.38906e-05	7.16219e-05	1658.48
1659.45	9.94786e-05	0.74657	7.42678e-05		1659.45	0.90727	0.95554	0.8385	0.94043	0.89564	0.95054	0.91655	0.96488	0.95463	0.87448	0.88737	0.95462	0.89949	0.74119	0.79006	0.7986	0.82095	0.667451	0.672086	0.5724	0.90619		1659.45	6.65172e-05	6.09701e-05	7.08982e-05	5.93102e-05	7.09658e-05	5.8676e-05	4.25109e-05	6.5903e-05	6.49457e-05	6.80701e-05	7.16595e-05	7.08975e-05	6.68031e-05	6.73007e-05	5.50465e-05	6.73809e-05	6.98436e-05	6.22735e-05	7.05945e-05	1659.45
1660.41	9.90183e-05	0.750421	7.43054e-05		1660.41	0.87497	0.9292	0.8157	0.92145	0.86429	0.93225	0.892	0.94764	0.93472	0.85242	0.86919	0.94121	0.88633	0.73028	0.78041	0.78154	0.81212	0.652451	0.657267	0.56525	0.89732		1660.41	6.42214e-05	6.03449e-05	6.94547e-05	5.80726e-05	6.90445e-05	5.79886e-05	4.20011e-05	6.45855e-05	6.33394e-05	6.62804e-05	7.04147e-05	6.99369e-05	6.58591e-05	6.66757e-05	5.42637e-05	6.5015e-05	6.84687e-05	6.06109e-05	6.92712e-05	1660.41
1661.37	9.8561e-05	0.754531	7.43673e-05		1661.37	0.8401	0.89891	0.79281	0.90041	0.83122	0.9104	0.86561	0.92796	0.91217	0.83059	0.85092	0.92689	0.87259	0.71942	0.77031	0.7634	0.80427	0.637879	0.642865	0.55604	0.88755		1661.37	6.18156e-05	5.98114e-05	6.78356e-05	5.6772e-05	6.68495e-05	5.72859e-05	4.13512e-05	6.32806e-05	6.17687e-05	6.43731e-05	6.90099e-05	6.89303e-05	6.48922e-05	6.60047e-05	5.35013e-05	6.2476e-05	6.69611e-05	5.89591e-05	6.7704e-05	1661.37
1662.34	9.81066e-05	0.758731	7.44366e-05		1662.34	0.80438	0.8654	0.77065	0.87771	0.79747	0.88513	0.83788	0.90659	0.88717	0.80925	0.83183	0.91195	0.85829	0.70886	0.75972	0.7443	0.79741	0.623212	0.628369	0.54446	0.87663		1662.34	5.93609e-05	5.93565e-05	6.60379e-05	5.54031e-05	6.44174e-05	5.65509e-05	4.05277e-05	6.19186e-05	6.02378e-05	6.23689e-05	6.74834e-05	6.78824e-05	6.38882e-05	6.52533e-05	5.27651e-05	5.98753e-05	6.53337e-05	5.73645e-05	6.5886e-05	1662.34
1663.3	9.76552e-05	0.762824	7.44937e-05		1663.3	0.76953	0.82961	0.74997	0.85384	0.76404	0.8568	0.80958	0.88415	0.86029	0.78851	0.81148	0.89679	0.84353	0.69879	0.74884	0.72461	0.79135	0.608165	0.613499	0.53132	0.86435		1663.3	5.69162e-05	5.89506e-05	6.40862e-05	5.39789e-05	6.18007e-05	5.57839e-05	3.958e-05	6.04502e-05	5.8739e-05	6.03086e-05	6.58636e-05	6.68052e-05	6.28377e-05	6.43886e-05	5.20555e-05	5.73252e-05	6.36057e-05	5.58681e-05	6.38262e-05	1663.3
1664.27	9.72066e-05	0.766701	7.45284e-05		1664.27	0.73656	0.79293	0.73092	0.82908	0.73143	0.8263	0.78159	0.86113	0.83254	0.76828	0.79025	0.88178	0.82834	0.68914	0.73786	0.70464	0.78583	0.592794	0.598312	0.51765	0.85084		1664.27	5.45123e-05	5.85667e-05	6.20479e-05	5.25157e-05	5.90958e-05	5.49915e-05	3.85796e-05	5.88961e-05	5.72587e-05	5.82507e-05	6.41787e-05	6.57177e-05	6.17349e-05	6.34118e-05	5.13605e-05	5.48947e-05	6.179e-05	5.44743e-05	6.15828e-05	1664.27
1665.23	9.68916e-05	0.770105	7.46167e-05		1665.23	0.70554	0.75685	0.71301	0.8037	0.69981	0.79459	0.75456	0.83787	0.80497	0.74841	0.76887	0.86718	0.81273	0.67973	0.72673	0.68481	0.78037	0.57676	0.582463	0.50418	0.8364		1665.23	5.22175e-05	5.82286e-05	6.00642e-05	5.10982e-05	5.64736e-05	5.42262e-05	3.76202e-05	5.73705e-05	5.58439e-05	5.63028e-05	6.25191e-05	6.47061e-05	6.06432e-05	6.24094e-05	5.07192e-05	5.2645e-05	5.99694e-05	5.32024e-05	5.92897e-05	1665.23
1666.2	9.64479e-05	0.773838	7.46351e-05		1666.2	0.6757	0.72246	0.69542	0.77789	0.66909	0.76235	0.72868	0.81456	0.77835	0.72863	0.74811	0.85298	0.79651	0.67029	0.71528	0.66537	0.77447	0.561364	0.567255	0.49116	0.82135		1666.2	4.99376e-05	5.78026e-05	5.80922e-05	4.96599e-05	5.39209e-05	5.3385e-05	3.66578e-05	5.58353e-05	5.43814e-05	5.43851e-05	6.07948e-05	6.36622e-05	5.94476e-05	6.13015e-05	5.00272e-05	5.04309e-05	5.80579e-05	5.19027e-05	5.68981e-05	1666.2
1667.16	9.60071e-05	0.777784	7.46727e-05		1667.16	0.64593	0.69037	0.67725	0.7519	0.63924	0.73004	0.70378	0.79146	0.75309	0.70876	0.72836	0.83905	0.77953	0.66065	0.7031	0.64634	0.76766	0.546185	0.552258	0.47845	0.80605		1667.16	4.77338e-05	5.73233e-05	5.62353e-05	4.8264e-05	5.15518e-05	5.25024e-05	3.57272e-05	5.43886e-05	5.2925e-05	5.25532e-05	5.91005e-05	6.26542e-05	5.82096e-05	6.019e-05	4.93325e-05	4.82334e-05	5.61464e-05	5.05721e-05	5.45141e-05	1667.16
1668.12	9.55691e-05	0.782035	7.47383e-05		1668.12	0.6155	0.66054	0.65823	0.72617	0.61039	0.69802	0.67944	0.76883	0.72906	0.68876	0.70948	0.82523	0.76171	0.65076	0.68995	0.62767	0.75976	0.531479	0.537723	0.46566	0.7907		1668.12	4.56195e-05	5.67832e-05	5.44887e-05	4.6911e-05	4.93677e-05	5.15657e-05	3.48027e-05	5.30254e-05	5.14768e-05	5.07802e-05	5.74611e-05	6.16763e-05	5.69289e-05	5.90956e-05	4.86367e-05	4.60015e-05	5.42727e-05	4.9195e-05	5.21689e-05	1668.12
1669.09	9.51338e-05	0.786487	7.48215e-05		1669.09	0.58476	0.63229	0.63907	0.70133	0.58304	0.66638	0.65536	0.74701	0.70564	0.66876	0.69067	0.81126	0.74305	0.64079	0.67575	0.60909	0.75089	0.517638	0.52404	0.45276	0.77517		1669.09	4.36239e-05	5.61827e-05	5.2797e-05	4.5573e-05	4.73089e-05	5.05606e-05	3.38762e-05	5.1677e-05	5.00376e-05	4.9035e-05	5.58924e-05	6.06997e-05	5.55961e-05	5.79994e-05	4.79449e-05	4.37526e-05	5.24745e-05	4.78162e-05	4.98595e-05	1669.09
1670.05	9.48609e-05	0.790528	7.49901e-05		1670.05	0.55468	0.6048	0.62091	0.67796	0.55775	0.63494	0.63139	0.72623	0.68205	0.64914	0.67111	0.79694	0.72361	0.6311	0.66075	0.59036	0.74145	0.504284	0.510823	0.43985	0.75912		1670.05	4.18257e-05	5.56014e-05	5.1147e-05	4.42712e-05	4.5354e-05	4.95497e-05	3.29844e-05	5.03266e-05	4.86791e-05	4.7348e-05	5.44601e-05	5.97626e-05	5.42636e-05	5.69265e-05	4.73263e-05	4.15955e-05	5.08403e-05	4.65621e-05	4.76142e-05	1670.05
1671.02	9.44628e-05	0.794597	7.50598e-05		1671.02	0.52615	0.57779	0.60436	0.65625	0.53473	0.60394	0.60786	0.7063	0.65805	0.63009	0.65056	0.78205	0.70357	0.62201	0.64516	0.57141	0.73184	0.492292	0.498968	0.42735	0.74237		1671.02	4.01367e-05	5.49318e-05	4.93931e-05	4.28899e-05	4.33688e-05	4.84256e-05	3.20768e-05	4.88309e-05	4.72945e-05	4.56259e-05	5.30148e-05	5.87005e-05	5.28098e-05	5.57222e-05	4.6688e-05	3.94927e-05	4.9258e-05	4.53632e-05	4.53316e-05	1671.02
1671.98	9.41925e-05	0.798152	7.51799e-05		1671.98	0.4994	0.5515	0.58913	0.63588	0.5137	0.57366	0.58503	0.68672	0.63393	0.61166	0.62952	0.76633	0.68317	0.61358	0.62913	0.55237	0.7223	0.479977	0.486786	0.41577	0.72495		1671.98	3.86199e-05	5.43024e-05	4.76588e-05	4.15271e-05	4.14617e-05	4.72979e-05	3.12575e-05	4.73272e-05	4.59845e-05	4.39825e-05	5.16275e-05	5.76126e-05	5.13606e-05	5.45017e-05	4.61289e-05	3.75448e-05	4.78054e-05	4.42907e-05	4.31277e-05	1671.98
1672.95	9.37982e-05	0.801923	7.52189e-05		1672.95	0.47409	0.52618	0.57448	0.61641	0.49411	0.54425	0.56319	0.66693	0.61012	0.5937	0.60859	0.7496	0.66257	0.60564	0.61273	0.53344	0.71285	0.467559	0.474516	0.4053	0.70697		1672.95	3.71664e-05	5.36198e-05	4.58926e-05	4.01248e-05	3.95787e-05	4.60889e-05	3.04862e-05	4.57775e-05	4.46575e-05	4.23625e-05	5.01658e-05	5.63841e-05	4.98378e-05	5.31775e-05	4.55556e-05	3.56605e-05	4.63657e-05	4.32118e-05	4.09379e-05	1672.95
1673.91	9.35305e-05	0.805573	7.53457e-05		1673.91	0.44968	0.50191	0.55971	0.59747	0.47542	0.51603	0.54228	0.6466	0.58696	0.57604	0.58828	0.73175	0.64189	0.59778	0.59596	0.51479	0.70329	0.453677	0.460785	0.39568	0.68843		1673.91	3.58208e-05	5.29898e-05	4.42249e-05	3.87872e-05	3.78167e-05	4.4903e-05	2.98128e-05	4.43243e-05	4.34021e-05	4.08584e-05	4.87185e-05	5.51342e-05	4.83636e-05	5.18702e-05	4.50401e-05	3.38814e-05	4.50168e-05	4.21717e-05	3.88806e-05	1673.91
1674.87	9.314e-05	0.809688	7.54144e-05		1674.87	0.42574	0.47873	0.54428	0.57891	0.45742	0.48922	0.52216	0.62564	0.56472	0.55855	0.56865	0.71277	0.62131	0.58969	0.57881	0.49665	0.6932	0.439319	0.446594	0.38605	0.66948		1674.87	3.4496e-05	5.22772e-05	4.2588e-05	3.74545e-05	3.61031e-05	4.36506e-05	2.91137e-05	4.28844e-05	4.21227e-05	3.93784e-05	4.71822e-05	5.37531e-05	4.68557e-05	5.04884e-05	4.44711e-05	3.21069e-05	4.36581e-05	4.10465e-05	3.68942e-05	1674.87
1675.84	9.27518e-05	0.813879	7.54888e-05		1675.84	0.40214	0.45676	0.52794	0.56066	0.43999	0.46417	0.50258	0.6041	0.54366	0.54105	0.54958	0.69274	0.60105	0.58113	0.56123	0.47928	0.6822	0.424481	0.431928	0.37524	0.65047		1675.84	3.32143e-05	5.14985e-05	4.10403e-05	3.61803e-05	3.44803e-05	4.23666e-05	2.83264e-05	4.14871e-05	4.08432e-05	3.79392e-05	4.56028e-05	5.22941e-05	4.53726e-05	4.91032e-05	4.38688e-05	3.03571e-05	4.23236e-05	3.98536e-05	3.50396e-05	1675.84
1676.8	9.24881e-05	0.817688	7.56264e-05		1676.8	0.3792	0.43627	0.51071	0.54265	0.42325	0.44091	0.48351	0.58213	0.52399	0.52355	0.53098	0.67191	0.58134	0.57207	0.5432	0.46296	0.67003	0.40937	0.416982	0.36263	0.63194		1676.8	3.20089e-05	5.0672e-05	3.96275e-05	3.5012e-05	3.29935e-05	4.10803e-05	2.74244e-05	4.01561e-05	3.95942e-05	3.65661e-05	4.40244e-05	5.08142e-05	4.39647e-05	4.77914e-05	4.32636e-05	2.86775e-05	4.10387e-05	3.86232e-05	3.33444e-05	1676.8
1677.77	9.21036e-05	0.821451	7.56586e-05		1677.77	0.35758	0.41727	0.49306	0.52476	0.4072	0.41939	0.465	0.55988	0.50569	0.50613	0.51275	0.6506	0.56229	0.56255	0.52485	0.44777	0.65676	0.395375	0.403155	0.3489	0.61432		1677.77	3.08082e-05	4.96896e-05	3.82598e-05	3.38777e-05	3.15701e-05	3.97094e-05	2.63973e-05	3.8794e-05	3.82931e-05	3.51813e-05	4.23598e-05	4.92235e-05	4.25421e-05	4.64786e-05	4.25618e-05	2.7054e-05	3.97026e-05	3.73043e-05	3.17305e-05	1677.77
1678.73	9.17213e-05	0.824939	7.56645e-05		1678.73	0.33806	0.3992	0.47577	0.50691	0.39191	0.39899	0.44702	0.53761	0.4882	0.4889	0.49461	0.62919	0.54371	0.55263	0.50648	0.43347	0.64272	0.382385	0.390326	0.33598	0.59753		1678.73	2.96537e-05	4.86311e-05	3.69394e-05	3.27983e-05	3.02053e-05	3.83226e-05	2.54218e-05	3.74244e-05	3.69924e-05	3.38235e-05	4.0678e-05	4.76074e-05	4.11396e-05	4.52118e-05	4.18145e-05	2.55791e-05	3.83551e-05	3.59989e-05	3.01894e-05	1678.73
1679.69	9.16685e-05	0.827687	7.58728e-05		1679.69	0.32097	0.38109	0.45951	0.48904	0.3772	0.37892	0.42937	0.51549	0.47074	0.47202	0.47623	0.60781	0.52525	0.54238	0.48833	0.4196	0.62818	0.369449	0.377515	0.32626	0.58108		1679.69	2.86192e-05	4.76618e-05	3.57163e-05	3.18362e-05	2.89144e-05	3.7051e-05	2.47543e-05	3.61329e-05	3.58135e-05	3.25775e-05	3.91117e-05	4.61162e-05	3.98522e-05	4.40882e-05	4.11519e-05	2.43529e-05	3.71048e-05	3.48643e-05	2.87497e-05	1679.69
1680.66	9.12886e-05	0.831158	7.58753e-05		1680.66	0.30564	0.36234	0.44406	0.47095	0.36264	0.35864	0.4115	0.49353	0.45282	0.45539	0.45765	0.5864	0.5065	0.5317	0.47021	0.40571	0.61315	0.358531	0.366732	0.32105	0.56446		1680.66	2.75154e-05	4.65229e-05	3.43578e-05	3.07834e-05	2.74927e-05	3.56773e-05	2.43598e-05	3.47243e-05	3.45528e-05	3.12227e-05	3.74467e-05	4.44933e-05	3.84308e-05	4.28286e-05	4.03429e-05	2.31905e-05	3.57335e-05	3.36932e-05	2.72119e-05	1680.66
1681.62	9.1116e-05	0.834585	7.6044e-05		1681.62	0.29065	0.34302	0.42841	0.45228	0.34761	0.33813	0.39291	0.47155	0.43452	0.43891	0.43931	0.56469	0.48721	0.52033	0.45164	0.39155	0.5973	0.347528	0.355838	0.31976	0.54747		1681.62	2.64337e-05	4.54211e-05	3.30427e-05	2.9775e-05	2.60846e-05	3.43445e-05	2.43158e-05	3.34069e-05	3.33765e-05	2.98785e-05	3.58586e-05	4.29413e-05	3.70494e-05	4.16318e-05	3.9568e-05	2.21022e-05	3.43932e-05	3.2578e-05	2.57128e-05	1681.62
1682.59	9.08585e-05	0.838636	7.61972e-05		1682.59	0.2749	0.32325	0.41174	0.43288	0.33195	0.31786	0.37336	0.44949	0.41599	0.42254	0.42129	0.5424	0.4673	0.50796	0.43225	0.37697	0.58029	0.336936	0.345353	0.32019	0.52986		1682.59	2.52937e-05	4.42165e-05	3.16973e-05	2.87241e-05	2.46307e-05	3.29362e-05	2.43976e-05	3.21011e-05	3.21964e-05	2.8449e-05	3.42499e-05	4.13294e-05	3.5607e-05	4.03739e-05	3.87051e-05	2.09466e-05	3.29842e-05	3.13734e-05	2.422e-05	1682.59
1683.55	9.06871e-05	0.842856	7.64361e-05		1683.55	0.25861	0.30267	0.39449	0.41319	0.31605	0.29806	0.35297	0.42773	0.39695	0.40647	0.40287	0.51943	0.44679	0.49422	0.41227	0.36178	0.56215	0.326011	0.334524	0.31944	0.51114		1683.55	2.41576e-05	4.29686e-05	3.03413e-05	2.76531e-05	2.31349e-05	3.15123e-05	2.44168e-05	3.07938e-05	3.1069e-05	2.69797e-05	3.2694e-05	3.97032e-05	3.41509e-05	3.90696e-05	3.77763e-05	1.97671e-05	3.15826e-05	3.01533e-05	2.27826e-05	1683.55
1684.52	9.04312e-05	0.847105	7.66047e-05		1684.52	0.24259	0.28136	0.37752	0.39365	0.30053	0.27898	0.33243	0.40664	0.3774	0.39097	0.38358	0.49591	0.426	0.47886	0.39233	0.34597	0.54307	0.315147	0.323767	0.31496	0.49104		1684.52	2.3022e-05	4.16017e-05	2.89106e-05	2.65029e-05	2.15535e-05	3.00543e-05	2.41274e-05	2.9384e-05	2.99501e-05	2.54657e-05	3.11505e-05	3.7989e-05	3.26336e-05	3.7616e-05	3.66829e-05	1.85835e-05	3.01554e-05	2.89198e-05	2.13712e-05	1684.52
1685.48	9.02608e-05	0.850705	7.67853e-05		1685.48	0.22694	0.26079	0.36047	0.37432	0.28543	0.26114	0.31263	0.38609	0.35838	0.37593	0.36413	0.47208	0.4055	0.46197	0.37277	0.33	0.52297	0.303513	0.312249	0.3056	0.47035		1685.48	2.19168e-05	4.01564e-05	2.75183e-05	2.53391e-05	2.00248e-05	2.86232e-05	2.34656e-05	2.79598e-05	2.88659e-05	2.40054e-05	2.9646e-05	3.62488e-05	3.11364e-05	3.61159e-05	3.54725e-05	1.74256e-05	2.87423e-05	2.76788e-05	2.00517e-05	1685.48
1686.44	9.00065e-05	0.853928	7.6859e-05		1686.44	0.21118	0.24254	0.34247	0.35488	0.27025	0.24461	0.29402	0.36571	0.34089	0.36095	0.34557	0.44799	0.38565	0.44381	0.35367	0.31437	0.50143	0.291096	0.299974	0.2921	0.44985		1686.44	2.07712e-05	3.85394e-05	2.62005e-05	2.41622e-05	1.86414e-05	2.71827e-05	2.24505e-05	2.65602e-05	2.77423e-05	2.25981e-05	2.81081e-05	3.44321e-05	2.96407e-05	3.4575e-05	3.41108e-05	1.62311e-05	2.72757e-05	2.63219e-05	1.88005e-05	1686.44
1687.41	8.97532e-05	0.856881	7.69078e-05		1687.41	0.19525	0.22658	0.32343	0.33531	0.25472	0.22927	0.27653	0.34536	0.32463	0.34565	0.32781	0.42357	0.36612	0.4246	0.33508	0.29915	0.47796	0.277475	0.286515	0.27711	0.42939		1687.41	1.959e-05	3.67589e-05	2.49666e-05	2.3007e-05	1.74258e-05	2.57703e-05	2.13119e-05	2.52112e-05	2.65832e-05	2.12673e-05	2.65609e-05	3.25758e-05	2.81575e-05	3.30234e-05	3.26551e-05	1.50163e-05	2.5788e-05	2.48743e-05	1.76327e-05	1687.41
1688.37	8.97017e-05	0.85949	7.70977e-05		1688.37	0.17966	0.21165	0.30413	0.31581	0.23891	0.2145	0.25956	0.32523	0.30842	0.32979	0.30991	0.39878	0.3463	0.40452	0.31703	0.28416	0.45231	0.262521	0.271716	0.26377	0.40823		1688.37	1.84194e-05	3.48721e-05	2.37785e-05	2.19081e-05	1.63177e-05	2.44423e-05	2.03361e-05	2.38934e-05	2.54261e-05	2.00115e-05	2.50745e-05	3.0745e-05	2.66989e-05	3.14736e-05	3.11876e-05	1.38514e-05	2.43482e-05	2.34477e-05	1.65375e-05	1688.37
1689.34	8.96503e-05	0.862175	7.72942e-05		1689.34	0.16502	0.19647	0.28549	0.29668	0.22298	0.19987	0.24275	0.3056	0.29117	0.31335	0.29108	0.37377	0.32578	0.38368	0.29952	0.26915	0.42469	0.247543	0.256892	0.25454	0.38574		1689.34	1.72351e-05	3.28261e-05	2.25058e-05	2.08037e-05	1.5186e-05	2.31512e-05	1.96745e-05	2.24988e-05	2.42201e-05	1.87632e-05	2.36211e-05	2.88903e-05	2.51809e-05	2.98155e-05	2.96562e-05	1.27551e-05	2.29316e-05	2.20667e-05	1.54488e-05	1689.34
1690.3	8.95989e-05	0.864908	7.74948e-05		1690.3	0.15178	0.18039	0.2682	0.27819	0.2072	0.18494	0.22592	0.28667	0.27243	0.29646	0.27124	0.34893	0.30455	0.36228	0.28235	0.2539	0.39566	0.233318	0.242812	0.25032	0.36186		1690.3	1.60569e-05	3.06616e-05	2.11119e-05	1.96759e-05	1.39793e-05	2.18807e-05	1.93985e-05	2.10197e-05	2.29741e-05	1.75076e-05	2.22154e-05	2.70403e-05	2.3601e-05	2.80423e-05	2.80748e-05	1.17622e-05	2.15583e-05	2.07841e-05	1.43319e-05	1690.3
1691.27	8.95476e-05	0.867633	7.76945e-05		1691.27	0.14001	0.1636	0.25227	0.26045	0.19178	0.16959	0.20906	0.26839	0.25245	0.27933	0.25089	0.32468	0.28288	0.34053	0.26527	0.23809	0.36601	0.220155	0.229781	0.25027	0.33703		1691.27	1.49002e-05	2.8437e-05	1.9614e-05	1.84983e-05	1.27108e-05	2.061e-05	1.94446e-05	1.94928e-05	2.17024e-05	1.62428e-05	2.08524e-05	2.52258e-05	2.19782e-05	2.61854e-05	2.64573e-05	1.0878e-05	2.02355e-05	1.96e-05	1.31762e-05	1691.27
1692.23	8.94963e-05	0.870356	7.78937e-05		1692.23	0.12933	0.14689	0.23716	0.24343	0.17676	0.15388	0.19231	0.25058	0.23196	0.26208	0.23079	0.30135	0.26119	0.31871	0.24798	0.22135	0.33652	0.207601	0.217351	0.2522	0.31194		1692.23	1.37685e-05	2.62128e-05	1.80682e-05	1.72418e-05	1.14418e-05	1.93161e-05	1.96448e-05	1.79771e-05	2.04144e-05	1.49797e-05	1.95186e-05	2.34733e-05	2.0345e-05	2.42982e-05	2.48255e-05	1.0074e-05	1.89617e-05	1.84733e-05	1.19863e-05	1692.23
1693.19	8.94451e-05	0.873146	7.80986e-05		1693.19	0.11902	0.13132	0.22187	0.22687	0.1621	0.13816	0.17593	0.23294	0.21206	0.24473	0.21199	0.27907	0.2399	0.2969	0.23028	0.20347	0.30779	0.194607	0.204486	0.25288	0.28746		1693.19	1.26598e-05	2.4038e-05	1.65616e-05	1.58907e-05	1.02559e-05	1.79846e-05	1.97496e-05	1.65561e-05	1.91131e-05	1.37399e-05	1.81923e-05	2.1795e-05	1.87359e-05	2.24502e-05	2.31875e-05	9.2953e-06	1.77182e-05	1.73277e-05	1.07901e-05	1693.19
1694.16	8.9394e-05	0.876069	7.83153e-05		1694.16	0.10856	0.1178	0.2055	0.21057	0.14783	0.1228	0.16017	0.21526	0.19374	0.22737	0.19525	0.2579	0.21953	0.27521	0.21223	0.18472	0.28036	0.180148	0.190173	0.24904	0.26435		1694.16	1.15774e-05	2.19565e-05	1.51728e-05	1.44664e-05	9.22555e-06	1.66209e-05	1.95036e-05	1.52911e-05	1.78066e-05	1.25438e-05	1.68582e-05	2.01975e-05	1.71926e-05	2.07027e-05	2.15532e-05	8.50191e-06	1.64909e-05	1.60938e-05	9.61712e-06	1694.16
1695.12	8.93429e-05	0.8791	7.85414e-05		1695.12	0.09795	0.10677	0.18794	0.19461	0.1341	0.10819	0.14548	0.19767	0.17753	0.21015	0.1809	0.23794	0.20052	0.25376	0.19426	0.16581	0.25475	0.163945	0.174136	0.23852	0.24308		1695.12	1.05324e-05	2.00084e-05	1.39435e-05	1.3023e-05	8.38587e-06	1.52575e-05	1.87337e-05	1.42081e-05	1.65055e-05	1.14262e-05	1.55253e-05	1.86881e-05	1.57491e-05	1.90918e-05	1.99307e-05	7.69313e-06	1.52849e-05	1.47611e-05	8.4974e-06	1695.12
1696.09	8.94925e-05	0.881859	7.89198e-05		1696.09	0.08779	0.09793	0.16994	0.17935	0.12139	0.09448	0.13212	0.18062	0.16332	0.1934	0.16864	0.21935	0.18317	0.23285	0.17707	0.14767	0.23152	0.146437	0.156788	0.22108	0.22365		1696.09	9.58007e-06	1.82715e-05	1.28892e-05	1.16541e-05	7.72861e-06	1.39743e-05	1.74476e-05	1.3309e-05	1.52631e-05	1.04269e-05	1.42545e-05	1.73111e-05	1.44557e-05	1.76504e-05	1.83765e-05	6.92837e-06	1.41543e-05	1.34116e-05	7.45634e-06	1696.09
1697.05	8.94515e-05	0.88476	7.91431e-05		1697.05	0.07877	0.09047	0.15264	0.16537	0.11003	0.08163	0.12012	0.16471	0.15045	0.1774	0.15767	0.20213	0.16751	0.21288	0.16123	0.13107	0.211	0.129569	0.140094	0.1984	0.20563		1697.05	8.70812e-06	1.66992e-05	1.19071e-05	1.03733e-05	7.16008e-06	1.27602e-05	1.5702e-05	1.24785e-05	1.404e-05	9.50667e-06	1.30357e-05	1.59972e-05	1.32573e-05	1.62742e-05	1.6848e-05	6.2341e-06	1.30879e-05	1.20804e-05	6.46045e-06	1697.05
1698.02	8.93955e-05	0.88757	7.93447e-05		1698.02	0.07121	0.08348	0.13691	0.15306	0.10021	0.06962	0.10908	0.15041	0.13823	0.16232	0.14709	0.18618	0.15332	0.19409	0.14697	0.11638	0.19326	0.114433	0.125116	0.17329	0.18854		1698.02	7.95114e-06	1.53342e-05	1.09678e-05	9.23414e-06	6.6237e-06	1.16613e-05	1.37497e-05	1.16708e-05	1.28792e-05	8.65493e-06	1.19342e-05	1.47724e-05	1.21651e-05	1.49597e-05	1.54e-05	5.65014e-06	1.21445e-05	1.08631e-05	5.52398e-06	1698.02
1698.98	8.93395e-05	0.890359	7.95442e-05		1698.98	0.06488	0.07641	0.12297	0.14252	0.09172	0.05855	0.0986	0.13793	0.12636	0.14813	0.1364	0.17129	0.14039	0.17669	0.13404	0.10362	0.17802	0.102069	0.112875	0.14838	0.17211		1698.98	7.2958e-06	1.41605e-05	1.00512e-05	8.24237e-06	6.07798e-06	1.06621e-05	1.18028e-05	1.08498e-05	1.17829e-05	7.84306e-06	1.09715e-05	1.36251e-05	1.11672e-05	1.36904e-05	1.40547e-05	5.16083e-06	1.13366e-05	9.78155e-06	4.65732e-06	1698.98
1699.94	8.92993e-05	0.893127	7.97557e-05		1699.94	0.05919	0.06938	0.11042	0.13346	0.08422	0.04862	0.08845	0.12711	0.11512	0.13477	0.12582	0.15733	0.12861	0.16072	0.12195	0.09269	0.16491	0.0930626	0.103949	0.12526	0.1567		1699.94	6.71702e-06	1.31525e-05	9.18147e-06	7.39255e-06	5.53345e-06	9.7262e-06	9.9902e-06	1.00349e-05	1.07487e-05	7.05439e-06	1.01377e-05	1.2548e-05	1.02574e-05	1.24977e-05	1.28183e-05	4.72074e-06	1.06442e-05	8.80662e-06	3.87772e-06	1699.94
1700.91	8.94349e-05	0.895567	8.00949e-05		1700.91	0.05356	0.06313	0.09865	0.12532	0.0772	0.04013	0.07873	0.11762	0.10523	0.12224	0.11622	0.14436	0.11814	0.14621	0.11026	0.08346	0.15356	0.0872053	0.0981132	0.10436	0.14299		1700.91	6.18333e-06	1.22994e-05	8.42839e-06	6.68472e-06	5.05639e-06	8.83126e-06	8.3587e-06	9.30863e-06	9.7908e-06	6.30587e-06	9.42076e-06	1.15625e-05	9.46241e-06	1.14528e-05	1.17107e-05	4.28988e-06	1.00375e-05	7.90136e-06	3.21421e-06	1700.91
1701.87	8.93947e-05	0.897941	8.02712e-05		1701.87	0.04776	0.05837	0.08731	0.11755	0.07039	0.03311	0.06981	0.10912	0.09718	0.11061	0.10838	0.13259	0.10911	0.13317	0.09889	0.07585	0.14372	0.0839013	0.094824	0.08566	0.13151		1701.87	5.65029e-06	1.15366e-05	7.80076e-06	6.08857e-06	4.68543e-06	7.93802e-06	6.87603e-06	8.6998e-06	8.8788e-06	5.60373e-06	8.7592e-06	1.06432e-05	8.75839e-06	1.05565e-05	1.06897e-05	3.83375e-06	9.43588e-06	7.00848e-06	2.65778e-06	1701.87
1702.84	8.95307e-05	0.899835	8.05628e-05		1702.84	0.04211	0.05507	0.07661	0.10992	0.0638	0.02752	0.06194	0.10146	0.09084	0.10005	0.1024	0.12209	0.10138	0.12164	0.08809	0.06957	0.13521	0.081383	0.0922936	0.0695	0.12222		1702.84	5.13991e-06	1.08929e-05	7.31832e-06	5.60475e-06	4.43659e-06	7.09678e-06	5.59911e-06	8.24963e-06	8.06031e-06	4.99006e-06	8.1739e-06	9.83591e-06	8.16746e-06	9.84639e-06	9.79966e-06	3.3925e-06	8.85546e-06	6.17192e-06	2.21709e-06	1702.84
1703.8	8.94906e-05	0.901789	8.07016e-05		1703.8	0.03711	0.05239	0.06706	0.10242	0.05763	0.02298	0.05503	0.09466	0.08545	0.09055	0.09759	0.11276	0.0946	0.1116	0.0783	0.06422	0.12795	0.0784799	0.0894062	0.05674	0.1144		1703.8	4.65083e-06	1.03258e-05	6.89595e-06	5.18265e-06	4.22795e-06	6.31893e-06	4.57901e-06	7.87567e-06	7.30753e-06	4.44101e-06	7.63921e-06	9.09991e-06	7.63437e-06	9.23226e-06	9.00629e-06	2.99484e-06	8.26545e-06	5.41185e-06	1.85452e-06	1703.8
1704.76	8.96269e-05	0.903594	8.09863e-05		1704.76	0.03315	0.04926	0.05912	0.09521	0.05215	0.01908	0.04885	0.08878	0.08016	0.0822	0.09307	0.10439	0.08833	0.10276	0.06983	0.05939	0.12178	0.0739896	0.0849298	0.04808	0.10725		1704.76	4.22344e-06	9.86252e-06	6.49187e-06	4.80978e-06	3.98939e-06	5.65528e-06	3.89382e-06	7.5374e-06	6.65708e-06	3.95618e-06	7.18997e-06	8.45416e-06	7.15352e-06	8.68578e-06	8.32216e-06	2.6847e-06	7.71071e-06	4.78791e-06	1.54522e-06	1704.76
1705.73	8.95868e-05	0.905725	8.1141e-05		1705.73	0.03022	0.04502	0.05296	0.08851	0.04744	0.01561	0.04312	0.08381	0.07448	0.07486	0.08828	0.09679	0.08231	0.09482	0.06274	0.05481	0.11657	0.0681369	0.0791273	0.04339	0.10019		1705.73	3.84933e-06	9.45861e-06	6.04338e-06	4.44734e-06	3.65297e-06	5.09079e-06	3.52071e-06	7.16313e-06	6.07421e-06	3.4988e-06	6.80043e-06	7.85364e-06	6.67872e-06	8.12952e-06	7.69379e-06	2.45208e-06	7.18179e-06	4.29723e-06	1.26661e-06	1705.73
1706.69	8.95468e-05	0.90793	8.13022e-05		1706.69	0.02812	0.03974	0.04835	0.08242	0.04354	0.01256	0.03769	0.0796	0.06841	0.06844	0.08324	0.08987	0.07651	0.08756	0.05674	0.0504	0.11219	0.0616643	0.0727116	0.0415	0.09317		1706.69	3.5399e-06	9.12129e-06	5.56188e-06	4.09763e-06	3.23095e-06	4.61308e-06	3.37404e-06	6.76759e-06	5.56432e-06	3.06428e-06	6.47165e-06	7.30663e-06	6.22043e-06	7.57492e-06	7.11882e-06	2.28622e-06	6.70092e-06	3.93096e-06	1.02116e-06	1706.69
1707.66	8.96835e-05	0.909893	8.16024e-05		1707.66	0.02649	0.0341	0.04478	0.07699	0.04029	0.00997	0.03266	0.07591	0.06243	0.06284	0.07845	0.0836	0.07107	0.08084	0.05151	0.04631	0.10847	0.055854	0.0669302	0.04074	0.08654		1707.66	3.28776e-06	8.85141e-06	5.09444e-06	3.77901e-06	2.78264e-06	4.20334e-06	3.32448e-06	6.40171e-06	5.12789e-06	2.66513e-06	6.19444e-06	6.82196e-06	5.79948e-06	7.06187e-06	6.59673e-06	2.16165e-06	6.28257e-06	3.65415e-06	8.13576e-07	1707.66
1708.62	8.96435e-05	0.911879	8.1744e-05		1708.62	0.02503	0.02898	0.04163	0.07209	0.03749	0.00798	0.02822	0.0725	0.05714	0.05794	0.0745	0.07792	0.06618	0.07462	0.04678	0.04275	0.10526	0.0520499	0.063153	0.0397	0.08074		1708.62	3.06458e-06	8.60437e-06	4.67085e-06	3.49456e-06	2.36894e-06	3.82398e-06	3.24524e-06	6.08993e-06	4.73625e-06	2.30682e-06	5.92644e-06	6.36949e-06	5.40982e-06	6.60001e-06	6.09974e-06	2.04605e-06	5.89292e-06	3.403e-06	6.52317e-07	1708.62
1709.59	8.97806e-05	0.91355	8.20191e-05		1709.59	0.02353	0.02497	0.03842	0.06756	0.03494	0.00666	0.02454	0.06921	0.0529	0.05357	0.07171	0.07281	0.0619	0.06888	0.04236	0.03985	0.10238	0.0503823	0.0614666	0.03783	0.07603		1709.59	2.86575e-06	8.39711e-06	4.33881e-06	3.26846e-06	2.04802e-06	3.47433e-06	3.10278e-06	5.88159e-06	4.39376e-06	2.01275e-06	5.67654e-06	5.97181e-06	5.07698e-06	6.23591e-06	5.64947e-06	1.92991e-06	5.54121e-06	3.15117e-06	5.46247e-07	1709.59
1710.55	8.97406e-05	0.915334	8.21426e-05		1710.55	0.02202	0.02214	0.03501	0.06328	0.03253	0.00583	0.02163	0.06597	0.04969	0.04965	0.06996	0.06817	0.05815	0.06359	0.03833	0.03757	0.09968	0.0505394	0.0616042	0.0355	0.07233		1710.55	2.6721e-06	8.18797e-06	4.08166e-06	3.0861e-06	1.81864e-06	3.14852e-06	2.91606e-06	5.74669e-06	4.07838e-06	1.77674e-06	5.41895e-06	5.59966e-06	4.77659e-06	5.94137e-06	5.22345e-06	1.80878e-06	5.19798e-06	2.87581e-06	4.78891e-07	1710.55
1711.51	8.98781e-05	0.916959	8.24145e-05		1711.51	0.02063	0.02024	0.03156	0.05922	0.03027	0.00522	0.01937	0.06287	0.04718	0.04611	0.06887	0.06392	0.05479	0.05885	0.0348	0.03576	0.09712	0.0514117	0.062427	0.03361	0.06941		1711.51	2.49469e-06	8.0041e-06	3.88832e-06	2.94714e-06	1.66807e-06	2.86803e-06	2.76995e-06	5.67589e-06	3.80013e-06	1.59637e-06	5.1814e-06	5.26794e-06	4.51549e-06	5.72039e-06	4.8501e-06	1.70021e-06	4.88059e-06	2.601e-06	4.30204e-07	1711.51
1712.48	8.98381e-05	0.918771	8.25406e-05		1712.48	0.01938	0.01898	0.02832	0.05546	0.02814	0.00446	0.01753	0.06002	0.04506	0.04289	0.06807	0.05997	0.05172	0.05472	0.03197	0.03426	0.09466	0.0522334	0.0632207	0.03308	0.06697		1712.48	2.32269e-06	7.8133e-06	3.71928e-06	2.82784e-06	1.56662e-06	2.63882e-06	2.73044e-06	5.61854e-06	3.54017e-06	1.44694e-06	4.95409e-06	4.94996e-06	4.269e-06	5.52775e-06	4.51662e-06	1.59964e-06	4.5777e-06	2.33755e-06	3.68131e-07	1712.48
1713.44	8.97982e-05	0.920588	8.26671e-05		1713.44	0.01819	0.01822	0.02536	0.052	0.02612	0.00334	0.01591	0.05743	0.04315	0.03993	0.06739	0.05639	0.0489	0.05121	0.02976	0.033	0.0923	0.0521667	0.0631371	0.03435	0.06485		1713.44	2.15926e-06	7.63017e-06	3.56709e-06	2.72801e-06	1.50619e-06	2.46017e-06	2.83962e-06	5.57094e-06	3.3009e-06	1.31523e-06	4.74757e-06	4.6616e-06	4.04242e-06	5.36096e-06	4.23338e-06	1.50371e-06	4.29869e-06	2.09644e-06	2.76108e-07	1713.44
1714.41	8.99361e-05	0.922264	8.29448e-05		1714.41	0.01685	0.01797	0.02261	0.04888	0.02415	0.00204	0.01439	0.05509	0.04152	0.0372	0.06676	0.0531	0.04637	0.04842	0.02804	0.03197	0.09	0.050643	0.0615934	0.0372	0.06302		1714.41	2.00312e-06	7.46504e-06	3.44387e-06	2.65175e-06	1.49052e-06	2.32577e-06	3.08555e-06	5.5374e-06	3.08555e-06	1.19358e-06	4.56943e-06	4.40437e-06	3.84615e-06	5.22718e-06	4.01619e-06	1.39762e-06	4.05434e-06	1.87538e-06	1.69207e-07	1714.41
1715.37	8.98962e-05	0.924152	8.30778e-05		1715.37	0.01532	0.018	0.02006	0.0461	0.02226	0.000830359	0.01288	0.05297	0.04011	0.03469	0.06601	0.05009	0.04406	0.04615	0.02646	0.03113	0.08773	0.0477184	0.0586866	0.04066	0.06137		1715.37	1.84931e-06	7.28841e-06	3.33225e-06	2.58621e-06	1.4954e-06	2.19824e-06	3.37794e-06	5.48396e-06	2.88197e-06	1.07004e-06	4.40063e-06	4.16137e-06	3.66041e-06	5.09848e-06	3.83404e-06	1.27275e-06	3.82989e-06	1.66654e-06	6.89844e-08	1715.37
1716.34	9.00345e-05	0.925959	8.33682e-05		1716.34	0.01401	0.01762	0.01816	0.04385	0.02068	6.44282e-05	0.01134	0.05122	0.03847	0.03243	0.06453	0.0473	0.0418	0.04413	0.02495	0.03027	0.08557	0.0435885	0.0545678	0.04342	0.05946		1716.34	1.72406e-06	7.13382e-06	3.20718e-06	2.52356e-06	1.46895e-06	2.08004e-06	3.61985e-06	5.37975e-06	2.70363e-06	9.45396e-07	4.27012e-06	3.94332e-06	3.48479e-06	4.95707e-06	3.67904e-06	1.16799e-06	3.6557e-06	1.51397e-06	5.37127e-09	1716.34
1717.3	8.99946e-05	0.927886	8.35048e-05		1717.3	0.01343	0.01619	0.01736	0.04226	0.01972	0	0.0098	0.04999	0.03612	0.03057	0.06182	0.0447	0.03942	0.04207	0.02344	0.02917	0.08358	0.0393322	0.0503456	0.04431	0.0569		1717.3	1.64671e-06	6.97933e-06	3.01619e-06	2.43583e-06	1.35194e-06	1.95735e-06	3.7001e-06	5.16226e-06	2.55274e-06	8.18347e-07	4.1744e-06	3.73266e-06	3.29176e-06	4.75142e-06	3.51305e-06	1.12147e-06	3.52891e-06	1.44964e-06	0	1717.3
1718.26	9.01333e-05	0.929481	8.37772e-05		1718.26	0.01345	0.01403	0.01726	0.04115	0.01925	0.000725252	0.00839	0.0491	0.0333	0.02902	0.05832	0.04233	0.03701	0.03978	0.02176	0.02789	0.08173	0.0359387	0.0469568	0.04281	0.05396		1718.26	1.61271e-06	6.84711e-06	2.78978e-06	2.33655e-06	1.17539e-06	1.82299e-06	3.5865e-06	4.88588e-06	2.43121e-06	7.0289e-07	4.11346e-06	3.54629e-06	3.10059e-06	4.52062e-06	3.33266e-06	1.1268e-06	3.44743e-06	1.44599e-06	6.07596e-08	1718.26
1719.23	9.00935e-05	0.930937	8.38714e-05		1719.23	0.0134	0.01218	0.01685	0.04003	0.01892	0.00222	0.00726	0.04815	0.03079	0.0276	0.0551	0.04016	0.03483	0.03733	0.01974	0.0267	0.07986	0.0344293	0.0454533	0.03939	0.05135		1719.23	1.58685e-06	6.69797e-06	2.5824e-06	2.23937e-06	1.02155e-06	1.65562e-06	3.30369e-06	4.62131e-06	2.31485e-06	6.08906e-07	4.03841e-06	3.36827e-06	2.92124e-06	4.30679e-06	3.13092e-06	1.12388e-06	3.35737e-06	1.41323e-06	1.86194e-07	1719.23
1720.19	9.02357e-05	0.932036	8.41029e-05		1720.19	0.0129	0.0111	0.01569	0.03865	0.01835	0.00415	0.00641	0.04689	0.02899	0.02618	0.05278	0.03815	0.03301	0.03483	0.0175	0.02578	0.07792	0.035023	0.0460081	0.03549	0.04945		1720.19	1.54329e-06	6.5533e-06	2.43814e-06	2.16817e-06	9.33542e-07	1.4718e-06	2.98481e-06	4.43895e-06	2.20181e-06	5.391e-07	3.94358e-06	3.20853e-06	2.77624e-06	4.15889e-06	2.9293e-06	1.08493e-06	3.25058e-06	1.31957e-06	3.49027e-07	1720.19
1721.16	9.0199e-05	0.933188	8.41726e-05		1721.16	0.01213	0.0104	0.01417	0.03707	0.01763	0.006	0.00566	0.0454	0.02763	0.02478	0.05112	0.03626	0.03143	0.03246	0.01538	0.02503	0.07592	0.0376235	0.0485668	0.03278	0.04801		1721.16	1.48396e-06	6.39038e-06	2.32569e-06	2.10684e-06	8.75395e-07	1.29457e-06	2.75918e-06	4.3029e-06	2.0858e-06	4.76417e-07	3.82144e-06	3.0521e-06	2.64554e-06	4.04113e-06	2.73224e-06	1.02101e-06	3.12028e-06	1.19273e-06	5.05035e-07	1721.16
1722.12	9.03416e-05	0.934237	8.44005e-05		1722.12	0.01149	0.00943	0.01293	0.03548	0.0169	0.00737	0.00487	0.04384	0.02622	0.02344	0.04954	0.0344	0.02989	0.03031	0.01367	0.02429	0.07396	0.0412639	0.0521311	0.03218	0.04662		1722.12	1.42637e-06	6.24226e-06	2.21298e-06	2.05009e-06	7.95897e-07	1.15375e-06	2.71601e-06	4.1812e-06	1.97835e-06	4.1103e-07	3.70012e-06	2.90338e-06	2.52273e-06	3.93475e-06	2.55818e-06	9.69762e-07	2.99453e-06	1.0913e-06	6.22032e-07	1722.12
1723.09	9.03049e-05	0.935487	8.44791e-05		1723.09	0.01116	0.00792	0.01228	0.03402	0.01629	0.00814	0.00401	0.04232	0.0246	0.02225	0.04779	0.03259	0.02834	0.02838	0.01244	0.02352	0.07207	0.0447031	0.055517	0.0334	0.04506		1723.09	1.37616e-06	6.08841e-06	2.07818e-06	1.98695e-06	6.69074e-07	1.05092e-06	2.8216e-06	4.03725e-06	1.87966e-06	3.38761e-07	3.57515e-06	2.75317e-06	2.39414e-06	3.80663e-06	2.39752e-06	9.42786e-07	2.87398e-06	1.0374e-06	6.8766e-07	1723.09
1724.05	9.0448e-05	0.936652	8.47183e-05		1724.05	0.01106	0.00617	0.01206	0.03271	0.0157	0.00848	0.00318	0.04084	0.02294	0.02119	0.04593	0.03083	0.0268	0.02654	0.01149	0.02276	0.07021	0.0461582	0.0569219	0.03515	0.04344		1724.05	1.33008e-06	5.94807e-06	1.94344e-06	1.92819e-06	5.22712e-07	9.73414e-07	2.97785e-06	3.89111e-06	1.79518e-06	2.69404e-07	3.4599e-06	2.61187e-06	2.27045e-06	3.68016e-06	2.24842e-06	9.36985e-07	2.77114e-06	1.0217e-06	7.18411e-07	1724.05
1725.01	9.04113e-05	0.937939	8.48004e-05		1725.01	0.01092	0.00472	0.01186	0.03141	0.01503	0.0087	0.00252	0.03931	0.02159	0.02022	0.04428	0.02914	0.02541	0.0248	0.01057	0.02214	0.06832	0.0446079	0.05538	0.03591	0.04201		1725.01	1.27455e-06	5.79356e-06	1.83084e-06	1.87748e-06	4.00258e-07	8.9634e-07	3.04518e-06	3.75496e-06	1.71466e-06	2.13697e-07	3.3335e-06	2.47108e-06	2.15478e-06	3.56246e-06	2.10305e-06	9.2602e-07	2.66358e-06	1.00573e-06	7.37763e-07	1725.01
1725.98	9.05549e-05	0.939066	8.5037e-05		1725.98	0.01045	0.00406	0.01123	0.03005	0.01422	0.00904	0.00214	0.03769	0.02085	0.0193	0.04311	0.02753	0.02425	0.0231	0.00949	0.02174	0.06635	0.0398711	0.0506705	0.03468	0.04103		1725.98	1.20923e-06	5.6422e-06	1.77302e-06	1.8487e-06	3.4525e-07	8.07001e-07	2.94908e-06	3.66594e-06	1.64121e-06	1.81979e-07	3.20504e-06	2.34107e-06	2.06215e-06	3.48907e-06	1.96435e-06	8.88636e-07	2.55536e-06	9.54965e-07	7.68734e-07	1725.98
1726.94	9.05182e-05	0.940267	8.51113e-05		1726.94	0.0096	0.00432	0.01005	0.02853	0.01324	0.00953	0.00201	0.03601	0.02076	0.01836	0.04244	0.02597	0.02335	0.02151	0.00828	0.02157	0.06427	0.0334752	0.0443443	0.03159	0.04046		1726.94	1.12687e-06	5.4701e-06	1.76691e-06	1.83585e-06	3.67681e-07	7.04722e-07	2.68867e-06	3.61212e-06	1.56264e-06	1.71074e-07	3.06486e-06	2.21034e-06	1.98735e-06	3.4436e-06	1.83074e-06	8.17069e-07	2.42823e-06	8.55369e-07	8.11111e-07	1726.94
1727.91	9.06622e-05	0.941305	8.53408e-05		1727.91	0.0086	0.00517	0.00859	0.02695	0.01223	0.00996	0.00204	0.03443	0.02096	0.01743	0.04199	0.02449	0.02259	0.02011	0.00721	0.02148	0.06212	0.027453	0.0383666	0.02777	0.04006		1727.91	1.04372e-06	5.30137e-06	1.78874e-06	1.83312e-06	4.41212e-07	6.15307e-07	2.36991e-06	3.58346e-06	1.48749e-06	1.74095e-07	2.93828e-06	2.09e-06	1.92785e-06	3.41875e-06	1.7162e-06	7.33931e-07	2.29993e-06	7.33078e-07	8.49994e-07	1727.91
1728.87	9.06256e-05	0.942421	8.54074e-05		1728.87	0.00783	0.00598	0.0074	0.0255	0.01139	0.00996	0.00208	0.03314	0.02091	0.01655	0.04125	0.02306	0.0218	0.01901	0.00662	0.02127	0.06007	0.0238295	0.0347793	0.02496	0.03942		1728.87	9.72791e-07	5.13043e-06	1.78587e-06	1.81662e-06	5.10737e-07	5.65397e-07	2.13177e-06	3.52306e-06	1.41349e-06	1.77647e-07	2.8304e-06	1.9695e-06	1.86188e-06	3.36676e-06	1.6236e-06	6.6874e-07	2.17789e-06	6.32015e-07	8.50658e-07	1728.87
1729.83	9.077e-05	0.943396	8.56321e-05		1729.83	0.00762	0.00629	0.00692	0.02434	0.01082	0.00928	0.00201	0.03225	0.0202	0.01582	0.03985	0.02169	0.02089	0.01837	0.00676	0.02078	0.05815	0.0233446	0.0342709	0.02456	0.03823		1729.83	9.26539e-07	4.97951e-06	1.72977e-06	1.77944e-06	5.38626e-07	5.78873e-07	2.10312e-06	3.41244e-06	1.3547e-06	1.72121e-07	2.76164e-06	1.85736e-06	1.78885e-06	3.27372e-06	1.57306e-06	6.52517e-07	2.08429e-06	5.92574e-07	7.94666e-07	1729.83
1730.8	9.09149e-05	0.944388	8.58589e-05		1730.8	0.00788	0.00602	0.00718	0.02346	0.01048	0.00802	0.00179	0.03167	0.01887	0.01522	0.03777	0.02038	0.01983	0.01815	0.00753	0.02003	0.05635	0.0255838	0.0364527	0.02681	0.03654		1730.8	8.99801e-07	4.83815e-06	1.62016e-06	1.71975e-06	5.16871e-07	6.46517e-07	2.30188e-06	3.24289e-06	1.30677e-06	1.53687e-07	2.71915e-06	1.7498e-06	1.70258e-06	3.13728e-06	1.55834e-06	6.76568e-07	2.01425e-06	6.16467e-07	6.88588e-07	1730.8
1731.76	9.08783e-05	0.945552	8.59302e-05		1731.76	0.00829	0.00543	0.00784	0.02274	0.01023	0.00663	0.00147	0.03119	0.01726	0.01472	0.03529	0.01913	0.01873	0.01821	0.00855	0.01914	0.05454	0.0291267	0.0399423	0.03047	0.03462		1731.76	8.79066e-07	4.68663e-06	1.48315e-06	1.6447e-06	4.66601e-07	7.34703e-07	2.61829e-06	3.03248e-06	1.26489e-06	1.26317e-07	2.68016e-06	1.64384e-06	1.60947e-06	2.9749e-06	1.56479e-06	7.12361e-07	1.95405e-06	6.73693e-07	5.69717e-07	1731.76
1732.73	9.10236e-05	0.946678	8.61701e-05		1732.73	0.00861	0.00465	0.00862	0.02211	0.01	0.0057	0.00108	0.03067	0.01574	0.0143	0.0326	0.01793	0.01768	0.01831	0.00936	0.01822	0.05265	0.0320201	0.0427686	0.0334	0.03267		1732.73	8.61701e-07	4.53686e-06	1.35632e-06	1.57002e-06	4.00691e-07	8.06552e-07	2.87808e-06	2.80915e-06	1.23223e-06	9.30637e-08	2.64284e-06	1.54503e-06	1.52349e-06	2.81518e-06	1.57777e-06	7.41925e-07	1.90522e-06	7.42786e-07	4.9117e-07	1732.73
1733.69	9.09871e-05	0.9479	8.62466e-05		1733.69	0.00883	0.0036	0.00941	0.02153	0.00983	0.00559	0.000667018	0.03006	0.0144	0.01394	0.02979	0.0168	0.0167	0.01811	0.00962	0.01729	0.05064	0.0329705	0.0436973	0.03362	0.03076		1733.69	8.47804e-07	4.36753e-06	1.24195e-06	1.4912e-06	3.10488e-07	8.29693e-07	2.89961e-06	2.56929e-06	1.20228e-06	5.75281e-08	2.59257e-06	1.44894e-06	1.44032e-06	2.65295e-06	1.56193e-06	7.61558e-07	1.85689e-06	8.11581e-07	4.82119e-07	1733.69
1734.66	9.11328e-05	0.948873	8.64735e-05		1734.66	0.00886	0.00256	0.00986	0.02085	0.00967	0.00645	0.000352837	0.02928	0.01347	0.01358	0.02727	0.01576	0.01584	0.01744	0.00915	0.01641	0.04854	0.031514	0.0422297	0.03039	0.02906		1734.66	8.36199e-07	4.19742e-06	1.1648e-06	1.41903e-06	2.21372e-07	7.91233e-07	2.62793e-06	2.35813e-06	1.17431e-06	3.05111e-08	2.53194e-06	1.36282e-06	1.36974e-06	2.51292e-06	1.5081e-06	7.66155e-07	1.80297e-06	8.52629e-07	5.57754e-07	1734.66
1735.62	9.10963e-05	0.949741	8.65179e-05		1735.62	0.00842	0.00212	0.00947	0.01987	0.00933	0.00816	0.000236825	0.02818	0.01328	0.01312	0.02567	0.01484	0.01522	0.01625	0.00798	0.01574	0.04632	0.028421	0.0391694	0.02458	0.02798		1735.62	8.07212e-07	4.00751e-06	1.14896e-06	1.36179e-06	1.83418e-07	6.90413e-07	2.12661e-06	2.22091e-06	1.13511e-06	2.04896e-08	2.43807e-06	1.28393e-06	1.3168e-06	2.42077e-06	1.40592e-06	7.28481e-07	1.71911e-06	8.19324e-07	7.05986e-07	1735.62
1736.58	9.12425e-05	0.950356	8.67129e-05		1736.58	0.00751	0.00243	0.00825	0.01854	0.00873	0.01025	0.00038153	0.02675	0.01375	0.01253	0.0251	0.01398	0.01482	0.01477	0.00643	0.01526	0.04403	0.0246301	0.0354007	0.01828	0.02752		1736.58	7.57003e-07	3.81797e-06	1.1923e-06	1.32324e-06	2.10712e-07	5.57564e-07	1.58511e-06	2.17649e-06	1.08651e-06	3.30836e-08	2.31957e-06	1.21225e-06	1.28508e-06	2.38634e-06	1.28075e-06	6.51214e-07	1.60766e-06	7.15381e-07	8.88807e-07	1736.58
1737.55	9.1206e-05	0.951034	8.674e-05		1737.55	0.00651	0.00304	0.00675	0.01704	0.00804	0.01216	0.000646713	0.0252	0.01442	0.01187	0.02503	0.01315	0.01449	0.01327	0.00495	0.01484	0.04176	0.0211688	0.031979	0.01358	0.0273		1737.55	6.9739e-07	3.62226e-06	1.25079e-06	1.28722e-06	2.6369e-07	4.29363e-07	1.17793e-06	2.1711e-06	1.0296e-06	5.60959e-08	2.18585e-06	1.14063e-06	1.25686e-06	2.368e-06	1.15104e-06	5.64677e-07	1.47805e-06	5.85495e-07	1.05476e-06	1737.55
1738.51	9.13527e-05	0.951666	8.69372e-05		1738.51	0.00567	0.00351	0.00549	0.01564	0.0074	0.01351	0.000897157	0.02373	0.01489	0.01125	0.02487	0.01233	0.01411	0.01194	0.00382	0.01437	0.03958	0.0185952	0.0294122	0.01133	0.02693		1738.51	6.43336e-07	3.44098e-06	1.2945e-06	1.24929e-06	3.0515e-07	3.321e-07	9.84999e-07	2.16213e-06	9.78044e-07	7.79964e-08	2.06302e-06	1.07194e-06	1.22668e-06	2.34122e-06	1.03803e-06	4.92934e-07	1.3597e-06	4.77285e-07	1.17452e-06	1738.51
1739.48	9.13018e-05	0.952478	8.6963e-05		1739.48	0.005	0.00376	0.0046	0.01444	0.00684	0.01426	0.00103	0.02246	0.01511	0.0107	0.02438	0.01154	0.01369	0.0109	0.00302	0.01382	0.03749	0.0174199	0.0282482	0.01097	0.02634		1739.48	5.94827e-07	3.26024e-06	1.31401e-06	1.20183e-06	3.26981e-07	2.62628e-07	9.53984e-07	2.12016e-06	9.30504e-07	8.95719e-08	1.95319e-06	1.00355e-06	1.19052e-06	2.2906e-06	9.47896e-07	4.34815e-07	1.25575e-06	4.0003e-07	1.24009e-06	1739.48
1740.44	9.12641e-05	0.953316	8.70035e-05		1740.44	0.00435	0.00398	0.00398	0.01348	0.00635	0.0146	0.00103	0.02138	0.01515	0.01023	0.02363	0.01078	0.01325	0.0101	0.00238	0.01322	0.03546	0.0178207	0.0286389	0.01109	0.02553		1740.44	5.52472e-07	3.08514e-06	1.3181e-06	1.15019e-06	3.46274e-07	2.07068e-07	9.64869e-07	2.05589e-06	8.90046e-07	8.96136e-08	1.86014e-06	9.37898e-07	1.1528e-06	2.2212e-06	8.78736e-07	3.78465e-07	1.17281e-06	3.46274e-07	1.27025e-06	1740.44
1741.41	9.14099e-05	0.954031	8.72079e-05		1741.41	0.00364	0.00435	0.00348	0.01273	0.00587	0.01475	0.000907971	0.02049	0.01512	0.00981	0.02271	0.01009	0.01283	0.00946	0.00177	0.01262	0.0335	0.0196343	0.0304041	0.01048	0.02462		1741.41	5.1191e-07	2.92146e-06	1.31858e-06	1.10056e-06	3.79354e-07	1.54358e-07	9.13938e-07	1.98049e-06	8.55509e-07	7.91822e-08	1.78689e-06	8.79927e-07	1.11888e-06	2.14706e-06	8.24986e-07	3.17437e-07	1.11016e-06	3.03483e-07	1.28632e-06	1741.41
1742.37	9.13721e-05	0.954775	8.72398e-05		1742.37	0.00287	0.00501	0.00298	0.0121	0.00539	0.01486	0.000750745	0.01976	0.01509	0.00942	0.02179	0.0095	0.01243	0.0089	0.00114	0.01203	0.0316	0.0223308	0.0330631	0.00873	0.02368		1742.37	4.70222e-07	2.75678e-06	1.31645e-06	1.04949e-06	4.37071e-07	9.94534e-08	7.61603e-07	1.90096e-06	8.21799e-07	6.54948e-08	1.72386e-06	8.28778e-07	1.08439e-06	2.06584e-06	7.76434e-07	2.50378e-07	1.0556e-06	2.59975e-07	1.29638e-06	1742.37
1743.33	9.15184e-05	0.955373	8.74342e-05		1743.33	0.00207	0.006	0.00239	0.01152	0.00489	0.01501	0.000676506	0.01913	0.01513	0.00903	0.02098	0.00899	0.01208	0.00845	0.00057324	0.0115	0.02977	0.0248444	0.0355209	0.00616	0.02279		1743.33	4.27553e-07	2.60292e-06	1.32288e-06	1.00549e-06	5.24605e-07	5.01208e-08	5.38595e-07	1.83437e-06	7.89531e-07	5.91498e-08	1.67262e-06	7.86033e-07	1.05621e-06	1.99263e-06	7.38819e-07	1.80989e-07	1.00724e-06	2.08968e-07	1.31239e-06	1743.33
1744.3	9.16651e-05	0.955953	8.76275e-05		1744.3	0.00132	0.00731	0.0017	0.01094	0.00434	0.01518	0.00077165	0.01855	0.01531	0.00863	0.02037	0.00851	0.01177	0.00811	0.000163955	0.01105	0.028	0.0261296	0.0367659	0.00344	0.02196		1744.3	3.80303e-07	2.45357e-06	1.34158e-06	9.68284e-07	6.40557e-07	1.4367e-08	3.01439e-07	1.78497e-06	7.56226e-07	6.76178e-08	1.62549e-06	7.4571e-07	1.03138e-06	1.9243e-06	7.10659e-07	1.15668e-07	9.58645e-07	1.48967e-07	1.33019e-06	1744.3
1745.26	9.16273e-05	0.956629	8.76533e-05		1745.26	0.000678218	0.00882	0.000971818	0.01033	0.00375	0.01532	0.00109	0.01795	0.01565	0.00825	0.01994	0.00807	0.0115	0.00789	0	0.01071	0.02634	0.0253793	0.0360217	0.00121	0.02122		1745.26	3.287e-07	2.30879e-06	1.37177e-06	9.38767e-07	7.73102e-07	0	1.06061e-07	1.74781e-06	7.2314e-07	9.55421e-08	1.57338e-06	7.07362e-07	1.00801e-06	1.86e-06	6.91585e-07	5.94481e-08	9.05459e-07	8.51831e-08	1.34285e-06	1745.26
1746.23	9.15897e-05	0.957317	8.76804e-05		1746.23	0.000219238	0.01034	0.000330813	0.00977	0.00316	0.01537	0.00157	0.01732	0.01607	0.00787	0.0196	0.00765	0.01128	0.00785	0.00010326	0.01046	0.02475	0.0221958	0.0328744	0	0.02052		1746.23	2.7707e-07	2.17009e-06	1.40902e-06	9.17137e-07	9.06615e-07	9.05387e-09	0	1.71854e-06	6.90044e-07	1.37658e-07	1.51862e-06	6.70755e-07	9.89034e-07	1.7992e-06	6.88291e-07	1.92229e-08	8.56637e-07	2.90058e-08	1.34765e-06	1746.23
1747.19	9.17368e-05	0.957933	8.78777e-05		1747.19	0	0.01154	0	0.00932	0.00265	0.01527	0.00207	0.01669	0.01635	0.00752	0.01913	0.00723	0.01106	0.00797	0.000462001	0.0102	0.0233	0.0169496	0.0276688	9.35255e-05	0.01973		1747.19	2.32876e-07	2.04755e-06	1.4368e-06	8.96352e-07	1.01411e-06	4.05996e-08	8.21881e-09	1.6811e-06	6.6084e-07	1.81907e-07	1.46668e-06	6.35356e-07	9.71927e-07	1.73383e-06	7.00385e-07	0	8.1902e-07	0	1.34189e-06	1747.19
1748.16	9.16992e-05	0.958643	8.79067e-05		1748.16	0.000158765	0.0119	0.000324932	0.00911	0.00236	0.01501	0.00238	0.01613	0.01609	0.00723	0.01812	0.00682	0.01072	0.00818	0.00104	0.0098	0.022	0.0109405	0.0217308	0.00161	0.01858		1748.16	2.0746e-07	1.93395e-06	1.41442e-06	8.61486e-07	1.04609e-06	9.1423e-08	1.4153e-07	1.59287e-06	6.35566e-07	2.09218e-07	1.41794e-06	5.99524e-07	9.4236e-07	1.63331e-06	7.19077e-07	1.39565e-08	8.0083e-07	2.85637e-08	1.31948e-06	1748.16
1749.12	9.18468e-05	0.959269	8.81058e-05		1749.12	0.000878002	0.01095	0.00164	0.00926	0.00244	0.0146	0.00231	0.01578	0.01488	0.00703	0.01615	0.00642	0.01014	0.00844	0.00179	0.00909	0.02091	0.0058702	0.0166989	0.00428	0.0168		1749.12	2.14978e-07	1.84229e-06	1.31101e-06	8.00881e-07	9.64758e-07	1.57709e-07	3.77093e-07	1.42291e-06	6.19384e-07	2.03524e-07	1.39031e-06	5.65639e-07	8.93392e-07	1.48018e-06	7.43613e-07	7.7357e-08	8.15859e-07	1.44493e-07	1.28634e-06	1749.12
1750.08	9.19948e-05	0.959873	8.83034e-05		1750.08	0.00214	0.00864	0.00389	0.00973	0.0029	0.01414	0.00183	0.01564	0.01269	0.00693	0.0132	0.00607	0.00928	0.00859	0.00257	0.00803	0.02002	0.00336394	0.0141994	0.0074	0.01436		1750.08	2.5608e-07	1.76783e-06	1.12057e-06	7.09076e-07	7.62941e-07	2.2694e-07	6.53445e-07	1.1656e-06	6.11942e-07	1.61595e-07	1.38106e-06	5.36001e-07	8.19455e-07	1.26804e-06	7.58526e-07	1.88969e-07	8.59192e-07	3.435e-07	1.24861e-06	1750.08
1751.05	9.19572e-05	0.960503	8.83252e-05		1751.05	0.00357	0.00562	0.00645	0.0103	0.00354	0.01386	0.0011	0.01557	0.01004	0.00686	0.00986	0.00576	0.00827	0.00853	0.00313	0.00681	0.01922	0.00409716	0.0149208	0.01004	0.01167		1751.05	3.12671e-07	1.69761e-06	8.86785e-07	6.01495e-07	4.96388e-07	2.76458e-07	8.86785e-07	8.70886e-07	6.05911e-07	9.71577e-08	1.37522e-06	5.08753e-07	7.30449e-07	1.03075e-06	7.53414e-07	3.15321e-07	9.09749e-07	5.69697e-07	1.22419e-06	1751.05
1752.01	9.19196e-05	0.961061	8.83404e-05		1752.01	0.00468	0.00293	0.00844	0.01064	0.00402	0.01394	0.000438929	0.01532	0.00774	0.00673	0.00705	0.00552	0.00737	0.00819	0.00326	0.00573	0.0184	0.0075614	0.0183401	0.01151	0.00936		1752.01	3.55128e-07	1.62546e-06	6.83754e-07	5.0619e-07	2.58837e-07	2.8799e-07	1.0168e-06	6.228e-07	5.94531e-07	3.87751e-08	1.35337e-06	4.87639e-07	6.51068e-07	8.26866e-07	7.23508e-07	4.13433e-07	9.39941e-07	7.45593e-07	1.23146e-06	1752.01
1752.98	9.20681e-05	0.961482	8.85219e-05		1752.98	0.00517	0.00131	0.00938	0.01058	0.00416	0.01442	5.87709e-05	0.01479	0.00635	0.00649	0.00533	0.00534	0.00672	0.0076	0.00294	0.00501	0.01749	0.0124834	0.0231786	0.0117	0.00783		1752.98	3.68251e-07	1.54825e-06	5.62114e-07	4.43494e-07	1.15964e-07	2.60254e-07	1.03571e-06	4.71821e-07	5.74507e-07	5.20251e-09	1.30924e-06	4.72707e-07	5.94867e-07	6.93126e-07	6.72766e-07	4.57658e-07	9.36561e-07	8.30335e-07	1.27649e-06	1752.98
1753.94	9.20306e-05	0.961958	8.85295e-05		1753.94	0.00511	0.000869161	0.00938	0.01019	0.00397	0.01511	0	0.01404	0.00587	0.00616	0.00471	0.0052	0.00633	0.00689	0.00235	0.00465	0.01652	0.0175563	0.0281875	0.0111	0.00705		1753.94	3.51462e-07	1.46251e-06	5.19668e-07	4.11662e-07	7.69464e-08	2.08044e-07	9.82678e-07	4.16974e-07	5.45342e-07	0	1.24295e-06	4.60353e-07	5.60392e-07	6.24133e-07	6.09968e-07	4.52386e-07	9.02116e-07	8.30407e-07	1.33768e-06	1753.94
1754.9	9.21795e-05	0.962366	8.87105e-05		1754.9	0.00479	0.00125	0.00888	0.00964	0.00362	0.01576	0.000167094	0.01325	0.00593	0.0058	0.00472	0.00507	0.00611	0.00624	0.00176	0.00454	0.01555	0.02164	0.0321984	0.01037	0.00674		1754.9	3.21132e-07	1.37945e-06	5.26053e-07	4.02745e-07	1.10888e-07	1.5613e-07	9.19927e-07	4.18713e-07	5.14521e-07	1.4823e-08	1.17541e-06	4.49762e-07	5.42021e-07	5.97909e-07	5.53553e-07	4.24923e-07	8.55169e-07	7.87749e-07	1.39808e-06	1754.9
1755.87	9.2329e-05	0.962799	8.88942e-05		1755.87	0.00444	0.002	0.00833	0.00911	0.00328	0.01616	0.000401629	0.01258	0.00616	0.00546	0.0049	0.00492	0.00595	0.00574	0.00137	0.00451	0.01464	0.0239723	0.0344792	0.00996	0.00656		1755.87	2.91573e-07	1.30141e-06	5.47588e-07	4.00913e-07	1.77788e-07	1.21785e-07	8.85386e-07	4.35582e-07	4.85362e-07	3.57025e-08	1.11829e-06	4.3736e-07	5.28921e-07	5.83146e-07	5.10253e-07	3.9469e-07	8.09826e-07	7.40489e-07	1.43653e-06	1755.87
1756.83	9.22914e-05	0.963321	8.89063e-05		1756.83	0.00422	0.00277	0.00801	0.00873	0.00304	0.01621	0.000612899	0.01212	0.00626	0.00516	0.00492	0.00478	0.00576	0.00547	0.00125	0.00446	0.01384	0.0241027	0.0346066	0.00997	0.0063		1756.83	2.70275e-07	1.23046e-06	5.56553e-07	3.96522e-07	2.4627e-07	1.11133e-07	8.86396e-07	4.37419e-07	4.58756e-07	5.44906e-08	1.07754e-06	4.24972e-07	5.121e-07	5.6011e-07	4.86317e-07	3.75184e-07	7.76152e-07	7.12139e-07	1.44117e-06	1756.83
1757.8	9.22539e-05	0.963841	8.89181e-05		1757.8	0.00418	0.00345	0.00798	0.00851	0.00288	0.01595	0.000788149	0.01187	0.00619	0.00492	0.00469	0.00463	0.00552	0.00541	0.00138	0.00436	0.01314	0.0219269	0.0324564	0.01023	0.0059		1757.8	2.56084e-07	1.16838e-06	5.50403e-07	3.87683e-07	3.06767e-07	1.22707e-07	9.09632e-07	4.17026e-07	4.37477e-07	7.00807e-08	1.05546e-06	4.11691e-07	4.90828e-07	5.24617e-07	4.81047e-07	3.71678e-07	7.56693e-07	7.09566e-07	1.41824e-06	1757.8
1758.76	9.24038e-05	0.964275	8.91027e-05		1758.76	0.00427	0.00401	0.0082	0.00841	0.00278	0.01548	0.00094638	0.01173	0.00599	0.00474	0.00431	0.0045	0.00526	0.00552	0.00166	0.00422	0.01252	0.0180392	0.0285947	0.01053	0.0054		1758.76	2.47705e-07	1.11557e-06	5.33725e-07	3.76013e-07	3.57302e-07	1.4791e-07	9.38251e-07	3.84033e-07	4.22347e-07	8.4325e-08	1.04517e-06	4.00962e-07	4.6868e-07	4.81154e-07	4.91847e-07	3.80468e-07	7.49353e-07	7.30642e-07	1.37931e-06	1758.76
1759.73	9.23529e-05	0.964776	8.90999e-05		1759.73	0.00443	0.00445	0.00857	0.00839	0.00267	0.01496	0.00111	0.01166	0.00573	0.00461	0.00383	0.00438	0.005	0.00571	0.002	0.00407	0.01195	0.0138864	0.0244938	0.01069	0.00485		1759.73	2.37897e-07	1.06474e-06	5.10542e-07	3.62637e-07	3.96495e-07	1.782e-07	9.52478e-07	3.41253e-07	4.10751e-07	9.89009e-08	1.0389e-06	3.90258e-07	4.455e-07	4.32135e-07	5.0876e-07	3.94713e-07	7.47548e-07	7.63586e-07	1.33293e-06	1759.73
1760.69	9.23106e-05	0.965265	8.91042e-05		1760.69	0.00464	0.00466	0.0091	0.00843	0.00257	0.01451	0.00125	0.01157	0.00542	0.00452	0.00324	0.00428	0.00474	0.00593	0.00232	0.00388	0.01143	0.0111051	0.0217465	0.01063	0.00426		1760.69	2.28998e-07	1.01846e-06	4.82945e-07	3.45724e-07	4.15226e-07	2.06722e-07	9.47178e-07	2.88698e-07	4.02751e-07	1.1138e-07	1.03094e-06	3.81366e-07	4.22354e-07	3.79584e-07	5.28388e-07	4.13443e-07	7.51148e-07	8.10848e-07	1.2929e-06	1760.69
1761.65	9.2456e-05	0.965667	8.92817e-05		1761.65	0.00489	0.00448	0.0098	0.0085	0.00251	0.01422	0.00128	0.01145	0.00493	0.00444	0.00248	0.00419	0.00445	0.0061	0.0026	0.0036	0.01094	0.0108539	0.021477	0.01038	0.00358		1761.65	2.24097e-07	9.76742e-07	4.40159e-07	3.21414e-07	3.99982e-07	2.32132e-07	9.26744e-07	2.21419e-07	3.96411e-07	1.14281e-07	1.02228e-06	3.7409e-07	3.97304e-07	3.19629e-07	5.44618e-07	4.36588e-07	7.58895e-07	8.74961e-07	1.26959e-06	1761.65
1762.62	9.24137e-05	0.966106	8.92814e-05		1762.62	0.00517	0.00386	0.01064	0.00859	0.00253	0.01413	0.00119	0.01127	0.00427	0.00435	0.00157	0.00411	0.00414	0.00617	0.00281	0.00323	0.01049	0.013086	0.0236814	0.00997	0.00282		1762.62	2.25882e-07	9.36562e-07	3.81232e-07	2.88379e-07	3.44626e-07	2.50881e-07	8.90136e-07	1.40172e-07	3.88374e-07	1.06245e-07	1.0062e-06	3.66947e-07	3.69625e-07	2.51774e-07	5.50866e-07	4.61585e-07	7.66927e-07	9.49954e-07	1.26155e-06	1762.62
1763.58	9.23714e-05	0.9665	8.9277e-05		1763.58	0.00546	0.00297	0.01146	0.00863	0.00262	0.01425	0.00106	0.011	0.00353	0.00421	0.00067583	0.00402	0.00382	0.0061	0.00294	0.00282	0.01009	0.0163611	0.0269163	0.00951	0.0021		1763.58	2.33906e-07	9.00805e-07	3.15148e-07	2.51761e-07	2.65153e-07	2.62474e-07	8.49024e-07	6.03361e-08	3.75856e-07	9.46336e-08	9.82047e-07	3.58894e-07	3.41038e-07	1.87482e-07	5.4459e-07	4.87452e-07	7.70461e-07	1.02311e-06	1.2722e-06	1763.58
1764.55	9.25172e-05	0.96679	8.94448e-05		1764.55	0.00567	0.00211	0.01206	0.00855	0.00271	0.01454	0.00101	0.01059	0.00295	0.00401	8.62934e-05	0.00393	0.00355	0.00586	0.00301	0.00247	0.00971	0.0186807	0.0291869	0.00909	0.00155		1764.55	2.42395e-07	8.68509e-07	2.63862e-07	2.20929e-07	1.88728e-07	2.69229e-07	8.13053e-07	7.71849e-09	3.58674e-07	9.03392e-08	9.4722e-07	3.51518e-07	3.17529e-07	1.38639e-07	5.24146e-07	5.07152e-07	7.64753e-07	1.0787e-06	1.30053e-06	1764.55
1765.51	9.2475e-05	0.967136	8.94359e-05		1765.51	0.0058	0.00158	0.01231	0.00828	0.00274	0.01493	0.00117	0.01	0.00272	0.00377	0	0.00382	0.00335	0.00551	0.00303	0.00228	0.00933	0.0187206	0.0292274	0.00876	0.00133		1765.51	2.45054e-07	8.34437e-07	2.43266e-07	2.03914e-07	1.41309e-07	2.70991e-07	7.83458e-07	0	3.37173e-07	1.0464e-07	8.94359e-07	3.41645e-07	2.9961e-07	1.1895e-07	4.92792e-07	5.18728e-07	7.40529e-07	1.10096e-06	1.33528e-06	1765.51
1766.48	9.24328e-05	0.967496	8.94284e-05		1766.48	0.00581	0.00155	0.01217	0.00778	0.00266	0.01531	0.00158	0.00927	0.00293	0.00352	0.000484774	0.00371	0.00323	0.00509	0.00303	0.00228	0.00893	0.0163232	0.0268606	0.00858	0.00146		1766.48	2.37879e-07	7.98595e-07	2.62025e-07	2.03897e-07	1.38614e-07	2.70968e-07	7.67295e-07	4.33525e-08	3.14788e-07	1.41297e-07	8.29001e-07	3.31779e-07	2.88854e-07	1.30565e-07	4.5519e-07	5.19579e-07	6.95753e-07	1.08834e-06	1.36915e-06	1766.48
1767.44	9.2579e-05	0.967822	8.96e-05		1767.44	0.0057	0.00205	0.01166	0.00708	0.00241	0.01556	0.0022	0.00845	0.00357	0.00326	0.00147	0.00359	0.00321	0.00467	0.00302	0.00248	0.00853	0.0125757	0.0231392	0.00861	0.00194		1767.44	2.15936e-07	7.64288e-07	3.19872e-07	2.22208e-07	1.8368e-07	2.70592e-07	7.71456e-07	1.31712e-07	2.92096e-07	1.9712e-07	7.5712e-07	3.21664e-07	2.87616e-07	1.73824e-07	4.18432e-07	5.1072e-07	6.34368e-07	1.04474e-06	1.39418e-06	1767.44
1768.4	9.25368e-05	0.968247	8.95985e-05		1768.4	0.00545	0.00295	0.01091	0.00625	0.00201	0.01559	0.00291	0.00761	0.00448	0.00301	0.00276	0.00349	0.00325	0.00432	0.00303	0.00282	0.00811	0.00921687	0.0198223	0.00895	0.00264		1768.4	1.80093e-07	7.26644e-07	4.01401e-07	2.52668e-07	2.64316e-07	2.71483e-07	8.01907e-07	2.47292e-07	2.69691e-07	2.60732e-07	6.81845e-07	3.12699e-07	2.91195e-07	2.3654e-07	3.87065e-07	4.88312e-07	5.59991e-07	9.7752e-07	1.39684e-06	1768.4
1769.37	9.24946e-05	0.968697	8.95993e-05		1769.37	0.00511	0.00404	0.0101	0.0054	0.00154	0.01533	0.00357	0.00686	0.00544	0.00277	0.00406	0.00341	0.0033	0.00412	0.00307	0.00317	0.00769	0.00754663	0.0181727	0.00969	0.00341		1769.37	1.37983e-07	6.89019e-07	4.8742e-07	2.8403e-07	3.61981e-07	2.7507e-07	8.68217e-07	3.63773e-07	2.4819e-07	3.1987e-07	6.14651e-07	3.05534e-07	2.95678e-07	3.05534e-07	3.69149e-07	4.57852e-07	4.83836e-07	9.04953e-07	1.37356e-06	1769.37
1770.33	9.24525e-05	0.969155	8.96008e-05		1770.33	0.0048	0.005	0.00952	0.00469	0.0011	0.01479	0.00404	0.00632	0.00614	0.00257	0.005	0.00335	0.0033	0.00406	0.00315	0.00343	0.00728	0.00787937	0.0185012	0.01075	0.00401		1770.33	9.85609e-08	6.52294e-07	5.50149e-07	3.07331e-07	4.48004e-07	2.82243e-07	9.63209e-07	4.48004e-07	2.30274e-07	3.61987e-07	5.66277e-07	3.00163e-07	2.95683e-07	3.59299e-07	3.63779e-07	4.30084e-07	4.20228e-07	8.53e-07	1.3252e-06	1770.33
1771.3	9.25991e-05	0.969533	8.97779e-05		1771.3	0.0047	0.00549	0.0095	0.00431	0.000873207	0.0141	0.00423	0.00611	0.0063	0.00244	0.00523	0.00332	0.0032	0.00413	0.00326	0.00346	0.00694	0.0094469	0.0200281	0.01179	0.00417		1771.3	7.83947e-08	6.23059e-07	5.65601e-07	3.10632e-07	4.92881e-07	2.92676e-07	1.05848e-06	4.69539e-07	2.19058e-07	3.79761e-07	5.48543e-07	2.98063e-07	2.87289e-07	3.74374e-07	3.70783e-07	4.21956e-07	3.86943e-07	8.5289e-07	1.26587e-06	1771.3
1772.26	9.25571e-05	0.969926	8.97735e-05		1772.26	0.00492	0.0053	0.01015	0.00436	0.000929545	0.0134	0.00413	0.00626	0.00579	0.0024	0.0046	0.0033	0.00293	0.00422	0.00338	0.00321	0.00667	0.0110659	0.0216275	0.01225	0.00379		1772.26	8.34485e-08	5.9879e-07	5.19789e-07	2.88173e-07	4.758e-07	3.03435e-07	1.09973e-06	4.12958e-07	2.15456e-07	3.70765e-07	5.61982e-07	2.96253e-07	2.63036e-07	3.40242e-07	3.78844e-07	4.41686e-07	3.91413e-07	9.11201e-07	1.20297e-06	1772.26
1773.23	9.2515e-05	0.970246	8.97624e-05		1773.23	0.00531	0.00469	0.01121	0.0047	0.00119	0.01293	0.00381	0.00665	0.00481	0.0024	0.00342	0.00329	0.00258	0.00426	0.00342	0.00276	0.00643	0.011854	0.0224071	0.01173	0.003		1773.23	1.06817e-07	5.77172e-07	4.31757e-07	2.47744e-07	4.20986e-07	3.06987e-07	1.05291e-06	3.06987e-07	2.1543e-07	3.41995e-07	5.9692e-07	2.95318e-07	2.31587e-07	2.69287e-07	3.82388e-07	4.76638e-07	4.21883e-07	1.00624e-06	1.16063e-06	1773.23
1774.19	9.2662e-05	0.97043	8.9922e-05		1774.19	0.00558	0.00411	0.01211	0.00509	0.00145	0.01285	0.00344	0.00704	0.00384	0.00236	0.00229	0.00329	0.00227	0.00418	0.00329	0.00228	0.00616	0.0117107	0.0222466	0.01022	0.00218		1774.19	1.30387e-07	5.5392e-07	3.45301e-07	2.05022e-07	3.6958e-07	2.95843e-07	9.19003e-07	2.05921e-07	2.12216e-07	3.09332e-07	6.33051e-07	2.95843e-07	2.04123e-07	1.9603e-07	3.75874e-07	5.01765e-07	4.57703e-07	1.08896e-06	1.1555e-06	1774.19
1775.15	9.262e-05	0.970624	8.98992e-05		1775.15	0.00557	0.0039	0.01252	0.00532	0.00154	0.01312	0.00318	0.00723	0.00322	0.00223	0.00165	0.00327	0.00207	0.00401	0.00302	0.00193	0.00583	0.0111889	0.021734	0.00829	0.00163		1775.15	1.38445e-07	5.24112e-07	2.89475e-07	1.73505e-07	3.50607e-07	2.71496e-07	7.45264e-07	1.48334e-07	2.00475e-07	2.85879e-07	6.49971e-07	2.9397e-07	1.86091e-07	1.46536e-07	3.60496e-07	5.00739e-07	4.78264e-07	1.12554e-06	1.17948e-06	1775.15
1776.12	9.2578e-05	0.970807	8.98754e-05		1776.12	0.0054	0.00398	0.01253	0.00533	0.00148	0.01356	0.0031	0.00718	0.00296	0.00203	0.00153	0.00322	0.00199	0.00377	0.00275	0.00173	0.00546	0.0108012	0.0213539	0.00679	0.00137		1776.12	1.33016e-07	4.9072e-07	2.66031e-07	1.55484e-07	3.57704e-07	2.47157e-07	6.10254e-07	1.37509e-07	1.82447e-07	2.78614e-07	6.45305e-07	2.89399e-07	1.78852e-07	1.23129e-07	3.3883e-07	4.85327e-07	4.79036e-07	1.12614e-06	1.21871e-06	1776.12
1777.08	9.27255e-05	0.970953	9.00321e-05		1777.08	0.00527	0.0041	0.0124	0.00518	0.00134	0.01396	0.00319	0.00691	0.00292	0.00183	0.00173	0.00314	0.00193	0.00354	0.0026	0.00164	0.0051	0.0106949	0.0212303	0.00632	0.0013		1777.08	1.20643e-07	4.59164e-07	2.62894e-07	1.47653e-07	3.69132e-07	2.34083e-07	5.69003e-07	1.55755e-07	1.64759e-07	2.87202e-07	6.22122e-07	2.82701e-07	1.73762e-07	1.17042e-07	3.18714e-07	4.74469e-07	4.66366e-07	1.1164e-06	1.25685e-06	1777.08
1778.05	9.26835e-05	0.971198	9.0014e-05		1778.05	0.00527	0.00408	0.01235	0.00492	0.00121	0.01422	0.00341	0.0065	0.00296	0.00165	0.00202	0.00302	0.00188	0.00333	0.00258	0.0016	0.00478	0.0107141	0.0212514	0.00691	0.00132		1778.05	1.08917e-07	4.30267e-07	2.66441e-07	1.44022e-07	3.67257e-07	2.32236e-07	6.21997e-07	1.81828e-07	1.48523e-07	3.06948e-07	5.85091e-07	2.71842e-07	1.69226e-07	1.18818e-07	2.99747e-07	4.74374e-07	4.42869e-07	1.11167e-06	1.28e-06	1778.05
1779.01	9.26416e-05	0.971473	8.99988e-05		1779.01	0.0054	0.00386	0.01247	0.00461	0.00111	0.01436	0.00367	0.00597	0.00302	0.00151	0.00229	0.00289	0.00181	0.00315	0.00262	0.00157	0.00449	0.0105958	0.0211364	0.00818	0.00138		1779.01	9.98987e-08	4.04095e-07	2.71796e-07	1.41298e-07	3.47395e-07	2.35797e-07	7.3619e-07	2.06097e-07	1.35898e-07	3.30296e-07	5.37293e-07	2.60097e-07	1.62898e-07	1.24198e-07	2.83496e-07	4.85994e-07	4.14895e-07	1.12229e-06	1.29238e-06	1779.01
1779.97	9.27894e-05	0.971701	9.01636e-05		1779.97	0.00562	0.00343	0.01278	0.00429	0.00107	0.01441	0.00391	0.00541	0.00299	0.00141	0.00242	0.00275	0.0017	0.00293	0.00263	0.00152	0.00424	0.010412	0.0209354	0.00964	0.00143		1779.97	9.6475e-08	3.82294e-07	2.69589e-07	1.37049e-07	3.09261e-07	2.3713e-07	8.69177e-07	2.18196e-07	1.27131e-07	3.5254e-07	4.87785e-07	2.4795e-07	1.53278e-07	1.28934e-07	2.64179e-07	5.06719e-07	3.86802e-07	1.15229e-06	1.29926e-06	1779.97
1780.94	9.27475e-05	0.971978	9.01486e-05		1780.94	0.00596	0.0028	0.01331	0.00404	0.00113	0.01437	0.00405	0.00491	0.00277	0.00134	0.00233	0.00261	0.00153	0.0027	0.00262	0.00139	0.00404	0.0107465	0.0212675	0.01108	0.00138		1780.94	1.01868e-07	3.642e-07	2.49712e-07	1.25307e-07	2.52416e-07	2.36189e-07	9.98847e-07	2.10046e-07	1.20799e-07	3.65102e-07	4.4263e-07	2.35288e-07	1.37927e-07	1.24405e-07	2.43401e-07	5.37286e-07	3.642e-07	1.19988e-06	1.29544e-06	1780.94
1781.9	9.27057e-05	0.97224	9.01322e-05		1781.9	0.00641	0.00199	0.01404	0.00387	0.00129	0.01417	0.0041	0.00454	0.00231	0.00131	0.002	0.00248	0.0013	0.00244	0.00262	0.00117	0.00388	0.0122693	0.0227733	0.01247	0.00118		1781.9	1.16271e-07	3.49713e-07	2.08205e-07	1.05455e-07	1.79363e-07	2.36146e-07	1.12395e-06	1.80264e-07	1.18073e-07	3.69542e-07	4.092e-07	2.23528e-07	1.17172e-07	1.06356e-07	2.19923e-07	5.77748e-07	3.48812e-07	1.26546e-06	1.27717e-06	1781.9
1782.87	9.28539e-05	0.972435	9.02944e-05		1782.87	0.00692	0.00114	0.01486	0.00379	0.00151	0.01379	0.00406	0.00434	0.00165	0.00131	0.00147	0.00235	0.00102	0.0022	0.00263	0.000874272	0.00377	0.0152389	0.0256868	0.01376	0.000848525		1782.87	1.36345e-07	3.4041e-07	1.48986e-07	7.89419e-08	1.02936e-07	2.37474e-07	1.24245e-06	1.32733e-07	1.18286e-07	3.66595e-07	3.91878e-07	2.12192e-07	9.21003e-08	7.6617e-08	1.98648e-07	6.24837e-07	3.42216e-07	1.34177e-06	1.24516e-06	1782.87
1783.83	9.28121e-05	0.972679	9.02764e-05		1783.83	0.0074	0.000405873	0.01563	0.00376	0.00175	0.01324	0.00397	0.00429	0.000939403	0.00131	0.000872755	0.00223	0.000728586	0.002	0.00266	0.000546167	0.00365	0.0191817	0.0295828	0.0147	0.000473713		1783.83	1.57984e-07	3.29509e-07	8.48059e-08	4.9306e-08	3.66408e-08	2.40135e-07	1.32706e-06	7.87892e-08	1.18262e-07	3.58397e-07	3.87286e-07	2.01316e-07	6.57741e-08	4.27651e-08	1.80553e-07	6.68045e-07	3.39439e-07	1.41102e-06	1.19526e-06	1783.83
1784.8	9.27703e-05	0.972914	9.02576e-05		1784.8	0.00771	0	0.01616	0.00373	0.00192	0.01265	0.00386	0.00434	0.000334828	0.0013	0.000367392	0.00211	0.000474586	0.00184	0.00265	0.000259832	0.0035	0.0227819	0.0331404	0.0149	0.00015256		1784.8	1.73295e-07	3.15901e-07	3.02208e-08	2.34518e-08	0	2.39183e-07	1.34484e-06	3.31599e-08	1.17335e-07	3.48394e-07	3.91718e-07	1.90443e-07	4.2835e-08	1.37697e-08	1.66074e-07	6.95886e-07	3.36661e-07	1.45856e-06	1.14176e-06	1784.8
1785.76	9.2919e-05	0.973079	9.04176e-05		1785.76	0.00781	6.5137e-05	0.01634	0.00366	0.00196	0.01213	0.00383	0.00442	0	0.00124	0.000132905	0.002	0.00030451	0.0017	0.00261	6.56695e-05	0.0033	0.0244959	0.0348142	0.01414	0		1785.76	1.77218e-07	2.98378e-07	0	5.93768e-09	5.88953e-09	2.3599e-07	1.2785e-06	1.20169e-08	1.12118e-07	3.46299e-07	3.99646e-07	1.80835e-07	2.75331e-08	0	1.5371e-07	7.06161e-07	3.30928e-07	1.47742e-06	1.09677e-06	1785.76
1786.72	9.28772e-05	0.973286	9.03961e-05		1786.72	0.00772	0.000645625	0.01614	0.00351	0.00187	0.01175	0.00394	0.00448	2.09989e-05	0.00115	0.000282228	0.00189	0.000235718	0.00159	0.0026	0	0.00307	0.0234699	0.0338036	0.01267	7.64425e-05		1786.72	1.69041e-07	2.77516e-07	1.89822e-09	0	5.8362e-08	2.3503e-07	1.14532e-06	2.55123e-08	1.03956e-07	3.56161e-07	4.04975e-07	1.70849e-07	2.1308e-08	6.91011e-09	1.4373e-07	6.97858e-07	3.1729e-07	1.45899e-06	1.06215e-06	1786.72
1787.69	9.28355e-05	0.973493	9.03747e-05		1787.69	0.00758	0.00166	0.01567	0.00328	0.00165	0.01152	0.00429	0.00445	0.000403491	0.00106	0.00084227	0.00176	0.000245182	0.00155	0.00271	7.46544e-05	0.00282	0.0196572	0.0300407	0.0111	0.00036235		1787.69	1.49118e-07	2.54857e-07	3.64654e-08	6.74687e-09	1.50022e-07	2.44915e-07	1.00316e-06	7.61199e-08	9.57972e-08	3.87708e-07	4.02168e-07	1.5906e-07	2.21583e-08	3.27473e-08	1.40081e-07	6.8504e-07	2.96429e-07	1.41617e-06	1.04112e-06	1787.69
1788.65	9.29846e-05	0.973665	9.05358e-05		1788.65	0.00746	0.00298	0.01506	0.00297	0.00134	0.01133	0.00487	0.00431	0.00112	0.000999214	0.00178	0.00161	0.000323693	0.00161	0.003	0.000285384	0.00257	0.0138587	0.0242954	0.01012	0.000830604		1788.65	1.21318e-07	2.32677e-07	1.014e-07	2.58375e-08	2.69797e-07	2.71608e-07	9.16223e-07	1.61154e-07	9.04647e-08	4.4091e-07	3.90209e-07	1.45763e-07	2.93058e-08	7.51994e-08	1.45763e-07	6.75397e-07	2.68891e-07	1.36347e-06	1.02577e-06	1788.65
1789.62	9.29429e-05	0.973924	9.05193e-05		1789.62	0.00735	0.00445	0.0144	0.00258	0.000934435	0.01114	0.00561	0.00399	0.00211	0.000963287	0.00302	0.00143	0.000481728	0.00178	0.0034	0.000630885	0.00233	0.00741456	0.0179333	0.01006	0.00146		1789.62	8.45844e-08	2.1091e-07	1.90996e-07	5.71073e-08	4.02811e-07	3.07766e-07	9.10625e-07	2.73368e-07	8.71961e-08	5.07814e-07	3.61172e-07	1.29443e-07	4.36057e-08	1.32158e-07	1.61124e-07	6.65317e-07	2.3354e-07	1.30348e-06	1.00839e-06	1789.62
1790.58	9.29012e-05	0.974211	9.05054e-05		1790.58	0.0072	0.00578	0.01381	0.00214	0.000481465	0.01096	0.00634	0.0035	0.00319	0.000934631	0.0043	0.00125	0.000669327	0.00202	0.00376	0.00101	0.00207	0.00168603	0.0122777	0.01078	0.00216		1790.58	4.35752e-08	1.87346e-07	2.88712e-07	9.14105e-08	5.23121e-07	3.403e-07	9.75649e-07	3.89173e-07	8.45892e-08	5.73804e-07	3.16769e-07	1.13132e-07	6.05777e-08	1.95492e-07	1.82821e-07	6.51639e-07	1.93682e-07	1.24988e-06	9.9194e-07	1790.58
1791.55	9.28596e-05	0.974498	9.04915e-05		1791.55	0.00713	0.0065	0.01361	0.00179	0.0001235	0.0108	0.00683	0.00297	0.00394	0.000900345	0.00518	0.00108	0.000782849	0.00224	0.00398	0.00126	0.00181	-0.00199866	0.0086404	0.01178	0.00264		1791.55	1.11757e-08	1.6379e-07	3.56537e-07	1.14019e-07	5.88195e-07	3.60156e-07	1.06599e-06	4.68746e-07	8.14736e-08	6.18057e-07	2.6876e-07	9.77309e-08	7.08412e-08	2.38898e-07	2.02701e-07	6.45205e-07	1.6198e-07	1.23159e-06	9.77309e-07	1791.55
1792.51	9.30091e-05	0.974694	9.06554e-05		1792.51	0.00729	0.00623	0.01404	0.00162	0	0.01068	0.00695	0.00253	0.00398	0.000859891	0.00525	0.000931055	0.000725607	0.00237	0.00404	0.00123	0.00159	-0.00265914	0.00796894	0.01251	0.00265		1792.51	0	1.44142e-07	3.60809e-07	1.11506e-07	5.64783e-07	3.66248e-07	1.1341e-06	4.75941e-07	7.79538e-08	6.30055e-07	2.29358e-07	8.44052e-08	6.57802e-08	2.40237e-07	2.14853e-07	6.60878e-07	1.46862e-07	1.2728e-06	9.682e-07	1792.51
1793.47	9.29675e-05	0.974879	9.06321e-05		1793.47	0.00761	0.00514	0.0149	0.0016	9.56562e-05	0.01069	0.00674	0.00218	0.00341	0.00078396	0.00465	0.000813256	0.000514162	0.0023	0.00389	0.000946286	0.00142	-4.58184e-05	0.0105525	0.01257	0.00228		1793.47	8.66952e-09	1.28698e-07	3.09055e-07	8.57639e-08	4.65849e-07	3.52559e-07	1.13925e-06	4.21439e-07	7.10519e-08	6.1086e-07	1.97578e-07	7.37071e-08	4.65996e-08	2.06641e-07	2.08454e-07	6.8971e-07	1.45011e-07	1.35042e-06	9.68857e-07	1793.47
1794.44	9.2926e-05	0.97501	9.06037e-05		1794.44	0.00787	0.00387	0.01567	0.00154	0.000257138	0.01086	0.00641	0.00184	0.00266	0.000637394	0.00392	0.000716444	0.000269613	0.00202	0.00353	0.000583672	0.00123	0.00525333	0.0157891	0.01193	0.00188		1794.44	2.32977e-08	1.11443e-07	2.41006e-07	5.28828e-08	3.50636e-07	3.19831e-07	1.0809e-06	3.55167e-07	5.77503e-08	5.8077e-07	1.66711e-07	6.49125e-08	2.44279e-08	1.70335e-07	1.83019e-07	7.13051e-07	1.3953e-07	1.41976e-06	9.83956e-07	1794.44
1795.4	9.30759e-05	0.975065	9.07551e-05		1795.4	0.00795	0.00296	0.01599	0.00135	0.000351141	0.01114	0.00618	0.00142	0.00216	0.000430399	0.00352	0.000626325	9.53512e-05	0.00158	0.00305	0.000318136	0.00102	0.0119349	0.0223699	0.01094	0.00171		1795.4	3.18678e-08	9.25702e-08	1.96031e-07	2.88725e-08	2.68635e-07	2.76803e-07	9.9286e-07	3.19458e-07	3.90609e-08	5.60866e-07	1.28872e-07	5.68422e-08	8.6536e-09	1.55191e-07	1.43393e-07	7.21503e-07	1.22519e-07	1.45117e-06	1.01101e-06	1795.4
1796.37	9.30343e-05	0.975182	9.07254e-05		1796.37	0.00792	0.00262	0.01589	0.00101	0.000361428	0.01138	0.00617	0.000964908	0.00204	0.000225366	0.00358	0.000523504	1.14095e-05	0.00108	0.00261	0.000210128	0.000794316	0.0183683	0.0287268	0.01013	0.00184		1796.37	3.27907e-08	7.20647e-08	1.8508e-07	1.9064e-08	2.37701e-07	2.36793e-07	9.19049e-07	3.24797e-07	2.04464e-08	5.59776e-07	8.75417e-08	4.74951e-08	1.03513e-09	1.66935e-07	9.79835e-08	7.18545e-07	9.16327e-08	1.44163e-06	1.03246e-06	1796.37
1797.33	9.29928e-05	0.975328	9.06985e-05		1797.33	0.00789	0.00282	0.01555	0.000611852	0.000306339	0.01145	0.00637	0.000531605	0.00223	7.89589e-05	0.00401	0.000401685	0	0.000614844	0.00231	0.000243565	0.000560873	0.0228434	0.0331494	0.00985	0.00218		1797.33	2.77845e-08	5.08703e-08	2.02258e-07	2.2091e-08	2.5577e-07	2.09514e-07	8.9338e-07	3.63701e-07	7.16145e-09	5.7775e-07	4.82158e-08	3.64322e-08	0	1.97723e-07	5.57654e-08	7.15611e-07	5.54941e-08	1.41036e-06	1.0385e-06	1797.33
1798.3	9.31432e-05	0.975453	9.08568e-05		1798.3	0.00787	0.00339	0.01515	0.000252662	0.000219342	0.01129	0.00669	0.000189391	0.0026	6.08358e-06	0.0046	0.000266807	3.22819e-05	0.000259663	0.00216	0.000360038	0.000341788	0.0240537	0.0343263	0.01013	0.0026		1798.3	1.99287e-08	3.10538e-08	2.36228e-07	3.27119e-08	3.08005e-07	1.96251e-07	9.2038e-07	4.17941e-07	5.52735e-10	6.07832e-07	1.72075e-08	2.42412e-08	2.93303e-09	2.36228e-07	2.35922e-08	7.15043e-07	2.29561e-08	1.37648e-06	1.02577e-06	1798.3
1799.26	9.31017e-05	0.975646	9.08344e-05		1799.26	0.00789	0.00408	0.01489	2.16495e-05	0.000146373	0.01093	0.00696	0	0.00292	0	0.00507	0.000127974	5.87899e-05	5.31437e-05	0.00212	0.00046306	0.000147519	0.0218491	0.0321517	0.01073	0.00294		1799.26	1.32957e-08	1.33998e-08	2.65236e-07	4.20618e-08	3.70604e-07	1.92569e-07	9.74653e-07	4.6053e-07	0	6.32207e-07	0	1.16244e-08	5.34014e-09	2.67053e-07	4.82727e-09	7.16683e-07	1.96652e-09	1.35252e-06	9.92819e-07	1799.26
1800.22	9.3058e-05	0.975837	9.08095e-05		A-Helix PDB	77.1333	73.3667	53.05	49.3333	45.2	44.1333	41.3	40.5667	33.5	31	29.1	25.65	21.1	20	15.5333	12.5667	12.1	7	6	4.16667	2			45.2	12.1	33.5	12.5667	73.3667	15.5333	4.16667	29.1	31	41.3	40.5667	25.65	21.1	2	20	77.1333	49.3333	53.05	44.1333	A-helix PDB
					B-helix PDB	0	0	9.55	4.33333	14.6667	10.6	16.45	10.9	17.4333	26.7	28.65	21.65	35.3667	24	29.6	39.2667	33.7667	47	45	45.4	40			14.6667	33.7667	17.4333	39.2667	0	29.6	45.4	28.65	26.7	16.45	10.9	21.65	35.3667	40	24	0	4.33333	9.55	10.6	B-sheet PDB
					Bend PDB	8.4	8.33333	6.7	17.3333	10.8667	17.1667	12.35	24.8	15.5	13.3	8.3	12	14.2333	17	10.8	9.36667	14.7333			11.0333	11			10.8667	14.7333	15.5	9.36667	8.33333	10.8	11.0333	8.3	13.3	12.35	24.8	12	14.2333	11	17	8.4	17.3333	6.7	17.1667	Other
					Turn PDB	3.1	5.4	2.55	10.7333	6.36667	10.2667	9.2	8.53333	14.5667	10.9	9.4	11.35	10.6333	7	14.9667	16.4667	10.0667			13.7667	10
					Other PDB	11.3667	12.9	28.15	18.2667	22.9	17.8333	20.7	15.2	19	18.1	24.55	29.35	18.6667	32	29.1	22.3333	29.3333			25.6333	38
				SOMSpec output using 50-film reference set trained with 50000 steps and 40x40 map		Hemoglobin	Bovine serum albumin	Bovine fibrinogen	Peroxidase	Aldolase	Alpha lactalbumin	Hexokinase	Lysozyme	Apotransferrin	Glyceraldehyde	Deoxyribonuclease	Papain	Ribonuclease	Trypsin inhibitor	Carbonic anhydrase	Beta lactoglobulin	alpha chymotrypsin	an IGG	Laminin G like domain 3 from human perlecan	Concanavalin A	Trypsin		21																				SOMSpec output using 50-film reference set trained with 50000 steps and 40x40 map
					Averages	T1	T2	T3	T4	T5	T6	T7	T8	T9	T10	T11	T12	T13	T14	T15	T16	T17	T18	T19	T20	T21			16	0.0368815	0.6597	0.0236	0.07192	0.02426	0.2205	-0.0873733	0.0236	77.1333
				NRMSD	0.0326521	0.0347615	0.0322563	0.02885	0.0295494	0.0278463	0.0303706	0.0390583	0.0342371	0.0266476	0.023975	0.0282869	0.0574011	0.0217318	0.0383329	0.0155705	0.0386261	0.0470149	0.0315505	0.0350655	0.0253361	0.0392265			5	0.0348139	0.4908	0.02278	0.1453	0.01897	0.3221	-0.223897	0.02278	73.3667										NRMSD
				alpha		0.7055	0.5973	0.2479	0.2289	0.4019	0.3955	0.3228	0.201	0.37	0.2564	0.2393	0.2479	0.2294	0.2019	0.1064	0.09041	0.1141	0.01622	0.01622	0.01825	0.1141			18	0.0317056	0.346	0.1372	0.1589	0.01903	0.3388	-0.16547	0.0417	53.05										alpha
				beta		0.004195	0.01766	0.1591	0.1856	0.06698	0.08603	0.1548	0.0421	0.1054	0.2415	0.2416	0.1977	0.2148	0.2852	0.4144	0.3444	0.3282	0.4413	0.4413	0.5029	0.3282			17	0.0372792	0.3187	0.1536	0.1526	0.01721	0.358	-0.157423	0.110267	49.3333										beta
				turn		0.09365	0.1028	0.1048	0.1072	0.1442	0.1369	0.1558	0.2249	0.1269	0.1436	0.1426	0.1361	0.1566	0.1398	0.1256	0.1124	0.137	0.1054	0.1054	0.1155	0.137			1	0.0330103	0.3389	0.1212	0.1541	0.02562	0.3602	-0.08748	-0.0254667	45.2										turn
				3_10 helix		0.01809	0.04196	0.06338	0.05836	0.03561	0.04122	0.01322	0.05882	0.05108	0.01383	0.01572	0.02146	0.01463	0.03298	0.05797	0.07298	0.02979	0.03614	0.03615	0.02049	0.02979			19	0.0331363	0.3924	0.1382	0.1518	0.02234	0.2952	-0.0265933	0.0322	44.1333										3_10 helix
				other		0.1786	0.2402	0.4248	0.4199	0.3513	0.3404	0.3534	0.4731	0.3467	0.3446	0.3608	0.3969	0.3846	0.3401	0.2956	0.3798	0.3909	0.401	0.401	0.3428	0.3909			10	0.0747433	0.2945	0.1839	0.1555	0.009654	0.3564	-0.108846	0.0194	41.3										other
				Helix pred-PDB	0.0606529	-0.0477433	-0.0944067	-0.21922	-0.206073	-0.01449	-0.00461333	-0.07698	-0.145847	0.08608	-0.03977	-0.03598	0.01286	0.03303	0.03488	0.00903667	0.0377233	0.02289	-0.01764	-0.00763	-0.00292667	0.12389			11	0.0417043	0.2258	0.02579	0.2235	0.06082	0.4641	-0.119047	-0.08321	40.5667										Helix pred-PDB	0.0839787
				B-sheet pred-PDB	0.0514482	0.004195	0.01766	0.0636	0.142267	-0.0796867	-0.01997	-0.0097	-0.0669	-0.0689333	-0.0255	-0.0449	-0.0188	-0.138867	0.0452	0.1184	-0.0482667	-0.00946667	-0.0287	-0.0087	0.0489	-0.0718			3	0.025593	0.2929	0.1717	0.1452	0.02015	0.3701	-0.02195	-0.00263333	33.5										B-sheet pred-PDB	0.0461237
					A-Helix PDB	77.1333	73.3667	53.05	49.3333	45.2	44.1333	41.3	40.5667	33.5	31	29.1	25.65	21.1	20	15.5333	12.5667	12.1	7	6	4	2
[truncated: 21 more columns]

## Sheet: Test protein output
PDB Helix	77.1333	73.3667	53.05	49.3333	45.2	44.1333	41.3	40.5667	33.5	31	29.1	25.65	21.1	20	15.5333	12.5667	12.1	7	6	4	2		0.778	0.727	0.644	0.604	0.544	0.53	0.505	0.484	0.459	0.458	0.45	0.447	0.433	0.42	0.412	0.411	0.411	0.408	0.372	0.343	0.343	0.332	0.323	0.314	0.313	0.292	0.286
Helix pred-PDB	-0.0477433	-0.0944067	-0.21922	-0.206073	-0.01449	-0.00461333	-0.07698	-0.145847	0.08608	-0.03977	-0.03598	0.01286	0.03303	0.03488	0.00903667	0.0377233	0.02289	-0.01764	-0.00763	-0.00292667	0.12389		-0.0847	-0.2204	0.0615	-0.328	-0.1413	-0.3017	-0.2683	-0.2121	-0.0487	0.165	-0.1979	-0.0239	-0.056	-0.0296	-0.1212	-0.0292	-0.1841	0.2023	-0.065	-0.1054	-0.1476	-0.0166	0.0936	-0.0747	-0.0738	0.0234	-0.0546
B-sheet pred-PDB	0.004195	0.01766	0.0636	0.142267	-0.0796867	-0.01997	-0.0097	-0.0669	-0.0689333	-0.0255	-0.0449	-0.0188	-0.138867	0.0452	0.1184	-0.0482667	-0.00946667	-0.0287	-0.0087	0.0489	-0.0718		0.001419	0.01929	0.004195	0.1269	-0.0092	-0.01498	0.1436	0.0378	-0.0254	-0.12799	0.0933	-0.07254	-0.0133	-0.0327	-0.12275	0.0507	-0.0335	0.01221	0.017	-0.17504	0.0293	0.0151	-0.07434	-0.0771	-0.0471	-0.0019	0.016
	1	2	3	4	5	6	7	8	9	10	11	12	13	14	15	16	17	18	19	20	21	22	23	24	25	26	27	28	29	30	31	32	33	34	35	36	37	38	39	40	41	42	43	44	45	46	47	48	49
PDB Helix	77.8	77.1333	73.3667	72.7	64.4	60.4	54.4	53.05	53	50.5	49.3333	48.4	45.9	45.8	45.2	45	44.7	44.1333	43.3	42	41.3	41.2	41.1	41.1	40.8	40.5667	37.2	34.3	34.3	33.5	33.2	32.3	31.4	31.3	31	29.2	29.1	28.6	27.2	25.9	25.65	22.4	21.1	20.9	20.9	20	19.9	19.7	16
Helix (fit-PDB)	-0.0847	-0.0477433	-0.0944067	-0.2204	0.0615	-0.328	-0.1413	-0.21922	-0.3017	-0.2683	-0.206073	-0.2121	-0.0487	0.165	-0.01449	-0.1979	-0.0239	-0.00461333	-0.056	-0.0296	-0.07698	-0.1212	-0.0292	-0.1841	0.2023	-0.145847	-0.065	-0.1054	-0.1476	0.08608	-0.0166	0.0936	-0.0747	-0.0738	-0.03977	0.0234	-0.03598	-0.0546	0.0434	-0.0084	0.01286	0.0127	0.03303	-0.1035	0.0302	0.03488	-0.0623	-0.10363	-0.0544
B-sheet (fit-PDB)	0.001419	0.004195	0.01766	0.01929	0.004195	0.1269	-0.0092	0.0636	-0.01498	0.1436	0.142267	0.0378	-0.0254	-0.12799	-0.0796867	0.0933	-0.07254	-0.01997	-0.0133	-0.0327	-0.0097	-0.12275	0.0507	-0.0335	0.01221	-0.0669	0.017	-0.17504	0.0293	-0.0689333	0.0151	-0.07434	-0.0771	-0.0471	-0.0255	-0.0019	-0.0449	0.016	-0.0529	0.0417	-0.0188	-0.1218	-0.138867	0.0846	-0.1068	0.0452	0.1639	0.0178	0.0401
[truncated: 20 more columns]

## Sheet: ATR to transmission conversion
ln(10)	2.30259				Normalised ATR				Data to Transmission			Transmission normalised
Wavenumber	dpf	1-ln10dpf(eC)water	Conversion factor			an IGG	Laminin G like domain 3 from human perlecan		an IGG	Laminin G like domain 3 from human perlecan		an IGG	Laminin G like domain 3 from human perlecan
1600.63	0.000127129	0.811597	0.000103177		1600.63	0.358613	0.366257	1600.63	3475.7	3549.79	1600.63	0.272463	0.278385
1601.59	0.000127247	0.807935	0.000102807		1601.59	0.367755	0.375282	1601.59	3577.13	3650.34	1601.59	0.280414	0.28627
1602.56	0.00012717	0.804434	0.0001023		1602.56	0.37638	0.383796	1602.56	3679.17	3751.67	1602.56	0.288413	0.294217
1603.52	0.000127289	0.800506	0.000101896		1603.52	0.384476	0.391788	1603.52	3773.23	3844.99	1603.52	0.295786	0.301535
1604.48	0.000127212	0.796789	0.000101361		1604.48	0.392714	0.399921	1604.48	3874.39	3945.49	1604.48	0.303716	0.309417
1605.45	0.000127332	0.792691	0.000100935		1605.45	0.402272	0.409356	1605.45	3985.47	4055.66	1605.45	0.312424	0.318056
1606.41	0.000127255	0.788826	0.000100382		1606.41	0.414407	0.421335	1606.41	4128.31	4197.33	1606.41	0.323621	0.329166
1607.38	0.000127374	0.784491	9.9924e-05		1607.38	0.429958	0.436687	1607.38	4302.85	4370.19	1607.38	0.337304	0.342723
1608.34	0.000127298	0.780274	9.9327e-05		1608.34	0.448903	0.455389	1608.34	4519.45	4584.74	1608.34	0.354283	0.359549
1609.31	0.000127417	0.775514	9.8814e-05		1609.31	0.470212	0.476424	1609.31	4758.56	4821.43	1609.31	0.373027	0.37811
1610.27	0.000127271	0.771149	9.81446e-05		1610.27	0.492174	0.498104	1610.27	5014.78	5075.2	1610.27	0.393112	0.398012
1611.23	0.000127124	0.766896	9.74909e-05		1611.23	0.51316	0.518821	1611.23	5263.67	5321.73	1611.23	0.412623	0.417346
1612.2	0.000126978	0.762853	9.68652e-05		1612.2	0.532399	0.537812	1612.2	5496.28	5552.17	1612.2	0.430857	0.435417
1613.16	0.000126831	0.758935	9.62568e-05		1613.16	0.550263	0.555447	1613.16	5716.61	5770.47	1613.16	0.448129	0.452537
1614.13	0.000126686	0.754866	9.56307e-05		1614.13	0.568009	0.572965	1614.13	5939.61	5991.44	1614.13	0.46561	0.469866
1615.09	0.00012654	0.750313	9.49445e-05		1615.09	0.587103	0.591814	1615.09	6183.64	6233.26	1615.09	0.48474	0.48883
1616.06	0.000126589	0.744755	9.42781e-05		1616.06	0.60818	0.612621	1616.06	6450.91	6498.02	1616.06	0.505692	0.509593
1617.02	0.000126249	0.739669	9.33827e-05		1617.02	0.630294	0.634451	1617.02	6749.58	6794.1	1617.02	0.529105	0.532813
1617.98	0.000126104	0.734405	9.26117e-05		1617.98	0.65132	0.655207	1617.98	7032.8	7074.78	1617.98	0.551307	0.554824
1618.95	0.00012596	0.729671	9.19091e-05		1618.95	0.669601	0.673253	1618.95	7285.47	7325.21	1618.95	0.571113	0.574464
1619.91	0.000125498	0.726066	9.11197e-05		1619.91	0.685165	0.688617	1619.91	7519.39	7557.28	1619.91	0.58945	0.592664
1620.88	0.000125039	0.722572	9.03493e-05		1620.88	0.699675	0.702941	1620.88	7744.11	7780.26	1620.88	0.607066	0.61015
1621.84	0.000124391	0.719302	8.94749e-05		1621.84	0.715589	0.718651	1621.84	7997.65	8031.87	1621.84	0.626941	0.629882
1622.8	0.000123938	0.715321	8.86553e-05		1622.8	0.735139	0.73795	1622.8	8292.1	8323.81	1622.8	0.650024	0.652777
1623.77	0.000123487	0.711254	8.78305e-05		1623.77	0.759319	0.761819	1623.77	8645.27	8673.74	1623.77	0.677709	0.68022
1624.73	0.000123038	0.707401	8.70375e-05		1624.73	0.787477	0.789617	1624.73	9047.57	9072.15	1624.73	0.709245	0.711464
1625.7	0.000122592	0.703884	8.62906e-05		1625.7	0.817818	0.819568	1625.7	9477.48	9497.76	1625.7	0.742947	0.744842
1626.66	0.000122148	0.700596	8.55766e-05		1626.66	0.848294	0.849653	1626.66	9912.69	9928.56	1626.66	0.777062	0.778626
1627.63	0.000121707	0.697379	8.48757e-05		1627.63	0.877113	0.878102	1627.63	10334.1	10345.7	1627.63	0.810097	0.811343
1628.59	0.000121085	0.694695	8.4117e-05		1628.59	0.902865	0.903523	1628.59	10733.4	10741.3	1628.59	0.841402	0.842361
1629.55	0.000121195	0.690418	8.36754e-05		1629.55	0.924719	0.925097	1629.55	11051.3	11055.8	1629.55	0.866316	0.867025
1630.52	0.000120474	0.688725	8.29732e-05		1630.52	0.942713	0.942859	1630.52	11361.6	11363.4	1630.52	0.890648	0.891152
1631.48	0.000119758	0.687555	8.23403e-05		1631.48	0.95766	0.957615	1631.48	11630.5	11630	1631.48	0.911724	0.912055
1632.45	0.000119049	0.686766	8.17589e-05		1632.45	0.970557	0.970346	1632.45	11871	11868.4	1632.45	0.930573	0.930753
1633.41	0.000118346	0.686117	8.11994e-05		1633.41	0.981849	0.981493	1633.41	12091.8	12087.4	1633.41	0.947886	0.947932
1634.38	0.00011765	0.685403	8.06374e-05		1634.38	0.991091	0.990617	1634.38	12290.7	12284.8	1634.38	0.963478	0.963412
1635.34	0.000116959	0.684611	8.00714e-05		1635.34	0.997328	0.996774	1635.34	12455.5	12448.6	1635.34	0.976394	0.976252
1636.3	0.000116275	0.68393	7.95236e-05		1636.3	1	0.999411	1636.3	12574.9	12567.5	1636.3	0.985754	0.985578
1637.27	0.000115596	0.683576	7.90186e-05		1637.27	0.999565	0.998982	1637.27	12649.8	12642.4	1637.27	0.991623	0.991452
1638.23	0.00011538	0.682367	7.87312e-05		1638.23	0.997219	0.996666	1638.23	12666.1	12659.1	1638.23	0.992906	0.992763
1639.2	0.000114256	0.684042	7.8156e-05		1639.2	0.994053	0.99354	1639.2	12718.8	12712.3	1639.2	0.997038	0.996933
1640.16	0.000113335	0.685503	7.76917e-05		1640.16	0.990385	0.98992	1640.16	12747.6	12741.6	1640.16	0.999296	0.999236
1641.13	0.000112425	0.687256	7.7265e-05		1641.13	0.98564	0.985236	1641.13	12756.6	12751.4	1641.13	1	1
1642.09	0.000111688	0.688848	7.69357e-05		1642.09	0.97854	0.978226	1642.09	12718.9	12714.9	1642.09	0.997046	0.997136
1643.05	0.000110797	0.691186	7.65815e-05		1643.05	0.967407	0.967236	1643.05	12632.4	12630.2	1643.05	0.990261	0.990493
1644.02	0.000109917	0.693833	7.62644e-05		1644.02	0.950666	0.950711	1644.02	12465.4	12466	1644.02	0.977172	0.977619
1644.98	0.000109048	0.69678	7.59825e-05		1644.98	0.927792	0.928131	1644.98	12210.6	12215.1	1644.98	0.957198	0.95794
1645.95	0.000108343	0.699521	7.5788e-05		1645.95	0.900356	0.901047	1645.95	11879.9	11889	1645.95	0.931277	0.932373
1646.91	0.000107492	0.702752	7.55399e-05		1646.91	0.871806	0.872863	1646.91	11541	11555	1646.91	0.904707	0.906175
1647.88	0.00010665	0.705908	7.52853e-05		1647.88	0.845469	0.846864	1647.88	11230.2	11248.7	1647.88	0.880343	0.882158
1648.84	0.000105819	0.709008	7.50264e-05		1648.84	0.822752	0.824439	1648.84	10966.2	10988.7	1648.84	0.859646	0.861762
1649.8	0.000105239	0.711563	7.48838e-05		1649.8	0.803092	0.805031	1649.8	10724.5	10750.4	1649.8	0.840702	0.843077
1650.77	0.000104663	0.714507	7.47823e-05		1650.77	0.784945	0.787117	1650.77	10496.4	10525.4	1650.77	0.82282	0.825435
1651.73	0.000104092	0.718047	7.47427e-05		1651.73	0.766928	0.769331	1651.73	10260.9	10293.1	1651.73	0.80436	0.807212
1652.7	0.000102327	0.725326	7.42202e-05		1652.7	0.748714	0.751351	1652.7	10087.7	10123.3	1652.7	0.790785	0.793896
1653.66	0.000102963	0.726202	7.47717e-05		1653.66	0.730952	0.733817	1653.66	9775.77	9814.09	1653.66	0.76633	0.769649
1654.62	0.000102405	0.729819	7.4737e-05		1654.62	0.713908	0.716992	1654.62	9552.28	9593.54	1654.62	0.74881	0.752353
1655.59	0.000101711	0.733317	7.45863e-05		1655.59	0.697069	0.700369	1655.59	9345.8	9390.05	1655.59	0.732624	0.736394
1656.55	0.000101024	0.736636	7.44176e-05		1656.55	0.680129	0.683646	1656.55	9139.35	9186.62	1656.55	0.71644	0.720441
1657.52	0.000100481	0.739709	7.43265e-05		1657.52	0.663362	0.667095	1657.52	8924.98	8975.2	1657.52	0.699636	0.703861
1658.48	9.98054e-05	0.743412	7.41965e-05		1658.48	0.647307	0.651246	1658.48	8724.22	8777.3	1658.48	0.683898	0.688342
1659.45	9.94786e-05	0.74657	7.42678e-05		1659.45	0.632346	0.636477	1659.45	8514.41	8570.03	1659.45	0.667451	0.672086
1660.41	9.90183e-05	0.750421	7.43054e-05		1660.41	0.618449	0.622758	1660.41	8323.07	8381.06	1660.41	0.652451	0.657267
1661.37	9.8561e-05	0.754531	7.43673e-05		1661.37	0.605139	0.609619	1661.37	8137.17	8197.41	1661.37	0.637879	0.642865
1662.34	9.81066e-05	0.758731	7.44366e-05		1662.34	0.591777	0.596428	1662.34	7950.08	8012.57	1662.34	0.623212	0.628369
1663.3	9.76552e-05	0.762824	7.44937e-05		1663.3	0.577932	0.582761	1663.3	7758.13	7822.95	1663.3	0.608165	0.613499
1664.27	9.72066e-05	0.766701	7.45284e-05		1664.27	0.563587	0.5686	1664.27	7562.04	7629.31	1664.27	0.592794	0.598312
1665.23	9.68916e-05	0.770105	7.46167e-05		1665.23	0.548993	0.554193	1665.23	7357.51	7427.21	1665.23	0.57676	0.582463
1666.2	9.64479e-05	0.773838	7.46351e-05		1666.2	0.534469	0.539856	1666.2	7161.1	7233.28	1666.2	0.561364	0.567255
1667.16	9.60071e-05	0.777784	7.46727e-05		1667.16	0.52028	0.52585	1667.16	6967.48	7042.06	1667.16	0.546185	0.552258
1668.12	9.55691e-05	0.782035	7.47383e-05		1668.12	0.506716	0.512459	1668.12	6779.87	6856.71	1668.12	0.531479	0.537723
1669.09	9.51338e-05	0.786487	7.48215e-05		1669.09	0.494069	0.499975	1669.09	6603.3	6682.23	1669.09	0.517638	0.52404
1670.05	9.48609e-05	0.790528	7.49901e-05		1670.05	0.482408	0.488463	1670.05	6432.95	6513.7	1670.05	0.504284	0.510823
1671.02	9.44628e-05	0.794597	7.50598e-05		1671.02	0.471374	0.477571	1671.02	6279.97	6362.53	1671.02	0.492292	0.498968
1671.98	9.41925e-05	0.798152	7.51799e-05		1671.98	0.460317	0.466656	1671.98	6122.88	6207.19	1671.98	0.479977	0.486786
1672.95	9.37982e-05	0.801923	7.52189e-05		1672.95	0.448641	0.455129	1672.95	5964.46	6050.73	1672.95	0.467559	0.474516
1673.91	9.35305e-05	0.805573	7.53457e-05		1673.91	0.436054	0.442704	1673.91	5787.38	5875.64	1673.91	0.453677	0.460785
1674.87	9.314e-05	0.809688	7.54144e-05		1674.87	0.422638	0.429461	1674.87	5604.22	5694.68	1674.87	0.439319	0.446594
1675.84	9.27518e-05	0.813879	7.54888e-05		1675.84	0.408768	0.415768	1675.84	5414.94	5507.68	1675.84	0.424481	0.431928
1676.8	9.24881e-05	0.817688	7.56264e-05		1676.8	0.394935	0.402113	1676.8	5222.18	5317.09	1676.8	0.40937	0.416982
1677.77	9.21036e-05	0.821451	7.56586e-05		1677.77	0.381595	0.388945	1677.77	5043.64	5140.78	1677.77	0.395375	0.403155
1678.73	9.17213e-05	0.824939	7.56645e-05		1678.73	0.369087	0.376597	1678.73	4877.94	4977.19	1678.73	0.382385	0.390326
1679.69	9.16685e-05	0.827687	7.58728e-05		1679.69	0.357582	0.36524	1679.69	4712.92	4813.84	1679.69	0.369449	0.377515
1680.66	9.12886e-05	0.831158	7.58753e-05		1680.66	0.347026	0.354819	1680.66	4573.64	4676.34	1680.66	0.358531	0.366732
1681.62	9.1116e-05	0.834585	7.6044e-05		1681.62	0.337124	0.345044	1681.62	4433.28	4537.43	1681.62	0.347528	0.355838
1682.59	9.08585e-05	0.838636	7.61972e-05		1682.59	0.327508	0.335552	1682.59	4298.17	4403.73	1682.59	0.336936	0.345353
1683.55	9.06871e-05	0.842856	7.64361e-05		1683.55	0.317882	0.32605	1683.55	4158.8	4265.65	1683.55	0.326011	0.334524
1684.52	9.04312e-05	0.847105	7.66047e-05		1684.52	0.307966	0.316261	1684.52	4020.21	4128.48	1684.52	0.315147	0.323767
1685.48	9.02608e-05	0.850705	7.67853e-05		1685.48	0.297297	0.305728	1685.48	3871.8	3981.6	1685.48	0.303513	0.312249
1686.44	9.00065e-05	0.853928	7.6859e-05		1686.44	0.285408	0.293992	1686.44	3713.4	3825.08	1686.44	0.291096	0.299974
1687.41	8.97532e-05	0.856881	7.69078e-05		1687.41	0.272226	0.28098	1687.41	3539.65	3653.46	1687.41	0.277475	0.286515
1688.37	8.97017e-05	0.85949	7.70977e-05		1688.37	0.258191	0.267124	1688.37	3348.88	3464.75	1688.37	0.262521	0.271716
1689.34	8.96503e-05	0.862175	7.72942e-05		1689.34	0.24408	0.253195	1689.34	3157.81	3275.73	1689.34	0.247543	0.256892
1690.3	8.95989e-05	0.864908	7.74948e-05		1690.3	0.230652	0.239939	1690.3	2976.35	3096.19	1690.3	0.233318	0.242812
1691.27	8.95476e-05	0.867633	7.76945e-05		1691.27	0.2182	0.227646	1691.27	2808.43	2930.02	1691.27	0.220155	0.229781
1692.23	8.94963e-05	0.870356	7.78937e-05		1692.23	0.206284	0.215884	1692.23	2648.28	2771.52	1692.23	0.207601	0.217351
1693.19	8.94451e-05	0.873146	7.80986e-05		1693.19	0.193882	0.203641	1693.19	2482.52	2607.48	1693.19	0.194607	0.204486
1694.16	8.9394e-05	0.876069	7.83153e-05		1694.16	0.179975	0.189912	1694.16	2298.08	2424.97	1694.16	0.180148	0.190173
1695.12	8.93429e-05	0.8791	7.85414e-05		1695.12	0.16426	0.174399	1695.12	2091.38	2220.47	1695.12	0.163945	0.174136
1696.09	8.94925e-05	0.881859	7.89198e-05		1696.09	0.147426	0.157781	1696.09	1868.05	1999.26	1696.09	0.146437	0.156788
1697.05	8.94515e-05	0.88476	7.91431e-05		1697.05	0.130812	0.141381	1697.05	1652.86	1786.39	1697.05	0.129569	0.140094
1698.02	8.93955e-05	0.88757	7.93447e-05		1698.02	0.115826	0.126587	1698.02	1459.78	1595.4	1698.02	0.114433	0.125116
1698.98	8.93395e-05	0.890359	7.95442e-05		1698.98	0.103571	0.114489	1698.98	1302.05	1439.31	1698.98	0.102069	0.112875
1699.94	8.92993e-05	0.893127	7.97557e-05		1699.94	0.0946831	0.105715	1699.94	1187.16	1325.49	1699.94	0.0930626	0.103949
1700.91	8.94349e-05	0.895567	8.00949e-05		1700.91	0.0891011	0.100205	1700.91	1112.44	1251.08	1700.91	0.0872053	0.0981132
1701.87	8.93947e-05	0.897941	8.02712e-05		1701.87	0.0859141	0.0970589	1701.87	1070.3	1209.14	1701.87	0.0839013	0.094824
1702.84	8.95307e-05	0.899835	8.05628e-05		1702.84	0.083638	0.094812	1702.84	1038.17	1176.87	1702.84	0.081383	0.0922936
1703.8	8.94906e-05	0.901789	8.07016e-05		1703.8	0.0807934	0.092004	1703.8	1001.14	1140.05	1703.8	0.0784799	0.0894062
1704.76	8.96269e-05	0.903594	8.09863e-05		1704.76	0.0764395	0.087706	1704.76	943.857	1082.97	1704.76	0.0739896	0.0849298
1705.73	8.95868e-05	0.905725	8.1141e-05		1705.73	0.0705275	0.0818698	1705.73	869.197	1008.98	1705.73	0.0681369	0.0791273
1706.69	8.95468e-05	0.90793	8.13022e-05		1706.69	0.0639545	0.0753812	1706.69	786.627	927.173	1706.69	0.0616643	0.0727116
1707.66	8.96835e-05	0.909893	8.16024e-05		1707.66	0.0581424	0.0696437	1707.66	712.508	853.452	1707.66	0.055854	0.0669302
1708.62	8.96435e-05	0.911879	8.1744e-05		1708.62	0.0542765	0.0658274	1708.62	663.981	805.287	1708.62	0.0520499	0.063153
1709.59	8.97806e-05	0.91355	8.20191e-05		1709.59	0.0527143	0.0642853	1709.59	642.707	783.784	1709.59	0.0503823	0.0614666
1710.55	8.97406e-05	0.915334	8.21426e-05		1710.55	0.0529583	0.0645261	1710.55	644.712	785.538	1710.55	0.0505394	0.0616042
1711.51	8.98781e-05	0.916959	8.24145e-05		1711.51	0.0540507	0.0656045	1711.51	655.839	796.031	1711.51	0.0514117	0.062427
1712.48	8.98381e-05	0.918771	8.25406e-05		1712.48	0.0549986	0.0665403	1712.48	666.321	806.152	1712.48	0.0522334	0.0632207
1713.44	8.97982e-05	0.920588	8.26671e-05		1713.44	0.0550126	0.0665541	1713.44	665.471	805.085	1713.44	0.0521667	0.0631371
1714.41	8.99361e-05	0.922264	8.29448e-05		1714.41	0.0535851	0.0651449	1714.41	646.033	785.4	1714.41	0.050643	0.0615934
1715.37	8.98962e-05	0.924152	8.30778e-05		1715.37	0.0505715	0.06217	1715.37	608.725	748.335	1715.37	0.0477184	0.0586866
1716.34	9.00345e-05	0.925959	8.33682e-05		1716.34	0.0463562	0.0580088	1716.34	556.042	695.815	1716.34	0.0435885	0.0545678
1717.3	8.99946e-05	0.927886	8.35048e-05		1717.3	0.0418982	0.053608	1717.3	501.746	641.975	1717.3	0.0393322	0.0503456
1718.26	9.01333e-05	0.929481	8.37772e-05		1718.26	0.0384082	0.0501628	1718.26	458.456	598.765	1718.26	0.0359387	0.0469568
1719.23	9.00935e-05	0.930937	8.38714e-05		1719.23	0.0368364	0.0486112	1719.23	439.201	579.592	1719.23	0.0344293	0.0454533
1720.19	9.02357e-05	0.932036	8.41029e-05		1720.19	0.0375751	0.0493404	1720.19	446.775	586.667	1720.19	0.035023	0.0460081
1721.16	9.0199e-05	0.933188	8.41726e-05		1721.16	0.0403985	0.0521276	1721.16	479.949	619.294	1721.16	0.0376235	0.0485668
1722.12	9.03416e-05	0.934237	8.44005e-05		1722.12	0.0444274	0.0561047	1722.12	526.387	664.744	1722.12	0.0412639	0.0521311
1723.09	9.03049e-05	0.935487	8.44791e-05		1723.09	0.048175	0.0598043	1723.09	570.26	707.918	1723.09	0.0447031	0.055517
1724.05	9.0448e-05	0.936652	8.47183e-05		1724.05	0.049884	0.0614914	1724.05	588.822	725.833	1724.05	0.0461582	0.0569219
1725.01	9.04113e-05	0.937939	8.48004e-05		1725.01	0.0482553	0.0598836	1725.01	569.046	706.171	1725.01	0.0446079	0.05538
1725.98	9.05549e-05	0.939066	8.5037e-05		1725.98	0.0432515	0.054944	1725.98	508.62	646.119	1725.98	0.0398711	0.0506705
1726.94	9.05182e-05	0.940267	8.51113e-05		1726.94	0.0363451	0.0481262	1726.94	427.03	565.451	1726.94	0.0334752	0.0443443
1727.91	9.06622e-05	0.941305	8.53408e-05		1727.91	0.029887	0.041751	1727.91	350.208	489.227	1727.91	0.027453	0.0383666
1728.87	9.06256e-05	0.942421	8.54074e-05		1728.87	0.0259625	0.0378769	1728.87	303.984	443.484	1728.87	0.0238295	0.0347793
1729.83	9.077e-05	0.943396	8.56321e-05		1729.83	0.025501	0.0374214	1729.83	297.798	437.002	1729.83	0.0233446	0.0342709
1730.8	9.09149e-05	0.944388	8.58589e-05		1730.8	0.0280212	0.0399091	1730.8	326.363	464.822	1730.8	0.0255838	0.0364527
1731.76	9.08783e-05	0.945552	8.59302e-05		1731.76	0.0319281	0.0437659	1731.76	371.558	509.319	1731.76	0.0291267	0.0399423
1732.73	9.10236e-05	0.946678	8.61701e-05		1732.73	0.0351978	0.0469936	1732.73	408.469	545.359	1732.73	0.0320201	0.0427686
1733.69	9.09871e-05	0.9479	8.62466e-05		1733.69	0.0362747	0.0480567	1733.69	420.592	557.201	1733.69	0.0329705	0.0436973
1734.66	9.11328e-05	0.948873	8.64735e-05		1734.66	0.0347634	0.0465648	1734.66	402.012	538.487	1734.66	0.031514	0.0422297
1735.62	9.10963e-05	0.949741	8.65179e-05		1735.62	0.0313675	0.0432125	1735.62	362.555	499.464	1735.62	0.028421	0.0391694
1736.58	9.12425e-05	0.950356	8.67129e-05		1736.58	0.0272449	0.0391429	1736.58	314.197	451.408	1736.58	0.0246301	0.0354007
1737.55	9.1206e-05	0.951034	8.674e-05		1737.55	0.0234235	0.0353705	1737.55	270.042	407.776	1737.55	0.0211688	0.031979
1738.51	9.13527e-05	0.951666	8.69372e-05		1738.51	0.0206225	0.0326055	1738.51	237.212	375.046	1738.51	0.0185952	0.0294122
1739.48	9.13018e-05	0.952478	8.6963e-05		1739.48	0.0193248	0.0313244	1739.48	222.218	360.203	1739.48	0.0174199	0.0282482
1740.44	9.12641e-05	0.953316	8.70035e-05		1740.44	0.0197787	0.0317725	1740.44	227.332	365.186	1740.44	0.0178207	0.0286389
1741.41	9.14099e-05	0.954031	8.72079e-05		1741.41	0.0218427	0.03381	1741.41	250.467	387.694	1741.41	0.0196343	0.0304041
1742.37	9.13721e-05	0.954775	8.72398e-05		1742.37	0.0248516	0.0367803	1742.37	284.866	421.6	1742.37	0.0223308	0.0330631
1743.33	9.15184e-05	0.955373	8.74342e-05		1743.33	0.0277105	0.0396025	1743.33	316.93	452.94	1743.33	0.0248444	0.0355209
1744.3	9.16651e-05	0.955953	8.76275e-05		1744.3	0.0292084	0.0410812	1744.3	333.325	468.816	1744.3	0.0261296	0.0367659
1745.26	9.16273e-05	0.956629	8.76533e-05		1745.26	0.0283781	0.0402615	1745.26	323.754	459.326	1745.26	0.0253793	0.0360217
1746.23	9.15897e-05	0.957317	8.76804e-05		1746.23	0.0248261	0.0367551	1746.23	283.143	419.194	1746.23	0.0221958	0.0328744
1747.19	9.17368e-05	0.957933	8.78777e-05		1747.19	0.0190008	0.0310046	1747.19	216.219	352.815	1747.19	0.0169496	0.0276688
1748.16	9.16992e-05	0.958643	8.79067e-05		1748.16	0.0122686	0.0243588	1748.16	139.564	277.098	1748.16	0.0109405	0.0217308
1749.12	9.18468e-05	0.959269	8.81058e-05		1749.12	0.0065977	0.0187607	1749.12	74.8838	212.933	1749.12	0.0058702	0.0166989
1750.08	9.19948e-05	0.959873	8.83034e-05		1750.08	0.00378931	0.0159883	1750.08	42.9125	181.061	1750.08	0.00336394	0.0141994
1751.05	9.19572e-05	0.960503	8.83252e-05		1751.05	0.0046164	0.0168048	1751.05	52.2659	190.261	1751.05	0.00409716	0.0149208
1752.01	9.19196e-05	0.961061	8.83404e-05		1752.01	0.00852112	0.0206594	1752.01	96.4578	233.861	1752.01	0.0075614	0.0183401
1752.98	9.20681e-05	0.961482	8.85219e-05		1752.98	0.0140967	0.0261634	1752.98	159.245	295.559	1752.98	0.0124834	0.0231786
1753.94	9.20306e-05	0.961958	8.85295e-05		1753.94	0.0198269	0.0318201	1753.94	223.959	359.429	1753.94	0.0175563	0.0281875
1754.9	9.21795e-05	0.962366	8.87105e-05		1754.9	0.0244889	0.0364222	1754.9	276.054	410.574	1754.9	0.02164	0.0321984
1755.87	9.2329e-05	0.962799	8.88942e-05		1755.87	0.0271843	0.039083	1755.87	305.805	439.657	1755.87	0.0239723	0.0344792
1756.83	9.22914e-05	0.963321	8.89063e-05		1756.83	0.0273359	0.0392327	1756.83	307.469	441.282	1756.83	0.0241027	0.0346066
1757.8	9.22539e-05	0.963841	8.89181e-05		1757.8	0.0248715	0.0367999	1757.8	279.713	413.863	1757.8	0.0219269	0.0324564
1758.76	9.24038e-05	0.964275	8.91027e-05		1758.76	0.0205043	0.0324887	1758.76	230.12	364.621	1758.76	0.0180392	0.0285947
1759.73	9.23529e-05	0.964776	8.90999e-05		1759.73	0.0157835	0.0278285	1759.73	177.144	312.33	1759.73	0.0138864	0.0244938
1760.69	9.23106e-05	0.965265	8.91042e-05		1760.69	0.0126228	0.0247084	1760.69	141.663	277.298	1760.69	0.0111051	0.0217465
1761.65	9.2456e-05	0.965667	8.92817e-05		1761.65	0.0123619	0.0244508	1761.65	138.459	273.862	1761.65	0.0108539	0.021477
1762.62	9.24137e-05	0.966106	8.92814e-05		1762.62	0.014904	0.0269604	1762.62	166.933	301.971	1762.62	0.013086	0.0236814
1763.58	9.23714e-05	0.9665	8.9277e-05		1763.58	0.0186332	0.0306416	1763.58	208.712	343.22	1763.58	0.0163611	0.0269163
1764.55	9.25172e-05	0.96679	8.94448e-05		1764.55	0.0213149	0.0332889	1764.55	238.302	372.173	1764.55	0.0186807	0.0291869
1765.51	9.2475e-05	0.967136	8.94359e-05		1765.51	0.0213583	0.0333318	1765.51	238.811	372.689	1765.51	0.0187206	0.0292274
1766.48	9.24328e-05	0.967496	8.94284e-05		1766.48	0.0186215	0.0306301	1766.48	208.228	342.51	1766.48	0.0163232	0.0268606
1767.44	9.2579e-05	0.967822	8.96e-05		1767.44	0.0143739	0.0264371	1767.44	160.423	295.057	1767.44	0.0125757	0.0231392
1768.4	9.25368e-05	0.968247	8.95985e-05		1768.4	0.0105346	0.0226471	1768.4	117.576	252.762	1768.4	0.00921687	0.0198223
1769.37	9.24946e-05	0.968697	8.95993e-05		1769.37	0.00862568	0.0207626	1769.37	96.2694	231.727	1769.37	0.00754663	0.0181727
1770.33	9.24525e-05	0.969155	8.96008e-05		1770.33	0.00900615	0.0211382	1770.33	100.514	235.915	1770.33	0.00787937	0.0185012
1771.3	9.25991e-05	0.969533	8.97779e-05		1771.3	0.0108192	0.022928	1771.3	120.511	255.385	1771.3	0.0094469	0.0200281
1772.26	9.25571e-05	0.969926	8.97735e-05		1772.26	0.0126728	0.0247578	1772.26	141.164	275.78	1772.26	0.0110659	0.0216275
1773.23	9.2515e-05	0.970246	8.97624e-05		1773.23	0.0135736	0.025647	1773.23	151.217	285.721	1773.23	0.011854	0.0224071
1774.19	9.2662e-05	0.97043	8.9922e-05		1774.19	0.0134333	0.0255086	1774.19	149.389	283.674	1774.19	0.0117107	0.0222466
1775.15	9.262e-05	0.970624	8.98992e-05		1775.15	0.0128315	0.0249145	1775.15	142.733	277.138	1775.15	0.0111889	0.021734
1776.12	9.2578e-05	0.970807	8.98754e-05		1776.12	0.0123836	0.0244723	1776.12	137.786	272.291	1776.12	0.0108012	0.0213539
1777.08	9.27255e-05	0.970953	9.00321e-05		1777.08	0.0122831	0.0243731	1777.08	136.43	270.716	1777.08	0.0106949	0.0212303
1778.05	9.26835e-05	0.971198	9.0014e-05		1778.05	0.0123027	0.0243924	1778.05	136.675	270.985	1778.05	0.0107141	0.0212514
1779.01	9.26416e-05	0.971473	8.99988e-05		1779.01	0.0121648	0.0242563	1779.01	135.166	269.518	1779.01	0.0105958	0.0211364
1779.97	9.27894e-05	0.971701	9.01636e-05		1779.97	0.0119757	0.0240696	1779.97	132.822	266.955	1779.97	0.010412	0.0209354
1780.94	9.27475e-05	0.971978	9.01486e-05		1780.94	0.0123584	0.0244474	1780.94	137.089	271.19	1780.94	0.0107465	0.0212675
1781.9	9.27057e-05	0.97224	9.01322e-05		1781.9	0.014107	0.0261736	1781.9	156.514	290.391	1781.9	0.0122693	0.0227733
1782.87	9.28539e-05	0.972435	9.02944e-05		1782.87	0.0175529	0.0295753	1782.87	194.397	327.543	1782.87	0.0152389	0.0256868
1783.83	9.28121e-05	0.972679	9.02764e-05		1783.83	0.0220901	0.0340542	1783.83	244.694	377.221	1783.83	0.0191817	0.0295828
1784.8	9.27703e-05	0.972914	9.02576e-05		1784.8	0.0262306	0.0381416	1784.8	290.62	422.586	1784.8	0.0227819	0.0331404
1785.76	9.2919e-05	0.973079	9.04176e-05		1785.76	0.0282541	0.040139	1785.76	312.484	443.93	1785.76	0.0244959	0.0348142
1786.72	9.28772e-05	0.973286	9.03961e-05		1786.72	0.0270643	0.0389645	1786.72	299.396	431.042	1786.72	0.0234699	0.0338036
1787.69	9.28355e-05	0.973493	9.03747e-05		1787.69	0.0226623	0.034619	1787.69	250.759	383.061	1787.69	0.0196572	0.0300407
1788.65	9.29846e-05	0.973665	9.05358e-05		1788.65	0.0160058	0.028048	1788.65	176.79	309.8	1788.65	0.0138587	0.0242954
1789.62	9.29429e-05	0.973924	9.05193e-05		1789.62	0.00856174	0.0206995	1789.62	94.5847	228.675	1789.62	0.00741456	0.0179333
1790.58	9.29012e-05	0.974211	9.05054e-05		1790.58	0.00194659	0.0141693	1790.58	21.508	156.557	1790.58	0.00168603	0.0122777
1791.55	9.28596e-05	0.974498	9.04915e-05		1791.55	-0.00230718	0.00997009	1791.55	-25.4961	110.177	1791.55	-0.00199866	0.0086404
1792.51	9.30091e-05	0.974694	9.06554e-05		1792.51	-0.00307518	0.00921195	1792.51	-33.9217	101.615	1792.51	-0.00265914	0.00796894
1793.47	9.29675e-05	0.974879	9.06321e-05		1793.47	-5.29733e-05	0.0121954	1793.47	-0.584487	134.559	1793.47	-4.58184e-05	0.0105525
1794.44	9.2926e-05	0.97501	9.06037e-05		1794.44	0.00607178	0.0182415	1794.44	67.0147	201.333	1794.44	0.00525333	0.0157891
1795.4	9.30759e-05	0.975065	9.07551e-05		1795.4	0.0138173	0.0258876	1795.4	152.248	285.247	1795.4	0.0119349	0.0223699
1796.37	9.30343e-05	0.975182	9.07254e-05		1796.37	0.0212586	0.0332333	1796.37	234.318	366.307	1796.37	0.0183683	0.0287268
1797.33	9.29928e-05	0.975328	9.06985e-05		1797.33	0.02643	0.0383384	1797.33	291.405	422.701	1797.33	0.0228434	0.0331494
1798.3	9.31432e-05	0.975453	9.08568e-05		1798.3	0.0278789	0.0397687	1798.3	306.844	437.707	1798.3	0.0240537	0.0343263
1799.26	9.31017e-05	0.975646	9.08344e-05		1799.26	0.0253175	0.0372401	1799.26	278.721	409.979	1799.26	0.0218491	0.0321517
1800.22	9.3058e-05	0.975837	9.08095e-05		alpha	0.06			0.06	0		0.06	0
					beta	0.45			0.45	#DIV/0!		0.45	#DIV/0!
					other				0	#DIV/0!		0	#DIV/0!

## Sheet: Water absorbance corrected
	Input data					Instructions
	H2O 1643 cm-1 epsilon		21.8			1. Input your water ATR data in column K starting from 1500 cm-1 in approximately 1 cm-1 steps
	H2O concentration		55.506			2. Adjust cell D4 to minimise the lg-water trace in Figure Trans to ATR (values are usually close to 45 degrees)
	Theta i		45
	radians		0.785398
																Transmission to ATR					ATR to transmission
						Crystal to water intensity factor				Data					Arb. scaling	dp only	1st order		Total		1st order	2nd order
Wavenumber	ni ZnSe	nt water Bertie Max adjusted	dp	dp fixed RI	fAirtoCrystal	fxx	fyy	fzz	f	Water ATR	ATR*100	Water transmission	Water trans normalised	Trans eC	Trans eC/20000	Trans eCdp	Trans eCdpf	Trans eCdpf-ATR	lg(1+ln10eCdpF)	lg-water	ATR/(Cdpf)	ATR to trans 2nd order
1500.35	2.42999	1.32803	9.72927e-05	9.72927e-05	0.339997	0.543578	1.89361	1.35003	1.28764	0.0342391	3.42391	0.0752682	0.23933	5.2174	0.0144798	0.0281757	0.0362801	0.00204105	0.0348442	0.000605097	4.92388	5.11797
1501.31	2.42999	1.32805	9.72327e-05	9.72302e-05	0.339996	0.543576	1.89367	1.3501	1.28768	0.034328	3.4328	0.0755067	0.240088	5.23393	0.0145257	0.0282475	0.0363738	0.00204584	0.0349307	0.000602662	4.93955	5.13476
1502.28	2.42999	1.32895	9.7268e-05	9.71678e-05	0.339996	0.543478	1.89605	1.35257	1.2893	0.0344048	3.44048	0.075638	0.240506	5.24303	0.014551	0.0283069	0.036496	0.0020912	0.0350434	0.000638565	4.9426	5.13838
1503.24	2.42999	1.32898	9.72081e-05	9.71054e-05	0.339996	0.543475	1.89611	1.35264	1.28934	0.0344745	3.44745	0.075635	0.240496	5.24282	0.0145504	0.0282883	0.0364733	0.00199881	0.0350224	0.000547927	4.95551	5.15219
1504.2	2.42999	1.329	9.71483e-05	9.70432e-05	0.339996	0.543473	1.89618	1.3527	1.28938	0.0345517	3.45517	0.0755129	0.240108	5.23436	0.0145269	0.0282253	0.0363932	0.0018415	0.0349485	0.000396819	4.9695	5.16718
1505.17	2.43	1.32902	9.70886e-05	9.6981e-05	0.339995	0.543471	1.89624	1.35277	1.28942	0.0346627	3.46627	0.0753447	0.239573	5.2227	0.0144945	0.0281451	0.036291	0.0016283	0.0348542	0.00019151	4.98837	5.18744
1506.13	2.43	1.32905	9.70289e-05	9.69189e-05	0.339995	0.543469	1.8963	1.35283	1.28947	0.0348303	3.48303	0.0752619	0.23931	5.21696	0.0144786	0.0280969	0.0362301	0.00139977	0.034798	-3.23184e-05	5.0154	5.21652
1507.1	2.43	1.32995	9.70646e-05	9.68569e-05	0.339995	0.543368	1.89868	1.35531	1.29108	0.0350201	3.50201	0.0753908	0.23972	5.2259	0.0145034	0.0281554	0.036351	0.00133088	0.0349096	-0.000110532	5.03456	5.23755
1508.06	2.43	1.32997	9.70051e-05	9.6795e-05	0.339995	0.543366	1.89875	1.35538	1.29113	0.0351455	3.51455	0.0757469	0.240852	5.25058	0.0145719	0.028271	0.0365015	0.00135598	0.0350484	-9.70784e-05	5.05553	5.26009
1509.03	2.43	1.33	9.69456e-05	9.67332e-05	0.339994	0.543363	1.89881	1.35545	1.29117	0.0351927	3.51927	0.0762278	0.242381	5.28391	0.0146644	0.0284331	0.0367119	0.00151919	0.0352425	4.97723e-05	5.06526	5.27049
1509.99	2.43	1.33002	9.68862e-05	9.66714e-05	0.339994	0.543361	1.89887	1.35551	1.29121	0.0352138	3.52138	0.0767121	0.243921	5.31748	0.0147576	0.0285962	0.0369237	0.0017099	0.0354377	0.000223925	5.07123	5.27683
1510.95	2.43	1.33004	9.68269e-05	9.66097e-05	0.339994	0.543358	1.89894	1.35558	1.29125	0.0352471	3.52471	0.0771261	0.245238	5.34618	0.0148373	0.0287329	0.0371015	0.00185436	0.0356015	0.000354427	5.07897	5.28508
1511.92	2.43	1.33094	9.6863e-05	9.65481e-05	0.339994	0.543255	1.90132	1.35806	1.29287	0.0353077	3.53077	0.077445	0.246252	5.36829	0.0148986	0.0288625	0.0373155	0.00200782	0.0357987	0.000490995	5.07944	5.28591
1512.88	2.43001	1.33097	9.68038e-05	9.64865e-05	0.339993	0.543253	1.90138	1.35813	1.29291	0.0354	3.54	0.0776762	0.246987	5.38431	0.0149431	0.028931	0.0374053	0.00200527	0.0358813	0.000481333	5.09567	5.30334
1513.85	2.43001	1.33099	9.67447e-05	9.64251e-05	0.339993	0.54325	1.90145	1.3582	1.29296	0.0355225	3.55225	0.0778447	0.247523	5.39599	0.0149755	0.028976	0.0374647	0.00194222	0.0359361	0.000413568	5.11626	5.3255
1514.81	2.43001	1.33102	9.66856e-05	9.63637e-05	0.339993	0.543248	1.90151	1.35826	1.293	0.0356676	3.56676	0.0779802	0.247953	5.40538	0.0150016	0.0290087	0.0375082	0.00184065	0.0359761	0.000308537	5.14013	5.3512
1515.78	2.43001	1.33104	9.66266e-05	9.63024e-05	0.339993	0.543245	1.90157	1.35833	1.29304	0.0358196	3.58196	0.0781037	0.248346	5.41394	0.0150253	0.0290369	0.037546	0.00172635	0.0360108	0.000191245	5.16501	5.37801
1516.74	2.43001	1.33194	9.66632e-05	9.62412e-05	0.339992	0.543139	1.90396	1.36082	1.29466	0.035958	3.5958	0.0782212	0.24872	5.42209	0.0150479	0.0290916	0.0376638	0.00170583	0.0361193	0.00016133	5.17652	5.39081
1517.7	2.43001	1.33196	9.66043e-05	9.618e-05	0.339992	0.543137	1.90402	1.36089	1.29471	0.0360661	3.60661	0.0783301	0.249066	5.42964	0.0150689	0.0291144	0.0376946	0.00162846	0.0361476	8.15036e-05	5.19507	5.41079
1518.67	2.43001	1.33199	9.65455e-05	9.6119e-05	0.339992	0.543134	1.90409	1.36095	1.29475	0.0361398	3.61398	0.0784371	0.249406	5.43706	0.0150895	0.0291364	0.0377243	0.00158451	0.036175	3.51736e-05	5.20869	5.42541
1519.63	2.43001	1.33201	9.64867e-05	9.6058e-05	0.339991	0.543132	1.90415	1.36102	1.29479	0.036192	3.6192	0.0785687	0.249825	5.44618	0.0151148	0.0291675	0.0377658	0.00157382	0.0362132	2.11687e-05	5.21922	5.43669
1520.6	2.43002	1.33204	9.64281e-05	9.59971e-05	0.339991	0.543129	1.90422	1.36109	1.29483	0.0362505	3.62505	0.0787637	0.250445	5.45969	0.0151523	0.0292221	0.0378378	0.00158727	0.0362794	2.88587e-05	5.23066	5.44896
1521.56	2.43002	1.33206	9.63695e-05	9.59362e-05	0.339991	0.543127	1.90428	1.36115	1.29488	0.0363459	3.63459	0.0790463	0.251343	5.47929	0.0152067	0.0293092	0.0379517	0.00160582	0.0363842	3.82641e-05	5.24744	5.46702
1522.52	2.43002	1.33296	9.64064e-05	9.58755e-05	0.339991	0.543018	1.90667	1.36365	1.2965	0.0364923	3.64923	0.0794076	0.252492	5.50433	0.0152762	0.0294544	0.0381877	0.00169538	0.0366011	0.000108802	5.25996	5.48095
1523.49	2.43002	1.33299	9.63479e-05	9.58148e-05	0.33999	0.543015	1.90673	1.36372	1.29654	0.036679	3.6679	0.0798162	0.253791	5.53265	0.0153548	0.029588	0.0383621	0.00168312	0.0367614	8.24151e-05	5.28991	5.51329
1524.45	2.43002	1.33301	9.62895e-05	9.57542e-05	0.33999	0.543013	1.9068	1.36379	1.29659	0.0368795	3.68795	0.0802452	0.255155	5.56239	0.0154373	0.029729	0.0385462	0.00166668	0.0369305	5.10023e-05	5.32188	5.54784
1525.42	2.43002	1.33303	9.62312e-05	9.56937e-05	0.33999	0.54301	1.90686	1.36385	1.29663	0.0370636	3.70636	0.0806844	0.256552	5.59283	0.0155218	0.0298736	0.0387349	0.00167133	0.0371038	4.02327e-05	5.35151	5.57987
1526.38	2.43002	1.33306	9.61729e-05	9.56332e-05	0.33999	0.543008	1.90693	1.36392	1.29667	0.0372086	3.72086	0.0811293	0.257967	5.62367	0.0156074	0.0300201	0.0389262	0.00171762	0.0372794	7.08258e-05	5.37553	5.6058
1527.35	2.43003	1.33396	9.62103e-05	9.55728e-05	0.339989	0.542896	1.90932	1.36642	1.2983	0.0373106	3.73106	0.0815645	0.259351	5.65384	0.0156911	0.0301929	0.0391994	0.0018888	0.0375301	0.000219463	5.38141	5.61258
1528.31	2.43003	1.33398	9.61521e-05	9.55125e-05	0.339989	0.542894	1.90939	1.36649	1.29834	0.0373889	3.73889	0.0819619	0.260614	5.68138	0.0157675	0.0303217	0.0393678	0.00197893	0.0376845	0.000295623	5.39579	5.62806
1529.27	2.43003	1.33401	9.6094e-05	9.54523e-05	0.339989	0.542891	1.90945	1.36656	1.29838	0.0374772	3.74772	0.0822972	0.26168	5.70463	0.0158321	0.0304273	0.0395063	0.00202911	0.0378115	0.000334271	5.41163	5.64513
1530.24	2.43003	1.33403	9.6036e-05	9.53922e-05	0.339989	0.542888	1.90951	1.36662	1.29843	0.0376107	3.76107	0.0825713	0.262552	5.72362	0.0158848	0.0305102	0.0396152	0.00200452	0.0379113	0.000300591	5.43401	5.66931
1531.2	2.43003	1.33406	9.5978e-05	9.53321e-05	0.339988	0.542886	1.90958	1.36669	1.29847	0.0378111	3.78111	0.0828178	0.263335	5.74071	0.0159322	0.0305828	0.0397108	0.00189972	0.0379989	0.000187788	5.46608	5.70403
1532.17	2.43003	1.33495	9.60158e-05	9.52721e-05	0.339988	0.542772	1.91198	1.3692	1.3001	0.0380676	3.80676	0.0830903	0.264202	5.7596	0.0159846	0.0306955	0.0399072	0.00183961	0.0381788	0.000111186	5.4941	5.73489
1533.13	2.43003	1.33498	9.59579e-05	9.52122e-05	0.339988	0.542769	1.91204	1.36927	1.30014	0.0383266	3.83266	0.0834263	0.265271	5.7829	0.0160493	0.0308011	0.0400458	0.00171918	0.0383057	-2.09259e-05	5.53464	5.77885
1534.1	2.43003	1.335	9.59002e-05	9.51523e-05	0.339988	0.542766	1.9121	1.36934	1.30018	0.0385252	3.85252	0.0838146	0.266505	5.80981	0.016124	0.0309258	0.0402093	0.00168405	0.0384553	-6.98788e-05	5.56649	5.81338
1535.06	2.43004	1.33503	9.58424e-05	9.50926e-05	0.339987	0.542763	1.91217	1.3694	1.30023	0.0386475	3.86475	0.0841987	0.267726	5.83644	0.0161979	0.0310489	0.0403705	0.00172302	0.0386029	-4.45963e-05	5.58734	5.83594
1536.02	2.43004	1.33505	9.57848e-05	9.50329e-05	0.339987	0.542761	1.91223	1.36947	1.30027	0.0387317	3.87317	0.0845155	0.268734	5.8584	0.0162588	0.0311469	0.0404994	0.00176767	0.0387208	-1.09265e-05	5.6027	5.85253
1536.99	2.43004	1.33595	9.5823e-05	9.49733e-05	0.339987	0.542644	1.91463	1.37199	1.3019	0.0388368	3.88368	0.084732	0.269422	5.8734	0.0163005	0.0312392	0.0406703	0.00183351	0.0388771	4.03032e-05	5.60862	5.85939
1537.95	2.43004	1.33598	9.57654e-05	9.49137e-05	0.339987	0.542641	1.9147	1.37206	1.30194	0.0390212	3.90212	0.0848676	0.269853	5.8828	0.0163265	0.0312704	0.0407123	0.00169106	0.0389155	-0.000105741	5.63845	5.89175
1538.92	2.43004	1.336	9.5708e-05	9.48543e-05	0.339986	0.542638	1.91476	1.37212	1.30199	0.0393338	3.93338	0.0850041	0.270287	5.89226	0.0163528	0.0313019	0.0407546	0.00142079	0.0389542	-0.000379636	5.68685	5.94437
1539.88	2.43004	1.33604	9.56518e-05	9.47949e-05	0.339986	0.542634	1.91486	1.37222	1.30205	0.0397688	3.97688	0.0852668	0.271123	5.91047	0.0164033	0.0313802	0.0408586	0.00108976	0.0390492	-0.000719593	5.75283	6.01623
1540.85	2.43004	1.33695	9.56916e-05	9.47355e-05	0.339986	0.542513	1.91729	1.37478	1.30371	0.0401903	4.01903	0.0857487	0.272655	5.94388	0.016496	0.0315707	0.0411589	0.000968554	0.0393236	-0.000866712	5.804	6.07256
1541.81	2.43004	1.33698	9.56356e-05	9.46763e-05	0.339986	0.542508	1.91739	1.37488	1.30377	0.0404455	4.04455	0.0864306	0.274823	5.99115	0.0166272	0.0318031	0.0414639	0.00101841	0.0396021	-0.000843358	5.844	6.11612
1542.77	2.43005	1.33702	9.55796e-05	9.46171e-05	0.339985	0.542504	1.91748	1.37498	1.30383	0.0405702	4.05702	0.0872099	0.277301	6.04516	0.0167771	0.0320711	0.0418153	0.00124509	0.0399228	-0.000647413	5.86516	6.13911
1543.74	2.43005	1.33705	9.55237e-05	9.4558e-05	0.339985	0.5425	1.91758	1.37508	1.3039	0.0406754	4.06754	0.0879924	0.279789	6.09941	0.0169277	0.0323399	0.0421679	0.00149246	0.0402443	-0.000431132	5.88353	6.15905
1544.7	2.43005	1.33796	9.55639e-05	9.4499e-05	0.339985	0.542376	1.92002	1.37764	1.30556	0.0408109	4.08109	0.0887332	0.282145	6.15075	0.0170702	0.0326259	0.0425949	0.00178397	0.0406333	-0.000177586	5.89314	6.17004
1545.67	2.43005	1.338	9.55081e-05	9.444e-05	0.339984	0.542371	1.92012	1.37774	1.30562	0.0409781	4.09781	0.0894214	0.284333	6.19846	0.0172026	0.0328597	0.0429023	0.00192416	0.0409132	-6.49452e-05	5.92046	6.19977
1546.63	2.43005	1.33804	9.54523e-05	9.43812e-05	0.339984	0.542367	1.92021	1.37784	1.30568	0.0411654	4.11654	0.0900577	0.286356	6.24257	0.017325	0.0330742	0.0431844	0.00201904	0.0411699	4.49276e-06	5.9507	6.23273
1547.59	2.43005	1.33895	9.54929e-05	9.43224e-05	0.339984	0.54224	1.92266	1.38042	1.30734	0.0413674	4.13674	0.0906439	0.28822	6.2832	0.0174378	0.0333037	0.0435393	0.00217194	0.0414926	0.000125179	5.96976	6.25408
1548.56	2.43005	1.33898	9.54373e-05	9.42636e-05	0.339984	0.542236	1.92275	1.38052	1.30741	0.0415901	4.15901	0.0911852	0.289941	6.32072	0.0175419	0.033483	0.0437759	0.00218583	0.0417076	0.000117457	6.00511	6.29265
1549.52	2.43006	1.33902	9.53817e-05	9.4205e-05	0.339983	0.542231	1.92285	1.38061	1.30747	0.04185	4.185	0.0916977	0.291571	6.35624	0.0176405	0.0336516	0.0439985	0.00214847	0.0419097	5.96731e-05	6.04586	6.33716
1550.49	2.43006	1.33905	9.53262e-05	9.41464e-05	0.339983	0.542226	1.92294	1.38071	1.30754	0.0421641	4.21641	0.0922081	0.293194	6.39163	0.0177387	0.0338192	0.0442198	0.00205569	0.0421106	-5.35129e-05	6.09449	6.39034
1551.45	2.43006	1.33996	9.53672e-05	9.40879e-05	0.339983	0.542097	1.92539	1.38329	1.3092	0.0425346	4.25346	0.0927377	0.294878	6.42834	0.0178406	0.0340281	0.0445495	0.00201495	0.0424098	-0.000124837	6.13759	6.43814
1552.42	2.43006	1.34	9.53118e-05	9.40294e-05	0.339983	0.542092	1.92549	1.38339	1.30926	0.0429396	4.29396	0.09328	0.296602	6.46593	0.0179449	0.0342072	0.0447862	0.00184661	0.0426244	-0.000315239	6.19933	6.5058
1553.38	2.43006	1.34004	9.52564e-05	9.39711e-05	0.339982	0.542087	1.92558	1.38349	1.30933	0.0433419	4.33419	0.093794	0.298236	6.50155	0.0180438	0.0343757	0.045009	0.0016671	0.0428263	-0.000515623	6.26074	6.57315
1554.34	2.43006	1.34095	9.52978e-05	9.39128e-05	0.339982	0.541955	1.92803	1.38608	1.31099	0.0437103	4.37103	0.0942253	0.299608	6.53145	0.0181267	0.0345488	0.0452932	0.00158292	0.0430837	-0.000626575	6.30319	6.62039
1555.31	2.43006	1.34098	9.52425e-05	9.38545e-05	0.339982	0.54195	1.92813	1.38618	1.31106	0.0440356	4.40356	0.0945473	0.300632	6.55377	0.0181887	0.0346467	0.0454238	0.00138825	0.043202	-0.000833598	6.35347	6.67558
1556.27	2.43006	1.34102	9.51873e-05	9.37964e-05	0.339982	0.541945	1.92822	1.38628	1.31112	0.0443348	4.43348	0.0948019	0.301441	6.57142	0.0182377	0.0347199	0.045522	0.00118723	0.0432909	-0.00104392	6.40004	6.72671
1557.24	2.43007	1.34105	9.51322e-05	9.37383e-05	0.339981	0.541941	1.92832	1.38638	1.31119	0.044649	4.4649	0.0951283	0.302479	6.59405	0.0183005	0.0348193	0.0456545	0.00100551	0.0434108	-0.00123822	6.44882	6.78031
1558.2	2.43007	1.34196	9.5174e-05	9.36803e-05	0.339981	0.541805	1.93078	1.38897	1.31286	0.0450055	4.50055	0.0957212	0.304364	6.63514	0.0184145	0.0350517	0.0460178	0.00101227	0.0437394	-0.00126615	6.48919	6.82542
1559.17	2.43007	1.342	9.5119e-05	9.36224e-05	0.339981	0.541801	1.93087	1.38907	1.31292	0.0453525	4.53525	0.0966707	0.307383	6.70096	0.0185972	0.0353789	0.0464496	0.00109711	0.0441296	-0.00122286	6.54269	6.88431
1560.13	2.43007	1.34205	9.50656e-05	9.35645e-05	0.339981	0.541793	1.93101	1.38921	1.31301	0.0456292	4.56292	0.0978505	0.311135	6.78274	0.0188241	0.0357906	0.0469934	0.00136416	0.0446206	-0.00100862	6.58585	6.93182
1561.09	2.43007	1.34297	9.51094e-05	9.35067e-05	0.33998	0.541653	1.93351	1.39185	1.31471	0.0458658	4.58658	0.0990567	0.31497	6.86635	0.0190562	0.0362484	0.0476561	0.00179033	0.0452182	-0.000647579	6.6084	6.95736
1562.06	2.43007	1.34303	9.50561e-05	9.3449e-05	0.33998	0.541646	1.93364	1.392	1.3148	0.0461196	4.61196	0.10018	0.318541	6.94419	0.0192722	0.0366388	0.0481726	0.00205304	0.0456834	-0.000436189	6.64824	7.00124
1563.02	2.43007	1.34395	9.51002e-05	9.33914e-05	0.33998	0.541503	1.93615	1.39464	1.3165	0.0464223	4.64223	0.101199	0.321783	7.01488	0.0194684	0.0370289	0.0487486	0.00232633	0.0462016	-0.000220717	6.68012	7.03714
1563.99	2.43008	1.344	9.5047e-05	9.33338e-05	0.339979	0.541496	1.93628	1.39478	1.31659	0.0467791	4.67791	0.10213	0.324741	7.07935	0.0196473	0.0373484	0.0491726	0.00239347	0.0465826	-0.000196528	6.73477	7.09748
1564.95	2.43008	1.34405	9.49939e-05	9.32763e-05	0.339979	0.541488	1.93641	1.39493	1.31668	0.0471762	4.71762	0.102984	0.327459	7.13861	0.0198118	0.03764	0.0495599	0.00238368	0.0469303	-0.000245852	6.79527	7.16434
1565.92	2.43008	1.34497	9.50384e-05	9.32188e-05	0.339979	0.541342	1.93892	1.39758	1.31839	0.0475908	4.75908	0.103783	0.329998	7.19396	0.0199654	0.0379496	0.0500322	0.00244143	0.0473541	-0.000236687	6.84292	7.21785
1566.88	2.43008	1.34502	9.49854e-05	9.31615e-05	0.339979	0.541335	1.93906	1.39772	1.31848	0.048005	4.8005	0.104567	0.332491	7.24831	0.0201162	0.038215	0.0503856	0.00238058	0.0476708	-0.00033416	6.90585	7.28752
1567.84	2.43008	1.34595	9.50303e-05	9.31042e-05	0.339978	0.541186	1.94157	1.40038	1.32018	0.0484174	4.84174	0.105411	0.335176	7.30683	0.0202786	0.0385417	0.0508822	0.00246476	0.0481156	-0.000301824	6.95288	7.34045
1568.81	2.43008	1.346	9.49774e-05	9.30469e-05	0.339978	0.541178	1.94171	1.40053	1.32027	0.0488389	4.88389	0.106384	0.33827	7.37429	0.0204659	0.0388759	0.0513268	0.00248795	0.0485134	-0.000325459	7.01684	7.41138
1569.77	2.43008	1.34605	9.49245e-05	9.29898e-05	0.339978	0.54117	1.94184	1.40067	1.32037	0.0492736	4.92736	0.107487	0.341775	7.45069	0.0206779	0.0392568	0.0518333	0.00255973	0.0489662	-0.000307439	7.08275	7.48454
1570.74	2.43008	1.34698	9.49699e-05	9.29327e-05	0.339978	0.541018	1.94436	1.40334	1.32208	0.0497112	4.97112	0.108638	0.345436	7.53051	0.0208994	0.0396963	0.0524815	0.00277035	0.0495449	-0.000166325	7.133	7.54124
1571.7	2.43009	1.34703	9.49171e-05	9.28757e-05	0.339977	0.54101	1.94449	1.40348	1.32217	0.0501471	5.01471	0.109743	0.34895	7.60711	0.021112	0.0400778	0.0529895	0.0028424	0.0499978	-0.000149274	7.19905	7.61468
1572.66	2.43009	1.34795	9.49628e-05	9.28188e-05	0.339977	0.540856	1.94701	1.40616	1.32388	0.050603	5.0603	0.110761	0.352187	7.67767	0.0213078	0.040469	0.0535761	0.00297313	0.0505203	-8.26522e-05	7.25161	7.67408
1573.63	2.43009	1.348	9.49101e-05	9.27619e-05	0.339977	0.540847	1.94715	1.4063	1.32397	0.0511258	5.11258	0.111743	0.35531	7.74575	0.0214968	0.0408052	0.0540249	0.00289914	0.0509197	-0.000206116	7.33009	7.76155
1574.59	2.43009	1.34805	9.48575e-05	9.27051e-05	0.339977	0.540839	1.94728	1.40644	1.32406	0.0517665	5.17665	0.112805	0.358686	7.81936	0.0217011	0.0411702	0.0545119	0.00274535	0.0513525	-0.000413986	7.42556	7.86811
1575.56	2.43009	1.34897	9.49036e-05	9.26483e-05	0.339976	0.540682	1.94981	1.40913	1.32578	0.0525244	5.25244	0.114059	0.362673	7.90626	0.0219423	0.041648	0.055216	0.00269155	0.0519776	-0.000546758	7.52087	7.97566
1576.52	2.43009	1.34903	9.48511e-05	9.25917e-05	0.339976	0.540673	1.94994	1.40927	1.32587	0.0532941	5.32941	0.11552	0.367317	8.00752	0.0222233	0.042158	0.055896	0.00260187	0.0525805	-0.000713567	7.63478	8.10323
1577.49	2.43009	1.34995	9.48976e-05	9.25351e-05	0.339976	0.540512	1.95247	1.41196	1.32759	0.0539407	5.39407	0.117086	0.372298	8.1161	0.0225246	0.0427506	0.0567552	0.00281447	0.0533411	-0.000599606	7.71362	8.19265
1578.45	2.4301	1.35	9.48451e-05	9.24786e-05	0.339975	0.540504	1.95261	1.41211	1.32768	0.0544495	5.44495	0.118639	0.377236	8.22375	0.0228234	0.0432937	0.0574801	0.00303063	0.0539818	-0.000467708	7.79015	8.27849
1579.41	2.4301	1.35	9.47871e-05	9.24221e-05	0.339975	0.540505	1.95261	1.4121	1.32768	0.0549141	5.49141	0.120134	0.381989	8.32736	0.0231109	0.0438123	0.0581686	0.00325454	0.0545894	-0.0003247	7.86144	8.35846
1580.38	2.4301	1.35097	9.48386e-05	9.23657e-05	0.339975	0.540333	1.95525	1.41492	1.32947	0.0554327	5.54327	0.121605	0.386668	8.42936	0.023394	0.0443731	0.0589929	0.00356021	0.0553157	-0.000117	7.92065	8.42614
1581.34	2.4301	1.35101	9.47858e-05	9.23094e-05	0.339975	0.540326	1.95538	1.41505	1.32956	0.0560568	5.60568	0.123106	0.39144	8.5334	0.0236828	0.0448958	0.0596916	0.00363476	0.0559304	-0.000126437	8.01378	8.53098
1582.31	2.4301	1.35106	9.47331e-05	9.22531e-05	0.339974	0.540318	1.9555	1.41518	1.32964	0.0567862	5.67862	0.124672	0.396418	8.64192	0.0239839	0.0454414	0.0604208	0.0036346	0.056571	-0.000215189	8.12207	8.65307
1583.27	2.4301	1.35198	9.47799e-05	9.21969e-05	0.339974	0.540152	1.95803	1.41788	1.33136	0.0575792	5.75792	0.1263	0.401596	8.75479	0.0242972	0.0460577	0.0613192	0.00374	0.057359	-0.000220223	8.22081	8.76578
1584.24	2.4301	1.35202	9.47273e-05	9.21408e-05	0.339974	0.540144	1.95815	1.41801	1.33144	0.0583808	5.83808	0.127972	0.406913	8.8707	0.0246189	0.0466415	0.0621004	0.00371962	0.058043	-0.000337799	8.33937	8.89989
1585.2	2.43011	1.35294	9.47745e-05	9.20848e-05	0.339974	0.539975	1.96068	1.42071	1.33316	0.0591592	5.91592	0.129682	0.41235	8.98922	0.0249478	0.0472883	0.0630428	0.00388357	0.0588667	-0.000292519	8.43547	9.01
1586.16	2.43011	1.35299	9.47219e-05	9.20288e-05	0.339973	0.539967	1.9608	1.42084	1.33324	0.0599219	5.99219	0.131445	0.417954	9.11141	0.0252869	0.0479044	0.0638682	0.00394632	0.0595869	-0.000334999	8.54843	9.13816
1587.13	2.43011	1.35303	9.46694e-05	9.19729e-05	0.339973	0.539959	1.96093	1.42097	1.33333	0.0607003	6.07003	0.133283	0.423799	9.23881	0.0256405	0.0485474	0.0647294	0.00402914	0.0603371	-0.00036325	8.66373	9.26919
1588.09	2.43011	1.35395	9.4717e-05	9.19171e-05	0.339973	0.539787	1.96346	1.42368	1.33505	0.0615243	6.15243	0.135204	0.429908	9.37199	0.0260101	0.0492719	0.0657804	0.00425608	0.0612507	-0.000273584	8.76561	9.3865
1589.06	2.43011	1.354	9.46646e-05	9.18613e-05	0.339972	0.539779	1.96359	1.42381	1.33513	0.062409	6.2409	0.137199	0.436251	9.51026	0.0263938	0.0499712	0.0667181	0.00430913	0.0620644	-0.000344649	8.89602	9.53521
1590.02	2.43011	1.35406	9.46142e-05	9.18056e-05	0.339972	0.539767	1.96376	1.42399	1.33525	0.0633568	6.33568	0.139253	0.442782	9.65264	0.026789	0.0506923	0.0676867	0.00432994	0.0629032	-0.000453638	9.03516	9.6942
1590.99	2.43011	1.355	9.46642e-05	9.17499e-05	0.339972	0.539589	1.96634	1.42675	1.337	0.0643679	6.43679	0.141365	0.449498	9.79905	0.0271953	0.0514884	0.0688402	0.00447226	0.0638999	-0.000467988	9.16244	9.84144
1591.95	2.43011	1.35594	9.47145e-05	9.16944e-05	0.339972	0.539407	1.96893	1.42953	1.33876	0.0654428	6.54428	0.143553	0.456456	9.95074	0.0276163	0.0523133	0.0700351	0.00459225	0.0649301	-0.00051271	9.29826	9.99883
1592.91	2.43012	1.356	9.46643e-05	9.16389e-05	0.339971	0.539395	1.9691	1.42971	1.33888	0.0665762	6.65762	0.145837	0.463716	10.109	0.0280556	0.0531172	0.0711174	0.00454121	0.0658611	-0.000715056	9.4635	10.1889
1593.88	2.43012	1.35694	9.47151e-05	9.15834e-05	0.339971	0.53921	1.9717	1.43249	1.34064	0.067749	6.7749	0.148221	0.471299	10.2743	0.0285143	0.0540147	0.0724142	0.00466523	0.0669741	-0.000774939	9.6124	10.3622
1594.84	2.43012	1.357	9.46649e-05	9.1528e-05	0.339971	0.539198	1.97187	1.43267	1.34076	0.0689311	6.89311	0.150702	0.479186	10.4463	0.0289915	0.0548895	0.0735934	0.00466234	0.0679836	-0.000947524	9.78445	10.5609
1595.81	2.43012	1.35706	9.46148e-05	9.14727e-05	0.339971	0.539186	1.97204	1.43286	1.34087	0.0700968	7.00968	0.153264	0.487332	10.6238	0.0294844	0.0557931	0.0748114	0.00471463	0.0690238	-0.00107297	9.95433	10.7577
1596.77	2.43012	1.358	9.4666e-05	9.14175e-05	0.33997	0.538998	1.97464	1.43564	1.34264	0.0712424	7.12424	0.155901	0.495718	10.8067	0.0299917	0.0567839	0.0762402	0.00499782	0.070241	-0.00100145	10.0982	10.9265
1597.73	2.43012	1.35894	9.47176e-05	9.13623e-05	0.33997	0.538807	1.97724	1.43843	1.34441	0.0723889	7.23889	0.158615	0.504349	10.9948	0.0305139	0.0578041	0.0777121	0.00532322	0.0714913	-0.000897647	10.2417	11.0952
1598.7	2.43012	1.359	9.46676e-05	9.13072e-05	0.33997	0.538795	1.97741	1.43862	1.34452	0.0735697	7.35697	0.161412	0.513242	11.1887	0.0310519	0.0587923	0.0790475	0.0054778	0.0726225	-0.000947229	10.4133	11.2953
1599.66	2.43013	1.359	9.46104e-05	9.12522e-05	0.33997	0.538795	1.97741	1.43862	1.34452	0.0748145	7.48145	0.164298	0.522417	11.3887	0.0316071	0.0598071	0.0804119	0.0055974	0.0737752	-0.00103926	10.5959	11.5086
1600.63	2.43013	1.359	9.45532e-05	9.11972e-05	0.339969	0.538796	1.97741	1.43862	1.34452	0.0761377	7.61377	0.167281	0.531903	11.5955	0.032181	0.0608563	0.0818224	0.00568472	0.0749638	-0.00117393	10.7899	11.7357
1601.59	2.43013	1.35958	9.4564e-05	9.11423e-05	0.339969	0.538675	1.97903	1.44036	1.34562	0.0775335	7.75335	0.170374	0.541737	11.8099	0.0327759	0.0619884	0.0834128	0.00587932	0.0763	-0.00123352	10.9774	11.9573
1602.56	2.43013	1.35958	9.4507e-05	9.10875e-05	0.339969	0.538676	1.97903	1.44036	1.34562	0.0789792	7.89792	0.173584	0.551946	12.0324	0.0333936	0.0631185	0.0849334	0.00595424	0.0775737	-0.00140547	11.1889	12.2063
1603.52	2.43013	1.36017	9.45179e-05	9.10327e-05	0.339968	0.538554	1.98066	1.4421	1.34672	0.0804454	8.04454	0.176906	0.562506	12.2626	0.0340325	0.0643336	0.0866393	0.00619394	0.0789982	-0.00144715	11.386	12.4405
1604.48	2.43013	1.36017	9.4461e-05	9.0978e-05	0.339968	0.538555	1.98065	1.4421	1.34672	0.0819121	8.19121	0.18031	0.573331	12.4986	0.0346874	0.0655321	0.0882533	0.00634123	0.0803417	-0.00157038	11.6006	12.6945
1605.45	2.43013	1.36075	9.44721e-05	9.09234e-05	0.339968	0.538432	1.98228	1.44385	1.34782	0.083382	8.3382	0.183774	0.584347	12.7388	0.0353539	0.0667991	0.0900333	0.00665133	0.0818186	-0.00156342	11.7977	12.9302
1606.41	2.43014	1.36075	9.44152e-05	9.08688e-05	0.339968	0.538433	1.98228	1.44384	1.34782	0.0848845	8.48845	0.187313	0.595599	12.9841	0.0360347	0.0680445	0.0917117	0.00682719	0.0832065	-0.00167797	12.0175	13.1919
1607.38	2.43014	1.36133	9.44266e-05	9.08143e-05	0.339967	0.538309	1.9839	1.44559	1.34892	0.0864617	8.64617	0.190979	0.607256	13.2382	0.0367399	0.0693845	0.0935945	0.00713281	0.0847583	-0.0017034	12.2293	13.4466
1608.34	2.43014	1.36133	9.43698e-05	9.07598e-05	0.339967	0.538309	1.9839	1.44559	1.34892	0.0881321	8.81321	0.194834	0.619512	13.5054	0.0374814	0.0707423	0.0954259	0.00729379	0.0862624	-0.00186974	12.4731	13.7387
1609.31	2.43014	1.36192	9.43813e-05	9.07054e-05	0.339967	0.538184	1.98553	1.44735	1.35003	0.089854	8.9854	0.198867	0.632337	13.7849	0.0382574	0.0722156	0.0974931	0.00763913	0.0879539	-0.00190009	12.7048	14.0191
1610.27	2.43014	1.36171	9.43003e-05	9.06511e-05	0.339967	0.53823	1.98495	1.44672	1.34963	0.0915323	9.15323	0.202968	0.645376	14.0692	0.0390462	0.0736415	0.0993888	0.00785649	0.0894993	-0.00203302	12.9571	14.3225
1611.23	2.43014	1.3615	9.42194e-05	9.05969e-05	0.339966	0.538275	1.98436	1.44609	1.34923	0.0930829	9.30829	0.206978	0.658127	14.3472	0.0398177	0.075032	0.101236	0.00815283	0.0909997	-0.00208323	13.1918	14.6055
1612.2	2.43014	1.36129	9.41386e-05	9.05427e-05	0.339966	0.53832	1.98378	1.44546	1.34884	0.094497	9.4497	0.210811	0.670314	14.6129	0.040555	0.0763559	0.102992	0.00849466	0.0924213	-0.00207567	13.4076	14.8663
1613.16	2.43014	1.36108	9.4058e-05	9.04886e-05	0.339966	0.538365	1.9832	1.44483	1.34844	0.0958649	9.58649	0.21454	0.682174	14.8714	0.0412726	0.0776402	0.104693	0.00882828	0.0937945	-0.00207038	13.6174	15.1203
1614.13	2.43015	1.36087	9.39774e-05	9.04345e-05	0.339965	0.53841	1.98262	1.44421	1.34804	0.097367	9.7367	0.218413	0.694486	15.1398	0.0420175	0.0789739	0.10646	0.00909316	0.0952159	-0.00215106	13.8466	15.3988
1615.09	2.43015	1.36067	9.3897e-05	9.03805e-05	0.339965	0.538454	1.98204	1.44358	1.34765	0.0992073	9.92073	0.222726	0.7082	15.4388	0.0428472	0.0804645	0.108438	0.00923034	0.0968012	-0.00240608	14.1246	15.7379
1616.06	2.43015	1.36104	9.38843e-05	9.03266e-05	0.339965	0.538375	1.98308	1.44471	1.34836	0.10142	10.142	0.227594	0.723681	15.7763	0.0437838	0.0822123	0.110851	0.0094316	0.0987284	-0.00269137	14.434	16.1193
1617.02	2.43015	1.36025	9.37365e-05	9.02727e-05	0.339965	0.538543	1.98087	1.44233	1.34685	0.103696	10.3696	0.232755	0.740091	16.134	0.0447767	0.0839441	0.11306	0.00936442	0.100485	-0.0032113	14.7977	16.5643
1617.98	2.43015	1.36004	9.36564e-05	9.02189e-05	0.339964	0.538588	1.98029	1.4417	1.34646	0.105624	10.5624	0.237734	0.755923	16.4791	0.0457345	0.0856665	0.115346	0.00972232	0.102295	-0.00332934	15.0901	16.9251
1618.95	2.43015	1.35983	9.35765e-05	9.01652e-05	0.339964	0.538632	1.97971	1.44108	1.34606	0.107097	10.7097	0.24225	0.770281	16.7921	0.0466032	0.0872192	0.117402	0.0103054	0.103916	-0.0031808	15.3181	17.2069
1619.91	2.43015	1.35867	9.33865e-05	9.01115e-05	0.339964	0.538874	1.97647	1.43759	1.34385	0.108306	10.8306	0.246384	0.783425	17.0787	0.0473984	0.0885275	0.118968	0.010662	0.105147	-0.00315908	15.5481	17.4868
1620.88	2.43016	1.3575	9.31975e-05	9.00579e-05	0.339963	0.539111	1.97323	1.43412	1.34165	0.109513	10.9513	0.250443	0.796333	17.3601	0.0481794	0.089804	0.120486	0.0109726	0.106337	-0.00317647	15.7791	17.7685
1621.84	2.43016	1.35575	9.29434e-05	9.00044e-05	0.339963	0.539458	1.96838	1.42892	1.33836	0.110895	11.0895	0.254713	0.809911	17.6561	0.0490009	0.0910861	0.121906	0.0110106	0.107447	-0.00344829	16.0614	18.1119
1622.8	2.43016	1.35458	9.27566e-05	8.99509e-05	0.339963	0.539683	1.96516	1.42548	1.33616	0.112463	11.2463	0.259271	0.824403	17.972	0.0498777	0.0925296	0.123635	0.0111716	0.108795	-0.0036683	16.348	18.4647
1623.77	2.43016	1.35342	9.25706e-05	8.98975e-05	0.339963	0.539905	1.96194	1.42204	1.33398	0.114052	11.4052	0.263935	0.839234	18.2953	0.050775	0.0940054	0.125401	0.0113489	0.110167	-0.00388459	16.6396	18.8245
1624.73	2.43016	1.35225	9.23856e-05	8.98441e-05	0.339962	0.540121	1.95873	1.41861	1.33179	0.11546	11.546	0.268432	0.853533	18.607	0.05164	0.0954159	0.127074	0.0116141	0.111464	-0.00399619	16.9064	19.1537
1625.7	2.43016	1.35108	9.22014e-05	8.97909e-05	0.339962	0.540333	1.95553	1.4152	1.32961	0.116633	11.6633	0.272647	0.866936	18.8992	0.052451	0.0967211	0.128602	0.0119686	0.112644	-0.0039891	17.1403	19.4419
1626.66	2.43016	1.34992	9.20181e-05	8.97376e-05	0.339962	0.540541	1.95233	1.41179	1.32744	0.117671	11.7671	0.276676	0.879748	19.1785	0.0532261	0.0979553	0.130029	0.0123585	0.113744	-0.00392682	17.3557	19.7069
1627.63	2.43017	1.34875	9.18357e-05	8.96845e-05	0.339962	0.540744	1.94914	1.4084	1.32527	0.118677	11.8677	0.280664	0.892427	19.4549	0.0539932	0.0991701	0.131427	0.0127498	0.114818	-0.00385877	17.5676	19.9679
1628.59	2.43017	1.347	9.15908e-05	8.96314e-05	0.339961	0.54104	1.94437	1.40333	1.32202	0.119655	11.9655	0.284607	0.904965	19.7282	0.0547518	0.100295	0.132592	0.0129371	0.115712	-0.0039431	17.8033	20.2559
1629.55	2.43017	1.34758	9.15997e-05	8.95783e-05	0.339961	0.540943	1.94596	1.40501	1.3231	0.120531	12.0531	0.288332	0.916807	19.9864	0.0554682	0.101618	0.13445	0.013919	0.117133	-0.00339814	17.9173	20.4036
1630.52	2.43017	1.3455	9.13204e-05	8.95254e-05	0.339961	0.541286	1.94028	1.399	1.31924	0.121249	12.1249	0.291645	0.927342	20.216	0.0561056	0.102472	0.135185	0.0139358	0.117694	-0.00355535	18.132	20.6631
1631.48	2.43017	1.34342	9.10433e-05	8.94725e-05	0.33996	0.541616	1.93463	1.39302	1.3154	0.121818	12.1818	0.29449	0.936389	20.4133	0.0566529	0.103157	0.135693	0.013875	0.118081	-0.00373697	18.3259	20.8961
1632.45	2.43017	1.34133	9.07686e-05	8.94196e-05	0.33996	0.541932	1.929	1.38707	1.31157	0.122294	12.2294	0.296992	0.944344	20.5867	0.0571343	0.10372	0.136036	0.0137416	0.118342	-0.003952	18.5071	21.1129
1633.41	2.43017	1.33925	9.04961e-05	8.93668e-05	0.33996	0.542234	1.92339	1.38115	1.30775	0.122733	12.2733	0.299375	0.951921	20.7519	0.0575927	0.104238	0.136318	0.0135846	0.118557	-0.00417639	18.6839	21.3239
1634.38	2.43018	1.33717	9.02259e-05	8.93141e-05	0.33996	0.542522	1.91779	1.37527	1.30395	0.123133	12.3133	0.301833	0.959737	20.9223	0.0580656	0.10478	0.136628	0.0134948	0.118793	-0.00434033	18.8558	21.5288
1635.34	2.43018	1.33508	8.99578e-05	8.92614e-05	0.339959	0.542798	1.91222	1.36942	1.30015	0.123396	12.3396	0.30438	0.967835	21.0988	0.0585555	0.105351	0.136972	0.0135759	0.119054	-0.00434163	19.0076	21.7079
1636.3	2.43018	1.333	8.9692e-05	8.92088e-05	0.339959	0.54306	1.90667	1.36361	1.29638	0.123413	12.3413	0.306832	0.975634	21.2688	0.0590273	0.105886	0.137268	0.0138545	0.119279	-0.00413395	19.1221	21.8391
1637.27	2.43018	1.33092	8.94282e-05	8.91563e-05	0.339959	0.543309	1.90113	1.35782	1.29261	0.123202	12.3202	0.308979	0.982461	21.4176	0.0594404	0.106313	0.137421	0.0142194	0.119396	-0.00380609	19.2015	21.9251
1638.23	2.43018	1.33041	8.93243e-05	8.91038e-05	0.339959	0.543368	1.89978	1.35641	1.29169	0.122873	12.2873	0.310741	0.988063	21.5398	0.0597793	0.106795	0.137946	0.0150733	0.119795	-0.00307849	19.1861	21.9003
1639.2	2.43018	1.32675	8.89071e-05	8.90514e-05	0.339958	0.543768	1.89011	1.34634	1.28512	0.122496	12.2496	0.312142	0.992517	21.6369	0.0600488	0.106775	0.137219	0.0147229	0.119242	-0.00325388	19.3153	22.0393
1640.16	2.43018	1.32375	8.856e-05	8.89991e-05	0.339958	0.544067	1.88223	1.33816	1.27976	0.122095	12.2095	0.313223	0.995953	21.7118	0.0602567	0.106727	0.136584	0.0144891	0.118759	-0.00333556	19.4085	22.1368
1641.13	2.43019	1.32075	8.82168e-05	8.89468e-05	0.339958	0.54434	1.87438	1.33004	1.27442	0.121696	12.1696	0.313998	0.998418	21.7655	0.0604058	0.106576	0.135823	0.0141269	0.11818	-0.00351604	19.5017	22.234
1642.09	2.43019	1.31833	8.79332e-05	8.88945e-05	0.339957	0.544541	1.86809	1.32355	1.27014	0.121331	12.1331	0.314464	0.999899	21.7978	0.0604955	0.106391	0.135132	0.0138007	0.117653	-0.00367786	19.5716	22.3056
1643.05	2.43019	1.31533	8.75971e-05	8.88424e-05	0.339957	0.544768	1.86031	1.31554	1.26485	0.121008	12.1008	0.314608	1.00036	21.8078	0.0605232	0.106033	0.134116	0.0131081	0.116878	-0.00413018	19.6764	22.4176
1644.02	2.43019	1.31233	8.72648e-05	8.87903e-05	0.339957	0.54497	1.85257	1.3076	1.25959	0.120654	12.0654	0.314408	0.999723	21.794	0.0604848	0.105564	0.132967	0.0123127	0.115999	-0.00465527	19.7758	22.5229
1644.98	2.43019	1.30933	8.69361e-05	8.87382e-05	0.339957	0.545148	1.84486	1.29972	1.25435	0.120081	12.0081	0.313864	0.997993	21.7563	0.0603801	0.104984	0.131687	0.0116058	0.115018	-0.00506328	19.8388	22.5815
1645.95	2.43019	1.30692	8.66642e-05	8.86862e-05	0.339956	0.545274	1.83868	1.29341	1.25014	0.119089	11.9089	0.313052	0.995412	21.7	0.0602239	0.104385	0.130497	0.0114075	0.114103	-0.00498556	19.803	22.5182
1646.91	2.43019	1.30392	8.63421e-05	8.86343e-05	0.339956	0.545408	1.83105	1.28564	1.24495	0.11775	11.775	0.312138	0.992505	21.6366	0.0600481	0.103694	0.129093	0.0113434	0.113023	-0.00472684	19.7354	22.4108
1647.88	2.4302	1.30092	8.60236e-05	8.85824e-05	0.339956	0.545519	1.82344	1.27793	1.23978	0.116456	11.6456	0.31126	0.989713	21.5757	0.0598791	0.10302	0.127723	0.0112667	0.111965	-0.00449072	19.6725	22.3101
1648.84	2.4302	1.29792	8.57085e-05	8.85306e-05	0.339955	0.545606	1.81588	1.27027	1.23464	0.115492	11.5492	0.310399	0.986974	21.516	0.0597135	0.102359	0.126376	0.0108841	0.110923	-0.00456851	19.663	22.2775
1649.8	2.4302	1.29588	8.548e-05	8.84789e-05	0.339955	0.545653	1.81075	1.2651	1.23115	0.114816	11.4816	0.30937	0.983703	21.4447	0.0595156	0.101748	0.125267	0.0104506	0.110063	-0.0047528	19.6557	22.2539
1650.77	2.4302	1.29383	8.52532e-05	8.84272e-05	0.339955	0.545689	1.80564	1.25995	1.22767	0.114166	11.4166	0.307897	0.979019	21.3426	0.0592321	0.100995	0.123988	0.00982212	0.10907	-0.00509622	19.6519	22.2349
1651.73	2.4302	1.29179	8.5028e-05	8.83756e-05	0.339955	0.545715	1.80054	1.25483	1.2242	0.113116	11.3116	0.305748	0.972186	21.1937	0.0588187	0.100025	0.122451	0.00933485	0.107872	-0.00524373	19.578	22.1276
1652.7	2.4302	1.28485	8.43927e-05	8.8324e-05	0.339954	0.545725	1.78334	1.23761	1.21251	0.111235	11.1235	0.302991	0.963421	21.0026	0.0582885	0.0983824	0.119289	0.00805419	0.105399	-0.00583604	19.5845	22.0926
1653.66	2.4302	1.28771	8.45825e-05	8.82725e-05	0.339954	0.545736	1.7904	1.24466	1.21731	0.108754	10.8754	0.30016	0.954417	20.8063	0.0577437	0.0976821	0.118909	0.010155	0.105101	-0.00365343	19.0294	21.412
1654.62	2.4302	1.28567	8.43621e-05	8.82211e-05	0.339954	0.545731	1.78535	1.23962	1.21387	0.106603	10.6603	0.297808	0.94694	20.6433	0.0572913	0.0966643	0.117338	0.0107352	0.103866	-0.00273736	18.7547	21.0564
1655.59	2.43021	1.28304	8.40951e-05	8.81697e-05	0.339953	0.54571	1.77888	1.23317	1.20947	0.105135	10.5135	0.295958	0.941056	20.515	0.0569353	0.0957596	0.115819	0.0106838	0.102668	-0.00246718	18.6226	20.8767
1656.55	2.43021	1.28042	8.38304e-05	8.81184e-05	0.339953	0.545673	1.77244	1.22677	1.2051	0.104074	10.4074	0.294263	0.935668	20.3976	0.0566093	0.0949117	0.114378	0.0103036	0.101529	-0.00254544	18.5601	20.7839
1657.52	2.43021	1.27837	8.36154e-05	8.80671e-05	0.339953	0.545633	1.76745	1.22182	1.2017	0.103145	10.3145	0.292401	0.929746	20.2685	0.0562511	0.0940692	0.113043	0.00989799	0.100471	-0.00267413	18.4938	20.6899
1658.48	2.43021	1.27575	8.33551e-05	8.80159e-05	0.339953	0.545567	1.76106	1.21549	1.19735	0.102201	10.2201	0.290191	0.92272	20.1153	0.055826	0.0930676	0.111435	0.00923354	0.0991928	-0.00300828	18.4485	20.6192
1659.45	2.43021	1.2746	8.32144e-05	8.79648e-05	0.339952	0.545534	1.75826	1.21273	1.19545	0.101148	10.1148	0.287561	0.914357	19.933	0.05532	0.0920684	0.110063	0.0089153	0.0981	-0.00304784	18.3184	20.4516
1660.41	2.43021	1.27286	8.3028e-05	8.79137e-05	0.339952	0.545477	1.75406	1.20858	1.19259	0.0998844	9.98844	0.284509	0.904652	19.7214	0.0547328	0.0908871	0.108391	0.00850658	0.0967639	-0.00312052	18.1737	20.2636
1661.37	2.43021	1.27113	8.28426e-05	8.78627e-05	0.339952	0.545414	1.74986	1.20445	1.18974	0.0983432	9.83432	0.281121	0.893881	19.4866	0.0540812	0.0896045	0.106606	0.00826262	0.0953329	-0.00301029	17.9763	20.0116
1662.34	2.43022	1.26939	8.26584e-05	8.78117e-05	0.339952	0.545344	1.74568	1.20034	1.18689	0.0966044	9.66044	0.277591	0.882654	19.2419	0.0534019	0.0882823	0.104782	0.00817723	0.0938658	-0.00273862	17.7402	19.7133
1663.3	2.43022	1.26766	8.24752e-05	8.77608e-05	0.339951	0.545267	1.74151	1.19624	1.18406	0.0949095	9.49095	0.274143	0.871692	19.0029	0.0527387	0.0869927	0.103004	0.00809467	0.0924314	-0.00247806	17.5095	19.4228
1664.27	2.43022	1.26592	8.2293e-05	8.771e-05	0.339951	0.545184	1.73735	1.19216	1.18123	0.0934701	9.34701	0.270906	0.8614	18.7785	0.052116	0.0857757	0.10132	0.00785039	0.0910684	-0.00240171	17.3235	19.1878
1665.23	2.43022	1.26477	8.21567e-05	8.76592e-05	0.339951	0.545126	1.73459	1.18947	1.17935	0.0923111	9.23111	0.267822	0.851592	18.5647	0.0515226	0.0846586	0.0998422	0.00753111	0.0898681	-0.002443	17.1644	18.9886
1666.2	2.43022	1.26304	8.19763e-05	8.76084e-05	0.33995	0.545031	1.73045	1.18542	1.17653	0.0912895	9.12895	0.264684	0.841616	18.3472	0.0509191	0.0834832	0.0982208	0.0069313	0.0885478	-0.00274174	17.0525	18.8447
1667.16	2.43022	1.2613	8.1797e-05	8.75578e-05	0.33995	0.544931	1.72632	1.18139	1.17372	0.0901766	9.01766	0.261261	0.830732	18.1099	0.0502605	0.0822232	0.0965074	0.00633076	0.0871481	-0.00302849	16.922	18.6788
1668.12	2.43022	1.25957	8.16187e-05	8.75072e-05	0.33995	0.544824	1.7222	1.17737	1.17092	0.0887505	8.87505	0.257437	0.818573	17.8449	0.0495249	0.0808432	0.094661	0.00591053	0.0856348	-0.00311567	16.7307	18.4402
1669.09	2.43023	1.25783	8.14414e-05	8.74566e-05	0.33995	0.544711	1.71809	1.17338	1.16813	0.0869557	8.69557	0.253333	0.805523	17.5604	0.0487354	0.0793815	0.0927276	0.00577191	0.0840445	-0.00291119	16.4673	18.1159
1670.05	2.43023	1.25683	8.13197e-05	8.74061e-05	0.339949	0.544643	1.71572	1.17108	1.16652	0.0850292	8.50292	0.249254	0.792552	17.2776	0.0479506	0.0779866	0.0909727	0.00594354	0.082596	-0.00243321	16.1488	17.7297
1671.02	2.43023	1.25525	8.11552e-05	8.73557e-05	0.339949	0.54453	1.71199	1.16746	1.16398	0.083317	8.3317	0.245442	0.780431	17.0134	0.0472173	0.0766385	0.0892055	0.00588847	0.0811323	-0.00218466	15.8903	17.4146
1671.98	2.43023	1.25425	8.10345e-05	8.73053e-05	0.339949	0.544457	1.70963	1.16518	1.16237	0.0819294	8.19294	0.241886	0.769124	16.7669	0.0465332	0.0754159	0.0876615	0.00573211	0.0798496	-0.00207982	15.6705	17.1486
1672.95	2.43023	1.25267	8.08715e-05	8.7255e-05	0.339948	0.544336	1.70591	1.16157	1.15984	0.0807037	8.07037	0.238365	0.757929	16.5228	0.0458558	0.0741686	0.086024	0.00532025	0.0784849	-0.0022188	15.501	16.9412
1673.91	2.43023	1.25167	8.07518e-05	8.72047e-05	0.339948	0.544258	1.70356	1.15931	1.15825	0.0794057	7.94057	0.234642	0.746089	16.2647	0.0451395	0.072902	0.0844385	0.00503277	0.0771595	-0.00224617	15.2953	16.6936
1674.87	2.43023	1.25008	8.05901e-05	8.71545e-05	0.339948	0.544129	1.69986	1.15573	1.15573	0.0779075	7.79075	0.230639	0.733361	15.9873	0.0443695	0.0715148	0.0826515	0.00474397	0.0756608	-0.00224667	15.0696	16.4213
1675.84	2.43024	1.2485	8.04293e-05	8.71044e-05	0.339948	0.543995	1.69616	1.15216	1.15321	0.0762706	7.62706	0.226503	0.720211	15.7006	0.0435739	0.0700923	0.0808311	0.00456051	0.0741288	-0.00214178	14.8148	16.1156
1676.8	2.43024	1.2475	8.03111e-05	8.70543e-05	0.339947	0.543907	1.69383	1.14992	1.15162	0.0746885	7.46885	0.222501	0.707485	15.4232	0.0428039	0.0687526	0.0791771	0.00448864	0.0727321	-0.00195637	14.5488	15.7998
1677.77	2.43024	1.24592	8.01517e-05	8.70042e-05	0.339947	0.543765	1.69014	1.14638	1.14912	0.0733217	7.33217	0.218818	0.695774	15.1679	0.0420954	0.0674803	0.0775428	0.00422109	0.0713476	-0.0019741	14.3422	15.5529
1678.73	2.43024	1.24433	7.9993e-05	8.69543e-05	0.339947	0.543618	1.68647	1.14285	1.14662	0.072202	7.2202	0.215437	0.685026	14.9336	0.0414451	0.0663064	0.0760281	0.00382605	0.0700604	-0.00214157	14.182	15.3609
1679.69	2.43024	1.24433	7.9947e-05	8.69044e-05	0.339946	0.543618	1.68647	1.14285	1.14662	0.0712605	7.12605	0.212178	0.674663	14.7076	0.0408181	0.0652657	0.0748347	0.00357419	0.0690437	-0.00221683	14.0052	15.1542
1680.66	2.43024	1.24275	7.97893e-05	8.68545e-05	0.339946	0.543466	1.6828	1.13933	1.14412	0.0703669	7.03669	0.208768	0.66382	14.4713	0.0401622	0.0640902	0.0733269	0.00296004	0.0677556	-0.00261127	13.8871	15.0121
1681.62	2.43025	1.24217	7.97024e-05	8.68047e-05	0.339946	0.543409	1.68145	1.13804	1.1432	0.069322	6.9322	0.20492	0.651582	14.2045	0.0394217	0.0628401	0.071839	0.00251701	0.0664808	-0.00284123	13.7068	14.8007
1682.59	2.43025	1.24117	7.95866e-05	8.6755e-05	0.339946	0.54331	1.67914	1.13583	1.14163	0.0678721	6.78721	0.200468	0.637426	13.8959	0.0385653	0.0613856	0.0700797	0.00220757	0.0649685	-0.00290359	13.4582	14.5098
1683.55	2.43025	1.24058	7.95002e-05	8.67053e-05	0.339945	0.543251	1.67779	1.13454	1.14071	0.0659261	6.59261	0.195594	0.621928	13.558	0.0376276	0.059828	0.0682467	0.00232064	0.0633874	-0.00253872	13.097	14.0911
1684.52	2.43025	1.23958	7.9385e-05	8.66556e-05	0.339945	0.543148	1.67549	1.13234	1.13915	0.0638437	6.38437	0.190844	0.606826	13.2288	0.0367139	0.0582907	0.0664017	0.00255795	0.0617899	-0.00205377	12.7192	13.6541
1685.48	2.43025	1.239	7.9299e-05	8.66061e-05	0.339945	0.543087	1.67414	1.13106	1.13823	0.0621063	6.21063	0.186702	0.593656	12.9417	0.0359171	0.0569638	0.0648381	0.0027318	0.0604316	-0.00167469	12.3964	13.2828
1686.44	2.43025	1.238	7.91844e-05	8.65565e-05	0.339944	0.542982	1.67184	1.12886	1.13667	0.0607792	6.07792	0.183187	0.582481	12.6981	0.035241	0.0558107	0.0634383	0.00265912	0.059212	-0.00156725	12.1658	13.0171
1687.41	2.43025	1.237	7.90702e-05	8.65071e-05	0.339944	0.542874	1.66955	1.12668	1.13511	0.0596482	5.96482	0.17999	0.572314	12.4764	0.0346259	0.0547575	0.0621556	0.00250742	0.0580913	-0.0015569	11.9731	12.7954
1688.37	2.43026	1.237	7.9025e-05	8.64577e-05	0.339944	0.542874	1.66955	1.12667	1.13511	0.0585321	5.85321	0.176811	0.562204	12.256	0.0340142	0.0537595	0.0610226	0.00249054	0.057099	-0.00143307	11.7558	12.548
1689.34	2.43026	1.237	7.89798e-05	8.64083e-05	0.339944	0.542875	1.66955	1.12667	1.1351	0.0573813	5.73813	0.173532	0.551778	12.0288	0.0333834	0.0527323	0.0598566	0.00247534	0.0560755	-0.00130582	11.5313	12.2931
1690.3	2.43026	1.237	7.89346e-05	8.6359e-05	0.339943	0.542875	1.66955	1.12667	1.1351	0.0562432	5.62432	0.170188	0.541147	11.797	0.0327402	0.0516867	0.0586697	0.00242653	0.0550311	-0.00121212	11.3091	12.0414
1691.27	2.43026	1.237	7.88895e-05	8.63098e-05	0.339943	0.542875	1.66955	1.12667	1.1351	0.0551885	5.51885	0.16685	0.530533	11.5656	0.032098	0.050644	0.057486	0.00229754	0.053987	-0.00120149	11.1034	11.8089
1692.23	2.43026	1.237	7.88445e-05	8.62606e-05	0.339943	0.542875	1.66955	1.12667	1.1351	0.0542456	5.42456	0.163512	0.519918	11.3342	0.0314559	0.0496024	0.0563037	0.0020581	0.0529416	-0.00130397	10.9199	11.6019
1693.19	2.43026	1.237	7.87995e-05	8.62115e-05	0.339942	0.542875	1.66954	1.12667	1.1351	0.0533792	5.33792	0.160085	0.509022	11.0967	0.0307966	0.0485352	0.0550922	0.00171298	0.0518678	-0.00151138	10.7517	11.4124
1694.16	2.43026	1.237	7.87545e-05	8.61624e-05	0.339942	0.542876	1.66954	1.12667	1.1351	0.0525121	5.25121	0.156485	0.497576	10.8472	0.0301041	0.0474167	0.0538226	0.00131046	0.0507397	-0.00177244	10.5831	11.2229
1695.12	2.43027	1.237	7.87096e-05	8.61134e-05	0.339942	0.542876	1.66954	1.12667	1.1351	0.0515683	5.15683	0.152745	0.485683	10.5879	0.0293845	0.0462569	0.052506	0.000937733	0.0495667	-0.00200158	10.3988	11.0162
1696.09	2.43027	1.238	7.87333e-05	8.60645e-05	0.339942	0.542984	1.67184	1.12885	1.13665	0.050509	5.0509	0.149011	0.473809	10.329	0.0286662	0.0451397	0.0513082	0.000799177	0.0484967	-0.00201225	10.1682	10.7594
1697.05	2.43027	1.23805	7.86919e-05	8.60156e-05	0.339941	0.54299	1.67195	1.12896	1.13673	0.0493285	4.93285	0.145418	0.462386	10.08	0.027975	0.0440282	0.0500482	0.0007197	0.0473684	-0.00196007	9.93505	10.4993
1698.02	2.43027	1.23802	7.86454e-05	8.59667e-05	0.339941	0.542987	1.67189	1.12891	1.13669	0.0480231	4.80231	0.141961	0.451393	9.84036	0.0273099	0.042956	0.0488277	0.000804608	0.0462727	-0.00175043	9.6782	10.2133
1698.98	2.43027	1.238	7.8599e-05	8.59179e-05	0.339941	0.542985	1.67184	1.12885	1.13665	0.0466091	4.66091	0.138526	0.440471	9.60226	0.0266492	0.0418919	0.0476164	0.00100734	0.0451825	-0.00142664	9.39912	9.90349
1699.94	2.43027	1.23805	7.85579e-05	8.58692e-05	0.33994	0.542991	1.67196	1.12897	1.13673	0.0451951	4.51951	0.135089	0.429543	9.36404	0.025988	0.0408313	0.0464143	0.00121916	0.0440977	-0.00109739	9.11807	9.59251
1700.91	2.43027	1.23898	7.8577e-05	8.58205e-05	0.33994	0.543089	1.67409	1.131	1.13818	0.0439577	4.39577	0.131806	0.419103	9.13644	0.0253564	0.0398485	0.0453549	0.00139717	0.0431395	-0.000818153	8.85499	9.30313
1701.87	2.43028	1.23904	7.8536e-05	8.57719e-05	0.33994	0.543095	1.67421	1.13112	1.13826	0.0429993	4.29993	0.128867	0.409757	8.93269	0.0247909	0.0389396	0.0443235	0.00132424	0.0422047	-0.000794567	8.66582	9.09482
1702.84	2.43028	1.23996	7.85552e-05	8.57233e-05	0.339939	0.543192	1.67635	1.13316	1.13972	0.0422675	4.22675	0.126284	0.401545	8.75367	0.0242941	0.0381685	0.0435013	0.00123378	0.041458	-0.000809518	8.5054	8.91929
1703.8	2.43028	1.24002	7.85144e-05	8.56748e-05	0.339939	0.543198	1.67647	1.13328	1.1398	0.0415991	4.15991	0.123876	0.393888	8.58676	0.0238308	0.0374213	0.0426527	0.00105361	0.040686	-0.000913118	8.37465	8.77574
1704.76	2.43028	1.24095	7.85338e-05	8.56264e-05	0.339939	0.543293	1.67861	1.13532	1.14125	0.0408217	4.08217	0.121413	0.386058	8.41606	0.0233571	0.0366864	0.0418685	0.00104678	0.0399713	-0.0008504	8.20565	8.59129
1705.73	2.43028	1.241	7.8493e-05	8.55779e-05	0.339939	0.543299	1.67874	1.13544	1.14133	0.0398589	3.98589	0.118783	0.377695	8.23375	0.0228511	0.0358731	0.0409432	0.00108428	0.0391265	-0.000732365	8.0157	8.38353
1706.69	2.43028	1.24105	7.84522e-05	8.55296e-05	0.339938	0.543304	1.67886	1.13556	1.14142	0.0387859	3.87859	0.116057	0.369027	8.04479	0.0223267	0.0350316	0.0399857	0.00119977	0.0382506	-0.000535264	7.8034	8.15186
1707.66	2.43028	1.24198	7.84719e-05	8.54813e-05	0.339938	0.543398	1.681	1.13761	1.14287	0.0377677	3.77677	0.113409	0.360607	7.86123	0.0218173	0.0342408	0.039133	0.00136526	0.0374691	-0.000298582	7.58697	7.91686
1708.62	2.43029	1.24204	7.84312e-05	8.54331e-05	0.339938	0.543403	1.68113	1.13772	1.14296	0.0369212	3.69212	0.110959	0.352816	7.6914	0.0213459	0.0334838	0.0382705	0.00134927	0.0366772	-0.000243998	7.42023	7.73564
1709.59	2.43029	1.24296	7.84511e-05	8.53849e-05	0.339937	0.543495	1.68327	1.13978	1.14441	0.0362497	3.62497	0.108688	0.345596	7.53399	0.0209091	0.0328068	0.0375446	0.0012949	0.0360096	-0.000240106	7.27415	7.57773
1710.55	2.43029	1.24302	7.84105e-05	8.53367e-05	0.339937	0.5435	1.6834	1.1399	1.1445	0.0356874	3.56874	0.106494	0.338618	7.38187	0.0204869	0.0321277	0.0367701	0.00108271	0.0352962	-0.000391249	7.1645	7.45887
1711.51	2.43029	1.24395	7.84305e-05	8.52887e-05	0.339937	0.54359	1.68554	1.14195	1.14596	0.0351701	3.51701	0.104289	0.331608	7.22906	0.0200628	0.0314707	0.0360641	0.00089402	0.0346448	-0.000525321	7.04985	7.33531
1712.48	2.43029	1.244	7.839e-05	8.52406e-05	0.339937	0.543595	1.68567	1.14207	1.14604	0.0346674	3.46674	0.10206	0.324519	7.07451	0.0196339	0.030782	0.0352774	0.000610021	0.0339178	-0.000749609	6.95218	7.22965
1713.44	2.43029	1.24405	7.83495e-05	8.51927e-05	0.339936	0.543601	1.68579	1.14219	1.14612	0.034168	3.4168	0.0998211	0.317401	6.91934	0.0192032	0.0300913	0.0344883	0.000320327	0.0331874	-0.000980634	6.85507	7.12473
1714.41	2.43029	1.24498	7.83698e-05	8.51448e-05	0.339936	0.543689	1.68794	1.14426	1.14759	0.0336371	3.36371	0.0975637	0.310223	6.76286	0.018769	0.0294184	0.0337602	0.000123065	0.0325122	-0.00112485	6.73821	6.99916
1715.37	2.4303	1.24504	7.83294e-05	8.50969e-05	0.339936	0.543694	1.68807	1.14437	1.14767	0.0329815	3.29815	0.0952364	0.302823	6.60154	0.0183213	0.0287018	0.0329402	-4.12874e-05	0.0317508	-0.00123073	6.60981	6.8608
1716.34	2.4303	1.24596	7.83499e-05	8.50491e-05	0.339935	0.54378	1.69022	1.14644	1.14913	0.0321052	3.21052	0.0928251	0.295156	6.43439	0.0178574	0.0279825	0.0321556	5.03786e-05	0.0310208	-0.00108436	6.42431	6.66177
1717.3	2.4303	1.24602	7.83095e-05	8.50013e-05	0.339935	0.543785	1.69035	1.14656	1.14922	0.0310765	3.10765	0.0904488	0.2876	6.26968	0.0174002	0.0272521	0.0313185	0.000242039	0.0302408	-0.000835695	6.22122	6.44381
1718.26	2.4303	1.24695	7.83302e-05	8.49536e-05	0.339935	0.543869	1.69251	1.14864	1.15068	0.0301326	3.01326	0.088313	0.280809	6.12163	0.0169894	0.0266156	0.0306261	0.000493546	0.0295945	-0.000538095	6.02298	6.23193
1719.23	2.4303	1.247	7.82899e-05	8.4906e-05	0.339935	0.543874	1.69263	1.14876	1.15077	0.0294168	2.94168	0.0865272	0.27513	5.99784	0.0166458	0.026064	0.0299936	0.000576777	0.0290032	-0.000413597	5.8825	6.08173
1720.19	2.4303	1.24794	7.83119e-05	8.48584e-05	0.339934	0.543958	1.69483	1.15087	1.15226	0.028884	2.8884	0.0850164	0.270327	5.89312	0.0163552	0.0256161	0.0295164	0.0006324	0.0285566	-0.000327378	5.76686	5.95863
1721.16	2.4303	1.24801	7.82727e-05	8.48109e-05	0.339934	0.543965	1.69499	1.15102	1.15237	0.0284239	2.84239	0.0836094	0.265853	5.79559	0.0160845	0.0251796	0.0290161	0.000592195	0.0280879	-0.000335996	5.6773	5.86309
1722.12	2.43031	1.24896	7.82949e-05	8.47634e-05	0.339934	0.544046	1.69719	1.15314	1.15386	0.0279556	2.79556	0.0821661	0.261263	5.69554	0.0158068	0.0247519	0.0285603	0.000604698	0.0276604	-0.000295158	5.57495	5.75438
1723.09	2.43031	1.24902	7.82559e-05	8.47159e-05	0.339933	0.544053	1.69735	1.15329	1.15397	0.0274511	2.74511	0.0806379	0.256404	5.58961	0.0155128	0.0242794	0.0280177	0.000566604	0.027151	-0.00030007	5.47657	5.64965
1724.05	2.43031	1.24997	7.82783e-05	8.46686e-05	0.339933	0.544133	1.69955	1.15542	1.15547	0.026927	2.6927	0.0790559	0.251374	5.47995	0.0152085	0.0238099	0.0275116	0.000584579	0.0266753	-0.000251683	5.36351	5.52978
1725.01	2.43031	1.25004	7.82393e-05	8.46212e-05	0.339933	0.544139	1.69971	1.15557	1.15558	0.0264182	2.64182	0.0774809	0.246366	5.37077	0.0149055	0.0233239	0.0269525	0.000534333	0.0261493	-0.000268943	5.2643	5.42441
1725.98	2.43031	1.25098	7.82619e-05	8.4574e-05	0.339933	0.544217	1.70192	1.1577	1.15707	0.0259508	2.59508	0.0759545	0.241512	5.26497	0.0146119	0.022871	0.0264635	0.000512708	0.0256886	-0.000262237	5.16296	5.31722
1726.94	2.43031	1.25105	7.82229e-05	8.45267e-05	0.339932	0.544222	1.70208	1.15786	1.15718	0.0255312	2.55312	0.0744872	0.236847	5.16326	0.0143296	0.022418	0.0259418	0.000410576	0.0251965	-0.000334682	5.08154	5.2309
1727.91	2.43032	1.25199	7.82458e-05	8.44796e-05	0.339932	0.544299	1.70429	1.15999	1.15868	0.0251567	2.51567	0.073076	0.23236	5.06544	0.0140581	0.0219998	0.0254908	0.000334092	0.0247707	-0.000385954	4.99905	5.14384
1728.87	2.43032	1.25206	7.82069e-05	8.44325e-05	0.339932	0.544304	1.70445	1.16015	1.15879	0.0248289	2.48289	0.0717162	0.228036	4.97118	0.0137965	0.0215797	0.0250064	0.000177463	0.0243129	-0.000515967	4.9359	5.077
1729.83	2.43032	1.25301	7.823e-05	8.43854e-05	0.339931	0.544379	1.70666	1.16229	1.1603	0.0245498	2.45498	0.070389	0.223816	4.87918	0.0135412	0.0211865	0.0245827	3.28765e-05	0.0239121	-0.000637671	4.87265	5.01038
1730.8	2.43032	1.25395	7.82533e-05	8.43384e-05	0.339931	0.544451	1.70888	1.16443	1.1618	0.0242996	2.42996	0.069046	0.219545	4.78609	0.0132828	0.0207885	0.0241522	-0.000147449	0.0235045	-0.000795124	4.81531	4.95002
1731.76	2.43032	1.25402	7.82145e-05	8.42914e-05	0.339931	0.544456	1.70904	1.16459	1.16191	0.0240134	2.40134	0.0676273	0.215034	4.68775	0.0130099	0.0203512	0.0236464	-0.000367047	0.0230251	-0.00098834	4.76051	4.89212
1732.73	2.43032	1.25496	7.8238e-05	8.42445e-05	0.33993	0.544527	1.71126	1.16674	1.16342	0.0235958	2.35958	0.0661227	0.21025	4.58346	0.0127205	0.0199045	0.0231573	-0.000438541	0.022561	-0.00103483	4.67026	4.79713
1733.69	2.43032	1.25503	7.81992e-05	8.41977e-05	0.33993	0.544532	1.71142	1.16689	1.16353	0.0230164	2.30164	0.0646339	0.205516	4.48025	0.012434	0.0194467	0.0226268	-0.000389648	0.022057	-0.00095937	4.55741	4.67817
1734.66	2.43033	1.25597	7.82229e-05	8.41509e-05	0.33993	0.544601	1.71365	1.16905	1.16504	0.0223829	2.23829	0.0633249	0.201354	4.38952	0.0121822	0.0190586	0.022204	-0.000178874	0.0216551	-0.000727849	4.42488	4.53891
1735.62	2.43033	1.25604	7.81843e-05	8.41041e-05	0.33993	0.544606	1.71381	1.1692	1.16515	0.0218353	2.18353	0.0622753	0.198017	4.31676	0.0119803	0.0187334	0.0218272	-8.06839e-06	0.0212964	-0.000538864	4.31836	4.42691
1736.58	2.43033	1.25699	7.82082e-05	8.40574e-05	0.339929	0.544672	1.71604	1.17136	1.16666	0.0214177	2.14177	0.0614146	0.19528	4.2571	0.0118147	0.0184802	0.0215601	0.00014243	0.021042	-0.000375659	4.22898	4.33326
1737.55	2.43033	1.25706	7.81696e-05	8.40108e-05	0.339929	0.544677	1.7162	1.17152	1.16677	0.0210932	2.10932	0.0606006	0.192692	4.20068	0.0116581	0.0182262	0.0212658	0.000172641	0.0207616	-0.000331619	4.16657	4.26776
1738.51	2.43033	1.258	7.81938e-05	8.39642e-05	0.339929	0.544742	1.71843	1.17369	1.16829	0.0208048	2.08048	0.0597221	0.189898	4.13978	0.0114891	0.0179676	0.0209913	0.000186472	0.0204997	-0.00030505	4.10301	4.20128
1739.48	2.43033	1.258	7.81503e-05	8.39176e-05	0.339928	0.544742	1.71843	1.17368	1.16828	0.0205114	2.05114	0.0587512	0.186811	4.07248	0.0113024	0.0176657	0.0206385	0.000127126	0.0201631	-0.000348263	4.0474	4.14298
1740.44	2.43033	1.25806	7.81114e-05	8.38711e-05	0.339928	0.544747	1.71857	1.17383	1.16838	0.0202001	2.02001	0.057739	0.183592	4.00232	0.0111076	0.0173527	0.0202745	7.44453e-05	0.0198155	-0.00038457	3.98762	4.08036
1741.41	2.43034	1.259	7.81354e-05	8.38247e-05	0.339928	0.544809	1.72079	1.17598	1.16989	0.0198839	1.98839	0.0567638	0.180492	3.93472	0.01092	0.0170648	0.019964	8.00584e-05	0.0195187	-0.000365206	3.91894	4.00865
1742.37	2.43034	1.25906	7.80965e-05	8.37783e-05	0.339927	0.544813	1.72094	1.17613	1.16999	0.0195851	1.95851	0.0558691	0.177647	3.8727	0.0107479	0.0167875	0.0196412	5.60837e-05	0.01921	-0.000375105	3.86164	3.94872
1743.33	2.43034	1.26	7.81207e-05	8.3732e-05	0.339927	0.544873	1.72316	1.17829	1.1715	0.019317	1.9317	0.0550412	0.175015	3.81532	0.0105886	0.0165438	0.0193811	6.41132e-05	0.0189611	-0.000355894	3.8027	3.88727
1744.3	2.43034	1.26094	7.8145e-05	8.36857e-05	0.339927	0.544931	1.72539	1.18046	1.17301	0.0190816	1.90816	0.0542388	0.172463	3.75969	0.0104343	0.0163077	0.0191292	4.75541e-05	0.0187198	-0.000361756	3.75034	3.83273
1745.26	2.43034	1.261	7.81063e-05	8.36394e-05	0.339927	0.544935	1.72554	1.1806	1.17311	0.0188758	1.88758	0.0534295	0.16989	3.70359	0.0102786	0.0160564	0.018836	-3.9824e-05	0.0184389	-0.000436856	3.71142	3.79208
1746.23	2.43034	1.26106	7.80676e-05	8.35933e-05	0.339926	0.54494	1.72568	1.18074	1.17321	0.0186911	1.86911	0.0526031	0.167262	3.64631	0.0101196	0.0158002	0.018537	-0.000154089	0.0181523	-0.000538788	3.67662	3.75573
1747.19	2.43034	1.262	7.80922e-05	8.35471e-05	0.339926	0.544996	1.72791	1.18292	1.17473	0.0185046	1.85046	0.051761	0.164584	3.58794	0.00995761	0.0155522	0.0182696	-0.000235006	0.0178958	-0.000608834	3.63409	3.71152
1748.16	2.43035	1.26206	7.80535e-05	8.3501e-05	0.339926	0.545	1.72806	1.18306	1.17482	0.0182734	1.82734	0.0509083	0.161873	3.52883	0.00979356	0.0152884	0.0179612	-0.000312169	0.0175998	-0.00067365	3.59016	3.66569
1749.12	2.43035	1.263	7.80783e-05	8.3455e-05	0.339925	0.545054	1.73029	1.18524	1.17634	0.0179549	1.79549	0.0500566	0.159165	3.46979	0.00962972	0.0150374	0.0176892	-0.000265732	0.0173384	-0.000616487	3.52192	3.59472
1750.08	2.43035	1.26394	7.81034e-05	8.3409e-05	0.339925	0.545106	1.73253	1.18742	1.17786	0.0175534	1.75534	0.0492349	0.156552	3.41284	0.00947165	0.0147954	0.0174269	-0.000126547	0.0170863	-0.000467108	3.43762	3.50709
1751.05	2.43035	1.264	7.80648e-05	8.33631e-05	0.339925	0.54511	1.73268	1.18757	1.17796	0.0171329	1.71329	0.0484816	0.154157	3.36062	0.00932672	0.0145618	0.0171532	2.02731e-05	0.0168231	-0.00030981	3.35664	3.42285
1752.01	2.43035	1.26406	7.80263e-05	8.33172e-05	0.339925	0.545114	1.73283	1.18771	1.17806	0.0167653	1.67653	0.0478164	0.152042	3.31451	0.00919876	0.0143549	0.0169109	0.000145637	0.01659	-0.000175304	3.28597	3.34939
1752.98	2.43035	1.265	7.80515e-05	8.32714e-05	0.339924	0.545164	1.73506	1.1899	1.17958	0.0164814	1.64814	0.0472231	0.150155	3.27338	0.00908462	0.0141814	0.0167281	0.000246681	0.016414	-6.74427e-05	3.22511	3.28631
1753.94	2.43036	1.26506	7.80131e-05	8.32256e-05	0.339924	0.545167	1.73521	1.19005	1.17968	0.0162722	1.62722	0.0466589	0.148361	3.23427	0.00897608	0.014005	0.0165215	0.000249277	0.016215	-5.723e-05	3.18548	3.24515
1754.9	2.43036	1.266	7.80386e-05	8.31799e-05	0.339924	0.545215	1.73746	1.19224	1.1812	0.0161112	1.61112	0.0460835	0.146532	3.19439	0.00886539	0.0138368	0.0163441	0.000232944	0.0160441	-6.70971e-05	3.14886	3.20727
1755.87	2.43036	1.26694	7.80643e-05	8.31342e-05	0.339923	0.545262	1.7397	1.19444	1.18273	0.0159708	1.59708	0.0454804	0.144614	3.15258	0.00874937	0.0136603	0.0161564	0.000185601	0.0158631	-0.000107669	3.11637	3.17367
1756.83	2.43036	1.267	7.80259e-05	8.30886e-05	0.339923	0.545265	1.73985	1.19459	1.18283	0.0158304	1.58304	0.0448598	0.142641	3.10957	0.00862998	0.0134672	0.0159295	9.90674e-05	0.0156443	-0.000186118	3.09023	3.14655
1757.8	2.43036	1.26706	7.79876e-05	8.3043e-05	0.339923	0.545268	1.74	1.19473	1.18293	0.0156774	1.56774	0.0442425	0.140678	3.06677	0.00851122	0.0132754	0.0157039	2.64667e-05	0.0154266	-0.000250791	3.06161	3.11687
1758.76	2.43036	1.268	7.80135e-05	8.29975e-05	0.339922	0.545312	1.74225	1.19694	1.18446	0.0155036	1.55036	0.0436404	0.138763	3.02504	0.00839539	0.0130991	0.0155153	1.17182e-05	0.0152446	-0.000258998	3.02275	3.07671
1759.73	2.43036	1.268	7.79707e-05	8.2952e-05	0.339922	0.545313	1.74225	1.19694	1.18446	0.0153019	1.53019	0.0430517	0.136891	2.98423	0.00828214	0.0129153	0.0152976	-4.29843e-06	0.0150343	-0.000267556	2.98507	3.03766
1760.69	2.43037	1.26804	7.79308e-05	8.29066e-05	0.339922	0.545315	1.74234	1.19703	1.18452	0.0150696	1.50696	0.0424736	0.135053	2.94416	0.00817093	0.0127353	0.0150853	1.56683e-05	0.0148292	-0.000240413	2.9411	2.99213
1761.65	2.43037	1.26895	7.79553e-05	8.28612e-05	0.339922	0.545356	1.74454	1.19918	1.18601	0.0148167	1.48167	0.0419159	0.13328	2.9055	0.00806363	0.012572	0.0149106	9.39213e-05	0.0146604	-0.00015633	2.8872	2.93645
1762.62	2.43037	1.26899	7.79154e-05	8.28159e-05	0.339921	0.545358	1.74463	1.19928	1.18608	0.014567	1.4567	0.0413989	0.131636	2.86966	0.00796418	0.0124106	0.01472	0.000152977	0.014476	-9.09857e-05	2.83984	2.88747
1763.58	2.43037	1.26903	7.78756e-05	8.27706e-05	0.339921	0.54536	1.74473	1.19937	1.18614	0.0143444	1.43444	0.040936	0.130164	2.83758	0.00787513	0.0122656	0.0145487	0.000204345	0.0143104	-3.40353e-05	2.79772	2.84393
1764.55	2.43037	1.26995	7.79004e-05	8.27254e-05	0.339921	0.545399	1.74693	1.20153	1.18764	0.014159	1.4159	0.0405174	0.128833	2.80856	0.00779461	0.0121441	0.0144227	0.00026371	0.0141884	2.93974e-05	2.75721	2.80216
1765.51	2.43037	1.26999	7.78606e-05	8.26802e-05	0.33992	0.545401	1.74702	1.20162	1.1877	0.0140054	1.40054	0.0401138	0.12755	2.78059	0.00771696	0.012017	0.0142725	0.000267114	0.014043	3.76055e-05	2.72855	2.77254
1766.48	2.43038	1.27003	7.7821e-05	8.2635e-05	0.33992	0.545403	1.74712	1.20172	1.18776	0.0138733	1.38733	0.0396925	0.12621	2.75138	0.0076359	0.0118847	0.0141161	0.000242848	0.0138916	1.82882e-05	2.70405	2.74723
1767.44	2.43038	1.27094	7.78459e-05	8.259e-05	0.33992	0.54544	1.74932	1.20388	1.18926	0.0137571	1.37571	0.0392328	0.124749	2.71952	0.00754748	0.0117508	0.0139748	0.000217659	0.0137546	-2.47204e-06	2.67716	2.71956
1768.4	2.43038	1.27098	7.78063e-05	8.25449e-05	0.339919	0.545442	1.74942	1.20398	1.18932	0.0136599	1.36599	0.0387318	0.123155	2.68479	0.00745109	0.0115948	0.01379	0.000130104	0.0135756	-8.43035e-05	2.65946	2.70128
1769.37	2.43038	1.27102	7.77667e-05	8.24999e-05	0.339919	0.545443	1.74951	1.20407	1.18939	0.0135865	1.35865	0.0382003	0.121465	2.64795	0.00734885	0.0114299	0.0135946	8.07735e-06	0.0133861	-0.000200357	2.64637	2.68777
1770.33	2.43038	1.27106	7.77272e-05	8.2455e-05	0.339919	0.545445	1.74961	1.20416	1.18945	0.0135279	1.35279	0.0376591	0.119744	2.61043	0.00724472	0.0112622	0.0133959	-0.000132045	0.0131934	-0.000334491	2.63616	2.67722
1771.3	2.43038	1.27198	7.77524e-05	8.24101e-05	0.339919	0.54548	1.75182	1.20634	1.19095	0.0134509	1.34509	0.0371382	0.118088	2.57432	0.00714452	0.0111101	0.0132315	-0.000219366	0.013034	-0.000416924	2.617	2.65753
1772.26	2.43038	1.27202	7.77129e-05	8.23653e-05	0.339918	0.545482	1.75191	1.20643	1.19101	0.0133164	1.33164	0.0366755	0.116617	2.54225	0.00705552	0.0109661	0.0130608	-0.000255644	0.0128682	-0.000448185	2.59201	2.63175
1773.23	2.43039	1.27205	7.76735e-05	8.23205e-05	0.339918	0.545484	1.75201	1.20652	1.19108	0.0131206	1.31206	0.0363019	0.115429	2.51635	0.00698363	0.0108489	0.0129218	-0.000198791	0.0127333	-0.000387296	2.55506	2.59366
1774.19	2.43039	1.27297	7.76989e-05	8.22758e-05	0.339918	0.545517	1.75422	1.2087	1.19258	0.0129029	1.29029	0.0360205	0.114534	2.49685	0.0069295	0.0107683	0.012842	-6.08787e-05	0.0126558	-0.000247085	2.50868	2.54595
1775.15	2.43039	1.27301	7.76595e-05	8.22311e-05	0.339917	0.545518	1.75431	1.20879	1.19264	0.0127077	1.27077	0.0358007	0.113835	2.48161	0.00688721	0.0106971	0.0127579	5.01831e-05	0.0125741	-0.000133614	2.47185	2.50801
1776.12	2.43039	1.27305	7.76202e-05	8.21864e-05	0.339917	0.54552	1.75441	1.20889	1.19271	0.0125545	1.25545	0.0355941	0.113178	2.46729	0.00684747	0.01063	0.0126785	0.000124027	0.012497	-5.75127e-05	2.44315	2.47847
1777.08	2.43039	1.27396	7.76459e-05	8.21418e-05	0.339917	0.545551	1.75662	1.21107	1.19421	0.0124376	1.24376	0.0353591	0.112431	2.451	0.00680227	0.0105634	0.0126149	0.000177288	0.0124351	-2.45091e-06	2.41656	2.45116
1778.05	2.43039	1.274	7.76066e-05	8.20973e-05	0.339916	0.545553	1.75672	1.21116	1.19427	0.0123379	1.23379	0.0350774	0.111535	2.43147	0.00674807	0.0104739	0.0125087	0.000170799	0.0123319	-5.95438e-06	2.39827	2.43234
1779.01	2.43039	1.27404	7.75674e-05	8.20528e-05	0.339916	0.545554	1.75681	1.21126	1.19434	0.0122358	1.22358	0.0347576	0.110519	2.40931	0.00668656	0.0103732	0.0123891	0.000153315	0.0122156	-2.01053e-05	2.37949	2.41301
1779.97	2.4304	1.27496	7.75933e-05	8.20083e-05	0.339916	0.545583	1.75903	1.21345	1.19584	0.0121224	1.21224	0.034425	0.109461	2.38625	0.00662256	0.0102773	0.0122901	0.000167697	0.0121194	-2.98821e-06	2.35369	2.38654
1780.94	2.4304	1.275	7.75541e-05	8.19639e-05	0.339916	0.545585	1.75912	1.21354	1.19591	0.0120045	1.20045	0.0341029	0.108437	2.36393	0.0065606	0.010176	0.0121696	0.000165068	0.0120022	-2.31739e-06	2.33186	2.36409
1781.9	2.4304	1.27504	7.7515e-05	8.19196e-05	0.339915	0.545586	1.75922	1.21363	1.19597	0.0118966	1.18966	0.0337994	0.107472	2.34289	0.00650221	0.0100804	0.0120558	0.000159216	0.0118915	-5.08332e-06	2.31195	2.34361
1782.87	2.4304	1.27595	7.75411e-05	8.18753e-05	0.339915	0.545613	1.76144	1.21583	1.19748	0.0118064	1.18064	0.0335093	0.10655	2.32278	0.00644641	0.00999723	0.0119715	0.000165122	0.0118095	3.09361e-06	2.29074	2.32188
1783.83	2.4304	1.27599	7.7502e-05	8.1831e-05	0.339915	0.545614	1.76154	1.21592	1.19754	0.011728	1.1728	0.0332272	0.105653	2.30322	0.00639214	0.00990808	0.0118654	0.000137361	0.0117062	-2.18327e-05	2.27656	2.3073
1784.8	2.4304	1.27603	7.7463e-05	8.17868e-05	0.339914	0.545616	1.76163	1.21602	1.19761	0.0116487	1.16487	0.0329561	0.10479	2.28443	0.00633997	0.00982227	0.0117632	0.000114569	0.0116067	-4.192e-05	2.26218	2.29252
1785.76	2.43041	1.27695	7.74894e-05	8.17427e-05	0.339914	0.54564	1.76386	1.21822	1.19912	0.0115611	1.15611	0.0327027	0.103985	2.26687	0.00629124	0.00975008	0.0116915	0.0001304	0.0115369	-2.42028e-05	2.24158	2.27142
1786.72	2.43041	1.27698	7.74504e-05	8.16985e-05	0.339914	0.545642	1.76395	1.21831	1.19918	0.011471	1.1471	0.0324659	0.103232	2.25045	0.00624567	0.0096746	0.0116016	0.000130628	0.0114494	-2.16277e-05	2.22511	2.2545
1787.69	2.43041	1.27702	7.74115e-05	8.16545e-05	0.339913	0.545643	1.76405	1.21841	1.19925	0.0113935	1.13935	0.0322292	0.102479	2.23404	0.00620014	0.00959925	0.0115119	0.000118381	0.0113619	-3.1548e-05	2.21107	2.24007
1788.65	2.43041	1.27794	7.74381e-05	8.16105e-05	0.339913	0.545666	1.76628	1.22061	1.20076	0.0113436	1.13436	0.0319689	0.101651	2.216	0.00615006	0.00952498	0.0114372	9.36447e-05	0.0112892	-5.4363e-05	2.19786	2.22656
1789.62	2.43041	1.27798	7.73992e-05	8.15665e-05	0.339913	0.545667	1.76637	1.2207	1.20082	0.0113256	1.13256	0.0316682	0.100695	2.19516	0.00609222	0.00943067	0.0113246	-9.988e-07	0.0111794	-0.00014613	2.19535	2.22398
1790.58	2.43041	1.27802	7.73604e-05	8.15226e-05	0.339912	0.545668	1.76647	1.2208	1.20089	0.0113231	1.13231	0.0313336	0.0996314	2.17196	0.00602785	0.00932634	0.0111999	-0.00012321	0.0110579	-0.00026519	2.19586	2.22448
1791.55	2.43041	1.27806	7.73216e-05	8.14787e-05	0.339912	0.545669	1.76656	1.22089	1.20095	0.0112974	1.12974	0.030999	0.0985674	2.14877	0.00596348	0.00922212	0.0110753	-0.000222039	0.0109365	-0.000360904	2.19185	2.22036
1792.51	2.43042	1.27897	7.73485e-05	8.14349e-05	0.339912	0.54569	1.76879	1.2231	1.20247	0.011211	1.1211	0.0307117	0.0976539	2.12885	0.00590821	0.00913982	0.0109903	-0.000220671	0.0108536	-0.000357431	2.1716	2.19963
1793.47	2.43042	1.27901	7.73098e-05	8.13911e-05	0.339912	0.545691	1.76889	1.2232	1.20253	0.0110665	1.10665	0.0305005	0.0969823	2.11421	0.00586758	0.00907242	0.0109099	-0.000156639	0.0107751	-0.000291419	2.14457	2.17189
1794.44	2.43042	1.27905	7.72711e-05	8.13473e-05	0.339911	0.545692	1.76899	1.22329	1.2026	0.0109061	1.09061	0.0303556	0.0965215	2.10417	0.0058397	0.0090248	0.0108532	-5.28842e-05	0.0107198	-0.000186279	2.11442	2.14097
1795.4	2.43042	1.27997	7.72982e-05	8.13036e-05	0.339911	0.545711	1.77122	1.22551	1.20412	0.0107741	1.07742	0.0302392	0.0961514	2.0961	0.00581731	0.00899334	0.010829	5.48689e-05	0.0106962	-7.79373e-05	2.08548	2.11135
1796.37	2.43042	1.28001	7.72595e-05	8.126e-05	0.339911	0.545712	1.77132	1.22561	1.20418	0.0106939	1.06939	0.030111	0.0957439	2.08722	0.00579265	0.00895076	0.0107783	8.43855e-05	0.0106467	-4.719e-05	2.07088	2.09637
1797.33	2.43042	1.28005	7.7221e-05	8.12164e-05	0.33991	0.545713	1.77141	1.2257	1.20424	0.0106663	1.06663	0.0299475	0.0952239	2.07588	0.00576119	0.00889769	0.010715	4.86727e-05	0.0105849	-8.13737e-05	2.06645	2.09183
1798.3	2.43043	1.28096	7.72483e-05	8.11729e-05	0.33991	0.545729	1.77365	1.22792	1.20576	0.0106731	1.06731	0.0297471	0.0945868	2.06199	0.00572264	0.00884129	0.0106605	-1.26218e-05	0.0105318	-0.00014136	2.06443	2.0898
1799.26	2.43043	1.281	7.72098e-05	8.11294e-05	0.33991	0.54573	1.77375	1.22802	1.20583	0.0106804	1.06804	0.0295263	0.0938847	2.04669	0.00568017	0.00877128	0.0105767	-0.000103745	0.0104499	-0.000230482	2.06676	2.09217
1800.22	2.43043	1.28103	7.71705e-05	8.10859e-05	0.339909	0.545731	1.77382	1.22809	1.20588	0.0106507	1.06507	0.0293085	0.0931922	2.03159	0.00563827	0.00870217	0.0104937	-0.000156955	0.010369	-0.000281728	2.06198	2.08726
1801.19	2.43043	1.28106	7.71313e-05	8.10425e-05	0.339909	0.545732	1.77389	1.22816	1.20592	0.0105652	1.05652	0.0291116	0.0925662	2.01794	0.0056004	0.00863932	0.0104184	-0.000146824	0.0102954	-0.000269824	2.04638	2.07127
1802.15	2.43043	1.28196	7.71581e-05	8.09991e-05	0.339909	0.545746	1.77611	1.23036	1.20743	0.0104367	1.04367	0.0289401	0.0920208	2.00605	0.0055674	0.0085914	0.0103735	-6.31417e-05	0.0102516	-0.000185094	2.01826	2.04252
1803.12	2.43043	1.28199	7.71189e-05	8.09558e-05	0.339909	0.545746	1.77618	1.23043	1.20748	0.0102975	1.02975	0.0287875	0.0915356	1.99548	0.00553804	0.00854176	0.010314	1.64934e-05	0.0101934	-0.000104074	1.99228	2.0159
1804.08	2.43043	1.28202	7.70798e-05	8.09126e-05	0.339908	0.545747	1.77625	1.2305	1.20752	0.0101766	1.01766	0.0286433	0.0910771	1.98548	0.00551031	0.00849467	0.0102575	8.09121e-05	0.0101383	-3.83487e-05	1.96982	1.9929
1805.05	2.43044	1.28205	7.70408e-05	8.08693e-05	0.339908	0.545748	1.77632	1.23057	1.20757	0.0100868	1.00868	0.028499	0.0906184	1.97548	0.00548255	0.0084476	0.0102011	0.000114282	0.0100831	-3.67977e-06	1.95335	1.97603
1806.01	2.43044	1.28296	7.70678e-05	8.08262e-05	0.339908	0.54576	1.77854	1.23278	1.20908	0.0100255	1.00255	0.0283497	0.0901434	1.96513	0.00545381	0.00840626	0.0101638	0.000138348	0.0100467	2.12392e-05	1.93838	1.96075
1806.97	2.43044	1.28299	7.70288e-05	8.0783e-05	0.339907	0.54576	1.77861	1.23285	1.20913	0.0099819	0.99819	0.0281927	0.0896441	1.95424	0.00542361	0.00835548	0.0101028	0.00012093	0.00998711	5.21216e-06	1.93085	1.95304
1807.94	2.43044	1.28301	7.69898e-05	8.07399e-05	0.339907	0.545761	1.77868	1.23292	1.20917	0.00994434	0.994434	0.0280282	0.0891213	1.94284	0.00539197	0.00830254	0.0100392	9.48757e-05	0.00992494	-1.94006e-05	1.92448	1.94652
1808.9	2.43044	1.28304	7.69509e-05	8.06969e-05	0.339907	0.545762	1.77876	1.23299	1.20922	0.00990505	0.990505	0.0278599	0.0885861	1.93118	0.0053596	0.00824851	0.00997428	6.92311e-05	0.00986147	-4.35827e-05	1.91777	1.93964
1809.87	2.43044	1.28395	7.69782e-05	8.06539e-05	0.339906	0.545771	1.78098	1.23521	1.21073	0.00986166	0.986166	0.0276949	0.0880613	1.91974	0.00532784	0.00820255	0.00993109	6.94276e-05	0.00981924	-4.24185e-05	1.90631	1.92796
1810.83	2.43045	1.28398	7.69393e-05	8.0611e-05	0.339906	0.545772	1.78105	1.23528	1.21078	0.00981507	0.981507	0.0275421	0.0875754	1.90914	0.00529845	0.00815318	0.0098717	5.66285e-05	0.00976118	-5.38938e-05	1.89819	1.91964
1811.79	2.43045	1.28401	7.69004e-05	8.05681e-05	0.339906	0.545773	1.78112	1.23535	1.21083	0.00976623	0.976623	0.0274072	0.0871466	1.8998	0.0052725	0.00810916	0.00981879	5.25556e-05	0.00970944	-5.67937e-05	1.88963	1.91087
1812.76	2.43045	1.28404	7.68617e-05	8.05252e-05	0.339905	0.545773	1.78119	1.23542	1.21087	0.00971455	0.971455	0.0272885	0.0867691	1.89157	0.00524966	0.00806995	0.0097717	5.71493e-05	0.00966339	-5.11614e-05	1.8805	1.90153
1813.72	2.43045	1.28494	7.68892e-05	8.04824e-05	0.339905	0.545781	1.78342	1.23764	1.21239	0.00965883	0.965883	0.0271778	0.0864172	1.88389	0.00522837	0.0080401	0.00974771	8.88849e-05	0.00963993	-1.88988e-05	1.86672	1.88747
1814.69	2.43045	1.28497	7.68504e-05	8.04396e-05	0.339905	0.545782	1.78349	1.23771	1.21243	0.00959846	0.959846	0.0270651	0.0860587	1.87608	0.00520668	0.00800272	0.00970277	0.000104311	0.00959597	-2.48803e-06	1.85591	1.87642
1815.65	2.43045	1.285	7.68117e-05	8.03969e-05	0.339905	0.545782	1.78356	1.23778	1.21248	0.009534	0.9534	0.0269442	0.0856743	1.8677	0.00518343	0.00796296	0.00965495	0.000120948	0.00954919	1.51917e-05	1.8443	1.86455
1816.62	2.43046	1.28503	7.67731e-05	8.03542e-05	0.339904	0.545783	1.78363	1.23785	1.21253	0.00946758	0.946758	0.0268163	0.0852677	1.85884	0.00515883	0.00792118	0.00960467	0.000137087	0.0095	3.24211e-05	1.8323	1.85228
1817.58	2.43046	1.28506	7.67345e-05	8.03116e-05	0.339904	0.545783	1.78371	1.23792	1.21258	0.00940335	0.940335	0.0266872	0.0848574	1.84989	0.005134	0.0078791	0.00955402	0.000150665	0.00945044	4.70926e-05	1.82072	1.84043
1818.54	2.43046	1.28596	7.67622e-05	8.0269e-05	0.339904	0.545789	1.78594	1.24015	1.21409	0.00934723	0.934723	0.0265632	0.084463	1.84129	0.00511014	0.00784532	0.00952494	0.000177712	0.00942199	7.47642e-05	1.80694	1.82638
1819.51	2.43046	1.28599	7.67237e-05	8.02265e-05	0.339903	0.545789	1.78601	1.24022	1.21414	0.00930496	0.930496	0.0264454	0.0840883	1.83313	0.00508747	0.00780659	0.0094783	0.000173336	0.00937635	7.13866e-05	1.7996	1.81888
1820.47	2.43046	1.28602	7.66852e-05	8.0184e-05	0.339903	0.54579	1.78608	1.24029	1.21419	0.00927922	0.927922	0.0263292	0.083719	1.82507	0.00506513	0.00776841	0.0094323	0.000153083	0.00933133	5.21135e-05	1.79545	1.81464
1821.44	2.43046	1.28605	7.66467e-05	8.01416e-05	0.339903	0.54579	1.78615	1.24036	1.21424	0.00926754	0.926754	0.0262089	0.0833363	1.81673	0.00504198	0.00772902	0.00938485	0.000117305	0.00928488	1.73423e-05	1.79402	1.81317
1822.4	2.43046	1.28696	7.66747e-05	8.00992e-05	0.339902	0.545793	1.78839	1.24259	1.21575	0.00926234	0.926234	0.0260817	0.082932	1.80792	0.00501751	0.00769433	0.0093544	9.20597e-05	0.00925508	-7.26029e-06	1.79013	1.80921
1823.37	2.43047	1.28699	7.66363e-05	8.00568e-05	0.339902	0.545794	1.78846	1.24266	1.2158	0.00925427	0.925427	0.0259512	0.0825168	1.79887	0.0049924	0.00765197	0.00930327	4.90016e-05	0.00920503	-4.92432e-05	1.78939	1.80846
1824.33	2.43047	1.28701	7.65979e-05	8.00145e-05	0.339902	0.545794	1.78853	1.24273	1.21585	0.00923845	0.923845	0.0258238	0.0821119	1.79004	0.0049679	0.00761061	0.00925335	1.48978e-05	0.00915615	-8.23027e-05	1.78716	1.80617
1825.29	2.43047	1.28704	7.65595e-05	7.99722e-05	0.339901	0.545795	1.7886	1.24281	1.2159	0.00921922	0.921922	0.0257041	0.0817313	1.78174	0.00494487	0.00757154	0.0092062	-1.3021e-05	0.00910998	-0.00010924	1.78426	1.8032
1826.26	2.43047	1.28795	7.65878e-05	7.993e-05	0.339901	0.545796	1.79084	1.24504	1.21742	0.00920754	0.920754	0.0255902	0.0813691	1.77385	0.00492296	0.00754077	0.00918025	-2.72938e-05	0.00908456	-0.000122975	1.77912	1.79798
1827.22	2.43047	1.28798	7.65495e-05	7.98878e-05	0.339901	0.545796	1.79091	1.24511	1.21746	0.00921169	0.921169	0.0254768	0.0810084	1.76598	0.00490113	0.00750358	0.00913534	-7.63535e-05	0.00904058	-0.000171107	1.78074	1.79963
1828.19	2.43047	1.28801	7.65113e-05	7.98457e-05	0.3399	0.545796	1.79098	1.24519	1.21751	0.0092285	0.92285	0.0253615	0.0806419	1.75799	0.00487896	0.00746591	0.00908983	-0.000138674	0.00899601	-0.000232492	1.78481	1.80378
1829.15	2.43048	1.28804	7.6473e-05	7.98036e-05	0.3399	0.545797	1.79105	1.24526	1.21756	0.00924202	0.924202	0.0252515	0.080292	1.75037	0.00485779	0.0074298	0.00904622	-0.0001958	0.00895329	-0.000288726	1.78825	1.80728
1830.12	2.43048	1.28894	7.65015e-05	7.97615e-05	0.3399	0.545796	1.79329	1.2475	1.21908	0.00923329	0.923329	0.0251601	0.0800017	1.74404	0.00484022	0.00740569	0.00902814	-0.000205153	0.00893558	-0.000297712	1.78367	1.80263
1831.08	2.43048	1.28897	7.64634e-05	7.97195e-05	0.3399	0.545796	1.79337	1.24757	1.21913	0.00919521	0.919521	0.0250978	0.0798033	1.73971	0.00482822	0.00738365	0.00900162	-0.000193592	0.0089096	-0.000285611	1.77713	1.79594
1832.04	2.43048	1.289	7.64253e-05	7.96776e-05	0.339899	0.545796	1.79344	1.24764	1.21918	0.00913624	0.913624	0.0250609	0.0796862	1.73716	0.00482114	0.00736914	0.00898428	-0.00015196	0.00889261	-0.000243627	1.76654	1.78512
1833.01	2.43048	1.28903	7.63872e-05	7.96357e-05	0.339899	0.545797	1.79351	1.24771	1.21922	0.0090694	0.90694	0.0250328	0.0795968	1.73521	0.00481573	0.0073572	0.00897007	-9.93261e-05	0.00887869	-0.000190706	1.75442	1.77274
1833.97	2.43048	1.28906	7.63492e-05	7.95938e-05	0.339899	0.545797	1.79358	1.24779	1.21927	0.00900147	0.900147	0.0249934	0.0794714	1.73248	0.00480814	0.00734195	0.00895184	-4.96328e-05	0.00886083	-0.000140644	1.74208	1.76014
1834.94	2.43048	1.28996	7.63779e-05	7.9552e-05	0.339898	0.545794	1.79583	1.25003	1.2208	0.00893189	0.893189	0.0249323	0.079277	1.72824	0.00479638	0.00732675	0.00894448	1.25879e-05	0.00885362	-7.82743e-05	1.72581	1.74355
1835.9	2.43049	1.28999	7.63399e-05	7.95102e-05	0.339898	0.545794	1.7959	1.2501	1.22084	0.00885847	0.885847	0.0248542	0.0790289	1.72283	0.00478137	0.00730018	0.00891239	5.39222e-05	0.00882218	-3.62937e-05	1.71241	1.72987
1836.86	2.43049	1.29002	7.6302e-05	7.94684e-05	0.339898	0.545794	1.79597	1.25018	1.22089	0.00878424	0.878424	0.0247744	0.078775	1.71729	0.00476601	0.00727312	0.00887969	9.54541e-05	0.00879013	5.89461e-06	1.69883	1.71601
1837.83	2.43049	1.29005	7.62641e-05	7.94268e-05	0.339897	0.545794	1.79604	1.25025	1.22094	0.00871918	0.871918	0.0247054	0.0785556	1.71251	0.00475273	0.00724926	0.00885091	0.000131731	0.00876193	4.2747e-05	1.68702	1.70396
1838.79	2.43049	1.29096	7.62931e-05	7.93851e-05	0.339897	0.545789	1.79829	1.2525	1.22247	0.00867488	0.867488	0.0246463	0.0783678	1.70842	0.00474137	0.00723468	0.00884416	0.000169275	0.00875531	8.04264e-05	1.67572	1.69246
1839.76	2.43049	1.29099	7.62552e-05	7.93435e-05	0.339897	0.545789	1.79836	1.25257	1.22252	0.00865746	0.865746	0.0245813	0.0781612	1.70391	0.00472887	0.00721203	0.00881681	0.000159352	0.00872851	7.10476e-05	1.67312	1.68979
1840.72	2.43049	1.29101	7.62174e-05	7.93019e-05	0.339896	0.545789	1.79844	1.25265	1.22256	0.00866491	0.866491	0.0244917	0.0778763	1.6977	0.00471163	0.00718217	0.00878066	0.000115748	0.00869307	2.81617e-05	1.67532	1.69204
1841.69	2.4305	1.29104	7.61796e-05	7.92604e-05	0.339896	0.545789	1.79851	1.25272	1.22261	0.0086877	0.86877	0.0243692	0.0774867	1.68921	0.00468807	0.00714271	0.00873275	4.50525e-05	0.00864611	-4.15867e-05	1.6805	1.6973
1842.65	2.4305	1.29195	7.62089e-05	7.92189e-05	0.339896	0.545782	1.80076	1.25498	1.22414	0.00871002	0.871002	0.0242261	0.0770317	1.67929	0.00466054	0.00710348	0.00869566	-1.43594e-05	0.00860975	-0.000100269	1.68206	1.69893
1843.61	2.4305	1.29198	7.61711e-05	7.91775e-05	0.339895	0.545782	1.80083	1.25505	1.22419	0.0087137	0.87137	0.0240931	0.0766088	1.67007	0.00463495	0.00706099	0.00864399	-6.97143e-05	0.00855909	-0.000154612	1.68354	1.70043
1844.58	2.4305	1.29201	7.61335e-05	7.91361e-05	0.339895	0.545782	1.8009	1.25512	1.22424	0.00868865	0.868865	0.0240032	0.076323	1.66384	0.00461766	0.00703117	0.00860782	-8.08335e-05	0.00852362	-0.000165027	1.67947	1.69627
1845.54	2.4305	1.29204	7.60958e-05	7.90948e-05	0.339895	0.545782	1.80098	1.25519	1.22428	0.00864151	0.864151	0.0239701	0.0762176	1.66154	0.00461128	0.00701799	0.00859201	-4.94961e-05	0.00850813	-0.000133383	1.67112	1.68774
1846.51	2.4305	1.29294	7.61253e-05	7.90535e-05	0.339895	0.545772	1.80323	1.25746	1.22582	0.00858973	0.858973	0.02398	0.0762492	1.66223	0.0046132	0.00702362	0.00860966	1.99339e-05	0.00852543	-6.42958e-05	1.65838	1.67479
1847.47	2.43051	1.29297	7.60877e-05	7.90122e-05	0.339894	0.545772	1.8033	1.25753	1.22586	0.00854809	0.854809	0.0240043	0.0763265	1.66392	0.00461787	0.00702726	0.00861447	6.6376e-05	0.00853014	-1.79471e-05	1.6511	1.66735
1848.44	2.43051	1.293	7.60502e-05	7.8971e-05	0.339894	0.545772	1.80337	1.2576	1.22591	0.00852245	0.852245	0.024017	0.0763669	1.6648	0.00462032	0.00702752	0.00861512	9.26676e-05	0.00853078	8.33188e-06	1.64689	1.66305
1849.4	2.43051	1.293	7.60104e-05	7.89298e-05	0.339894	0.545772	1.80337	1.2576	1.22591	0.00851077	0.851077	0.0240059	0.0763316	1.66403	0.00461818	0.00702059	0.00860662	9.58463e-05	0.00852245	1.16759e-05	1.6455	1.66162
1850.36	2.43051	1.29302	7.59722e-05	7.88887e-05	0.339893	0.545773	1.80342	1.25765	1.22594	0.00850574	0.850574	0.0239727	0.0762259	1.66172	0.00461178	0.00700734	0.0085906	8.48559e-05	0.00850674	9.96459e-07	1.64531	1.66142
1851.33	2.43051	1.29304	7.5934e-05	7.88476e-05	0.339893	0.545773	1.80347	1.2577	1.22597	0.00849785	0.849785	0.0239266	0.0760794	1.65853	0.00460292	0.00699036	0.00857	7.21512e-05	0.00848654	-1.13092e-05	1.64457	1.66066
1852.29	2.43051	1.29306	7.58958e-05	7.88066e-05	0.339893	0.545773	1.80352	1.25775	1.22601	0.00847932	0.847932	0.0238773	0.0759227	1.65511	0.00459344	0.00697246	0.00854827	6.8951e-05	0.00846523	-1.40894e-05	1.64176	1.65779
1853.26	2.43051	1.29395	7.59248e-05	7.87656e-05	0.339892	0.545761	1.80575	1.25999	1.22752	0.00844831	0.844831	0.0238299	0.075772	1.65183	0.00458432	0.00696127	0.00854512	9.68086e-05	0.00846214	1.3829e-05	1.63311	1.649
1854.22	2.43052	1.29397	7.58867e-05	7.87246e-05	0.339892	0.545761	1.8058	1.26004	1.22755	0.00841051	0.841051	0.0237849	0.0756289	1.64871	0.00457567	0.00694465	0.00852493	0.000114417	0.00844234	3.18269e-05	1.62658	1.64233
1855.19	2.43052	1.29399	7.58487e-05	7.86837e-05	0.339892	0.545761	1.80585	1.26009	1.22759	0.00837673	0.837673	0.0237417	0.0754913	1.64571	0.00456734	0.00692853	0.00850537	0.000128635	0.00842315	4.64209e-05	1.62082	1.63645
1856.15	2.43052	1.29401	7.58107e-05	7.86428e-05	0.339891	0.545761	1.8059	1.26013	1.22762	0.00835704	0.835704	0.0237	0.0753588	1.64282	0.00455932	0.00691291	0.0084864	0.00012936	0.00840455	4.75096e-05	1.61778	1.63335
1857.11	2.43052	1.29403	7.57727e-05	7.8602e-05	0.339891	0.545761	1.80594	1.26018	1.22765	0.00835472	0.835472	0.023661	0.0752348	1.64012	0.00455182	0.00689808	0.00846842	0.000113695	0.00838691	3.21895e-05	1.6181	1.63366
1858.08	2.43052	1.29405	7.57348e-05	7.85612e-05	0.339891	0.545761	1.80599	1.26023	1.22768	0.00836389	0.836389	0.0236252	0.0751209	1.63763	0.00454493	0.00688418	0.00845157	8.76799e-05	0.00837039	6.49578e-06	1.62065	1.63625
1859.04	2.43052	1.29495	7.5764e-05	7.85204e-05	0.33989	0.545747	1.80823	1.26248	1.2292	0.00837326	0.837326	0.0235926	0.0750174	1.63538	0.00453867	0.00687735	0.00845364	8.03805e-05	0.00837242	-8.43191e-07	1.61983	1.63545
1860.01	2.43053	1.29497	7.57261e-05	7.84797e-05	0.33989	0.545747	1.80828	1.26253	1.22923	0.008374	0.8374	0.0235632	0.0749237	1.63334	0.004533	0.00686533	0.00843907	6.50714e-05	0.00835813	-1.58743e-05	1.62074	1.63637
1860.97	2.43053	1.29499	7.56882e-05	7.84391e-05	0.33989	0.545747	1.80833	1.26258	1.22926	0.00836655	0.836655	0.0235372	0.0748411	1.63153	0.004528	0.00685433	0.00842577	5.92171e-05	0.00834507	-2.14752e-05	1.62007	1.63567
1861.93	2.43053	1.295	7.56504e-05	7.83984e-05	0.339889	0.545747	1.80837	1.26263	1.22929	0.008361	0.8361	0.0235143	0.0747684	1.62995	0.0045236	0.00684425	0.0084136	5.25985e-05	0.00833314	-2.78624e-05	1.61976	1.63535
1862.9	2.43053	1.29502	7.56127e-05	7.83579e-05	0.339889	0.545747	1.80842	1.26267	1.22933	0.00837067	0.837067	0.0234914	0.0746954	1.62836	0.00451919	0.00683416	0.00840141	3.07397e-05	0.00832118	-4.94897e-05	1.6224	1.63804
1863.86	2.43053	1.29504	7.55749e-05	7.83173e-05	0.339889	0.545747	1.80847	1.26272	1.22936	0.00840368	0.840368	0.0234613	0.0745997	1.62627	0.0045134	0.00682199	0.00838667	-1.70103e-05	0.00830672	-9.69603e-05	1.62957	1.64534
1864.83	2.43053	1.29594	7.56044e-05	7.82768e-05	0.339889	0.545731	1.81071	1.26498	1.23088	0.00845761	0.845761	0.0234159	0.0744555	1.62313	0.00450467	0.00681147	0.00838409	-7.35186e-05	0.00830419	-0.00015342	1.63736	1.65331
1865.79	2.43054	1.29596	7.55667e-05	7.82364e-05	0.339888	0.545731	1.81076	1.26503	1.23091	0.00851783	0.851783	0.0233513	0.0742501	1.61865	0.00449224	0.00678929	0.00835701	-0.000160825	0.00827762	-0.000240214	1.6498	1.66598
1866.76	2.43054	1.29598	7.55291e-05	7.8196e-05	0.339888	0.545731	1.81081	1.26508	1.23094	0.00855934	0.855934	0.0232726	0.0739999	1.6132	0.00447711	0.00676304	0.00832491	-0.000234428	0.00824613	-0.000313212	1.65863	1.67497
1867.72	2.43054	1.296	7.54915e-05	7.81556e-05	0.339888	0.545731	1.81085	1.26512	1.23097	0.00855623	0.855623	0.023196	0.0737563	1.60789	0.00446237	0.00673742	0.00829359	-0.000262644	0.00821539	-0.00034084	1.65881	1.67515
1868.68	2.43054	1.29602	7.54539e-05	7.81153e-05	0.339887	0.545731	1.8109	1.26517	1.23101	0.00850021	0.850021	0.0231423	0.0735856	1.60417	0.00445204	0.00671848	0.00827049	-0.000229721	0.00819273	-0.000307485	1.64872	1.66486
1869.65	2.43054	1.29604	7.54164e-05	7.8075e-05	0.339887	0.545731	1.81095	1.26522	1.23104	0.00841158	0.841158	0.0231257	0.0735326	1.60301	0.00444884	0.0067103	0.00826063	-0.000150946	0.00818305	-0.000228526	1.6323	1.64811
1870.61	2.43054	1.29606	7.53789e-05	7.80347e-05	0.339887	0.545731	1.811	1.26527	1.23107	0.00832376	0.832376	0.0231449	0.0735939	1.60435	0.00445254	0.00671256	0.00826362	-6.01405e-05	0.00818598	-0.000137776	1.61602	1.63151
1871.58	2.43055	1.29695	7.54087e-05	7.79945e-05	0.339886	0.545712	1.81324	1.26753	1.23259	0.0082588	0.82588	0.023185	0.0737212	1.60712	0.00446025	0.00672683	0.00829144	3.26402e-05	0.00821328	-4.55157e-05	1.6008	1.61602
1872.54	2.43055	1.29697	7.53712e-05	7.79544e-05	0.339886	0.545712	1.81329	1.26758	1.23262	0.00822035	0.822035	0.0232267	0.0738537	1.61001	0.00446826	0.00673557	0.00830243	8.20814e-05	0.00822407	3.71947e-06	1.59409	1.60918
1873.51	2.43055	1.29699	7.53338e-05	7.79143e-05	0.339886	0.545712	1.81334	1.26763	1.23266	0.00820064	0.820064	0.0232555	0.0739455	1.61201	0.00447382	0.00674059	0.00830883	0.000108195	0.00823035	2.97125e-05	1.59102	1.60604
1874.47	2.43055	1.29701	7.52965e-05	7.78742e-05	0.339885	0.545712	1.81339	1.26768	1.23269	0.00818915	0.818915	0.0232664	0.0739802	1.61277	0.00447592	0.00674042	0.00830883	0.000119682	0.00823035	4.11996e-05	1.58954	1.60452
1875.43	2.43055	1.29703	7.52591e-05	7.78341e-05	0.339885	0.545712	1.81344	1.26772	1.23272	0.00817867	0.817867	0.0232624	0.0739674	1.61249	0.00447514	0.00673591	0.00830349	0.000124817	0.0082251	4.64349e-05	1.58825	1.60321
1876.4	2.43055	1.29705	7.52218e-05	7.77941e-05	0.339885	0.545712	1.81348	1.26777	1.23275	0.0081687	0.81687	0.0232505	0.0739295	1.61166	0.00447285	0.00672912	0.00829533	0.000126634	0.00821711	4.84051e-05	1.58706	1.60199
1877.36	2.43055	1.29794	7.52518e-05	7.77542e-05	0.339884	0.545691	1.81573	1.27004	1.23428	0.00816456	0.816456	0.0232368	0.0738859	1.61071	0.00447021	0.00672783	0.00830402	0.000139457	0.00822563	6.10656e-05	1.58366	1.59855
1878.33	2.43056	1.29796	7.52146e-05	7.77143e-05	0.339884	0.545691	1.81578	1.27009	1.23431	0.00817174	0.817174	0.0232241	0.0738457	1.60984	0.00446778	0.00672085	0.00829561	0.000123868	0.00821737	4.56337e-05	1.5858	1.60072
1879.29	2.43056	1.29798	7.51774e-05	7.76744e-05	0.339884	0.545691	1.81583	1.27014	1.23434	0.00818885	0.818885	0.0232124	0.0738084	1.60902	0.00446552	0.00671413	0.00828753	9.86766e-05	0.00820944	2.0594e-05	1.58987	1.60485
1880.26	2.43056	1.298	7.51402e-05	7.76346e-05	0.339883	0.545691	1.81588	1.27019	1.23437	0.008205	0.8205	0.0232013	0.0737731	1.60825	0.00446339	0.0067076	0.00827968	7.46774e-05	0.00820174	-3.25824e-06	1.59375	1.6088
1881.22	2.43056	1.29802	7.51031e-05	7.75948e-05	0.339883	0.545691	1.81593	1.27024	1.23441	0.00820456	0.820456	0.0231917	0.0737426	1.60759	0.00446154	0.00670151	0.00827238	6.78188e-05	0.00819458	-9.98033e-06	1.59441	1.60947
1882.18	2.43056	1.29804	7.5066e-05	7.7555e-05	0.339883	0.545691	1.81597	1.27028	1.23444	0.00817735	0.817735	0.0231861	0.0737249	1.6072	0.00446047	0.0066966	0.00826653	8.91756e-05	0.00818884	1.14858e-05	1.58987	1.60483
1883.15	2.43056	1.29806	7.5029e-05	7.75153e-05	0.339882	0.54569	1.81602	1.27033	1.23447	0.00812765	0.812765	0.0231857	0.0737235	1.60717	0.00446039	0.00669316	0.0082625	0.000134849	0.00818488	5.7234e-05	1.58094	1.59574
1884.11	2.43057	1.29896	7.50592e-05	7.74756e-05	0.339882	0.545667	1.81827	1.27261	1.236	0.0080745	0.80745	0.0231887	0.0737329	1.60738	0.00446095	0.00669671	0.00827712	0.000202621	0.00819923	0.000124734	1.56803	1.58261
1885.08	2.43057	1.29898	7.50222e-05	7.7436e-05	0.339882	0.545667	1.81832	1.27265	1.23603	0.00804234	0.804234	0.0231905	0.0737389	1.60751	0.00446132	0.00669396	0.00827393	0.000231585	0.0081961	0.000153757	1.56251	1.57698
1886.04	2.43057	1.299	7.49852e-05	7.73964e-05	0.339882	0.545667	1.81837	1.2727	1.23606	0.00804868	0.804868	0.0231869	0.0737272	1.60725	0.00446061	0.0066896	0.00826875	0.000220071	0.00819102	0.00014234	1.56448	1.57897
1887	2.43057	1.29901	7.49483e-05	7.73569e-05	0.339881	0.545667	1.81842	1.27275	1.23609	0.00809638	0.809638	0.0231766	0.0736944	1.60654	0.00445863	0.00668333	0.00826122	0.000164838	0.00818363	8.72471e-05	1.57448	1.58916
1887.97	2.43057	1.29903	7.49114e-05	7.73174e-05	0.339881	0.545667	1.81847	1.2728	1.23612	0.00817313	0.817313	0.0231637	0.0736537	1.60565	0.00445616	0.00667635	0.0082528	7.96685e-05	0.00817536	2.23487e-06	1.59015	1.60511
1888.93	2.43057	1.29905	7.48746e-05	7.72779e-05	0.339881	0.545667	1.81852	1.27285	1.23616	0.00825788	0.825788	0.0231557	0.073628	1.60509	0.00445461	0.00667074	0.00824608	-1.18013e-05	0.00816877	-8.91096e-05	1.60739	1.62267
1889.9	2.43058	1.29995	7.49051e-05	7.72385e-05	0.33988	0.545641	1.82077	1.27513	1.23769	0.00833136	0.833136	0.0231585	0.0736372	1.60529	0.00445516	0.00667428	0.00826068	-7.06823e-05	0.0081831	-0.000148263	1.61903	1.63456
1890.86	2.43058	1.29997	7.48683e-05	7.71991e-05	0.33988	0.545641	1.82082	1.27518	1.23772	0.0083837	0.83837	0.0231731	0.0736833	1.6063	0.00445795	0.00667519	0.00826201	-0.000121693	0.0081844	-0.000199298	1.62996	1.64569
1891.83	2.43058	1.29999	7.48315e-05	7.71597e-05	0.33988	0.545641	1.82087	1.27523	1.23775	0.00841354	0.841354	0.0231946	0.0737517	1.60779	0.00446209	0.0066781	0.00826583	-0.000147714	0.00818815	-0.00022539	1.63652	1.65237
1892.79	2.43058	1.30001	7.47948e-05	7.71204e-05	0.339879	0.545641	1.82092	1.27528	1.23778	0.00842232	0.842232	0.0232164	0.0738212	1.6093	0.0044663	0.00668111	0.00826977	-0.00015255	0.00819202	-0.000230301	1.63899	1.65488
1893.75	2.43058	1.30003	7.47581e-05	7.70812e-05	0.339879	0.54564	1.82096	1.27532	1.23781	0.0084117	0.84117	0.0232343	0.0738779	1.61054	0.00446973	0.00668297	0.00827227	-0.000139425	0.00819448	-0.000217222	1.63768	1.65354
1894.72	2.43058	1.30005	7.47214e-05	7.70419e-05	0.339879	0.54564	1.82101	1.27537	1.23785	0.00838596	0.838596	0.0232481	0.0739218	1.6115	0.00447238	0.00668366	0.00827334	-0.000112618	0.00819552	-0.000190435	1.63343	1.6492
1895.68	2.43059	1.30094	7.47521e-05	7.70027e-05	0.339878	0.545613	1.82327	1.27766	1.23938	0.00835469	0.835469	0.0232614	0.0739643	1.61242	0.00447495	0.00669025	0.00829176	-6.2931e-05	0.0082136	-0.000141093	1.62466	1.64029
1896.65	2.43059	1.30096	7.47155e-05	7.69636e-05	0.339878	0.545612	1.82332	1.27771	1.23941	0.00832999	0.832999	0.0232778	0.0740164	1.61356	0.00447811	0.00669168	0.00829375	-3.62359e-05	0.00821555	-0.000114435	1.62061	1.63615
1897.61	2.43059	1.30098	7.4679e-05	7.69245e-05	0.339878	0.545612	1.82337	1.27776	1.23944	0.00831867	0.831867	0.0232986	0.0740825	1.615	0.00448211	0.00669438	0.00829731	-2.13589e-05	0.00821905	-9.96248e-05	1.61916	1.63466
1898.58	2.43059	1.301	7.46424e-05	7.68854e-05	0.339877	0.545612	1.82342	1.2778	1.23948	0.00831689	0.831689	0.0233221	0.0741572	1.61663	0.00448662	0.00669785	0.00830182	-1.50674e-05	0.00822347	-9.34179e-05	1.61956	1.63507
1899.54	2.43059	1.301	7.46044e-05	7.68464e-05	0.339877	0.545612	1.82342	1.2778	1.23947	0.00831312	0.831312	0.0233455	0.0742316	1.61825	0.00449112	0.00670115	0.0083059	-7.21539e-06	0.00822748	-8.56424e-05	1.61965	1.63516
1900.5	2.43059	1.30101	7.45676e-05	7.68074e-05	0.339877	0.545612	1.82345	1.27784	1.2395	0.00829727	0.829727	0.0233673	0.0743011	1.61976	0.00449533	0.00670412	0.00830973	1.24628e-05	0.00823123	-6.60361e-05	1.61733	1.63278
1901.47	2.4306	1.30103	7.45308e-05	7.67685e-05	0.339876	0.545612	1.82349	1.27787	1.23952	0.00826918	0.826918	0.0233886	0.0743686	1.62124	0.00449942	0.0067069	0.00831334	4.41551e-05	0.00823477	-3.44115e-05	1.61262	1.62798
1902.43	2.4306	1.30104	7.4494e-05	7.67295e-05	0.339876	0.545612	1.82352	1.27791	1.23954	0.00824	0.824	0.0234113	0.0744407	1.62281	0.00450378	0.00671009	0.00831744	7.74436e-05	0.0082388	-1.20011e-06	1.6077	1.62295
1903.4	2.4306	1.30106	7.44572e-05	7.66907e-05	0.339876	0.545612	1.82356	1.27795	1.23957	0.00822521	0.822521	0.0234373	0.0745236	1.62462	0.00450879	0.00671425	0.00832276	9.75473e-05	0.00824401	1.88037e-05	1.60557	1.62078
1904.36	2.4306	1.30195	7.44878e-05	7.66518e-05	0.339875	0.545582	1.82581	1.28023	1.24109	0.00823412	0.823412	0.0234667	0.0746171	1.62665	0.00451445	0.00672543	0.00834689	0.000112772	0.00826769	3.35741e-05	1.60468	1.61989
1905.33	2.4306	1.30196	7.44511e-05	7.66131e-05	0.339875	0.545582	1.82584	1.28026	1.24112	0.00826401	0.826401	0.0234971	0.0747137	1.62876	0.00452029	0.00673082	0.00835374	8.97271e-05	0.00827441	1.03998e-05	1.61126	1.62659
1906.29	2.4306	1.30198	7.44145e-05	7.65743e-05	0.339875	0.545582	1.82588	1.2803	1.24114	0.00830234	0.830234	0.0235254	0.0748037	1.63072	0.00452574	0.00673561	0.00835984	5.75028e-05	0.0082804	-2.19397e-05	1.6195	1.63498
1907.25	2.43061	1.30199	7.43779e-05	7.65356e-05	0.339874	0.545582	1.82592	1.28033	1.24116	0.00833402	0.833402	0.0235502	0.0748827	1.63244	0.00453052	0.0067394	0.0083647	3.0682e-05	0.00828517	-4.88522e-05	1.62645	1.64206
1908.22	2.43061	1.30201	7.43413e-05	7.64969e-05	0.339874	0.545582	1.82595	1.28037	1.24119	0.00834871	0.834871	0.0235726	0.0749539	1.63399	0.00453483	0.0067425	0.0083687	1.9988e-05	0.00828909	-5.96218e-05	1.63009	1.64576
1909.18	2.43061	1.30202	7.43047e-05	7.64583e-05	0.339874	0.545582	1.82599	1.28041	1.24121	0.0083453	0.83453	0.0235969	0.0750311	1.63568	0.0045395	0.00674612	0.00837336	2.80578e-05	0.00829366	-5.16401e-05	1.6302	1.64586
1910.15	2.43061	1.30204	7.42682e-05	7.64197e-05	0.339873	0.545582	1.82602	1.28044	1.24123	0.00833179	0.833179	0.0236281	0.0751303	1.63784	0.0045455	0.00675172	0.00838046	4.86712e-05	0.00830063	-3.11611e-05	1.62833	1.64395
1911.11	2.43061	1.30205	7.42318e-05	7.63811e-05	0.339873	0.545581	1.82606	1.28048	1.24126	0.00832097	0.832097	0.0236685	0.0752588	1.64064	0.00455327	0.00675995	0.00839083	6.98605e-05	0.0083108	-1.01683e-05	1.62698	1.64257
1912.08	2.43061	1.30294	7.42626e-05	7.63426e-05	0.339873	0.545549	1.82831	1.28276	1.24279	0.00832446	0.832446	0.0237152	0.0754072	1.64388	0.00456225	0.0067761	0.00842124	9.67815e-05	0.00834064	1.61753e-05	1.62499	1.64056
1913.04	2.43062	1.30295	7.42262e-05	7.63041e-05	0.339872	0.545549	1.82835	1.2828	1.24281	0.0083483	0.83483	0.0237612	0.0755534	1.64706	0.0045711	0.0067859	0.00843358	8.52849e-05	0.00835274	4.44368e-06	1.63041	1.64608
1914	2.43062	1.30297	7.41898e-05	7.62657e-05	0.339872	0.545549	1.82838	1.28283	1.24283	0.00839097	0.839097	0.0237984	0.0756717	1.64964	0.00457825	0.00679319	0.0084428	5.18313e-05	0.00836178	-2.91855e-05	1.63951	1.65535
1914.97	2.43062	1.30298	7.41534e-05	7.62273e-05	0.339872	0.545549	1.82842	1.28287	1.24286	0.008443	0.8443	0.023823	0.07575	1.65135	0.00458299	0.00679689	0.00844756	4.56014e-06	0.00836645	-7.65475e-05	1.65046	1.6665
1915.93	2.43062	1.303	7.41171e-05	7.61889e-05	0.339871	0.545549	1.82845	1.28291	1.24288	0.00848906	0.848906	0.0238388	0.0758002	1.65244	0.00458603	0.00679806	0.00844917	-3.98892e-05	0.00836803	-0.000121028	1.66025	1.67647
1916.9	2.43062	1.30301	7.40808e-05	7.61506e-05	0.339871	0.545549	1.82849	1.28294	1.2429	0.00851474	0.851474	0.0238556	0.0758535	1.65361	0.00458925	0.00679951	0.00845113	-6.36106e-05	0.00836995	-0.000144786	1.66605	1.68238
1917.86	2.43062	1.30303	7.40446e-05	7.61123e-05	0.339871	0.545549	1.82853	1.28298	1.24293	0.00851652	0.851652	0.0238845	0.0759455	1.65561	0.00459482	0.00680443	0.0084574	-5.91185e-05	0.00837611	-0.000140414	1.66718	1.68353
1918.82	2.43063	1.30304	7.40084e-05	7.60741e-05	0.339871	0.545548	1.82856	1.28301	1.24295	0.00850629	0.850629	0.0239316	0.0760951	1.65887	0.00460387	0.0068145	0.00847008	-3.62149e-05	0.00838854	-0.000117753	1.66597	1.68228
1919.79	2.43063	1.30306	7.39722e-05	7.60359e-05	0.33987	0.545548	1.8286	1.28305	1.24297	0.00850356	0.850356	0.023994	0.0762937	1.6632	0.00461589	0.00682895	0.00848819	-1.53701e-05	0.00840631	-9.72548e-05	1.66621	1.68253
1920.75	2.43063	1.30395	7.40033e-05	7.59977e-05	0.33987	0.545514	1.83085	1.28534	1.2445	0.00852161	0.852161	0.0240636	0.0765151	1.66803	0.00462928	0.00685164	0.0085269	5.28887e-06	0.00844427	-7.73395e-05	1.66699	1.68335
1921.72	2.43063	1.30396	7.39672e-05	7.59596e-05	0.33987	0.545514	1.83089	1.28538	1.24453	0.00855916	0.855916	0.0241322	0.0767331	1.67278	0.00464247	0.00686781	0.00854718	-1.19841e-05	0.00846416	-9.50034e-05	1.67513	1.69163
1922.68	2.43063	1.30397	7.39311e-05	7.59215e-05	0.339869	0.545514	1.83093	1.28541	1.24455	0.00860249	0.860249	0.0241959	0.0769357	1.6772	0.00465473	0.00688258	0.00856572	-3.67689e-05	0.00848234	-0.000120147	1.6844	1.70108
1923.65	2.43063	1.30399	7.3895e-05	7.58834e-05	0.339869	0.545513	1.83096	1.28545	1.24457	0.00863592	0.863592	0.024256	0.0771269	1.68137	0.00466629	0.00689632	0.00858298	-5.29398e-05	0.00849927	-0.000136652	1.69174	1.70856
1924.61	2.43063	1.304	7.3859e-05	7.58454e-05	0.339869	0.545513	1.831	1.28548	1.2446	0.00865357	0.865357	0.024316	0.0773175	1.68552	0.00467783	0.00690999	0.00860016	-5.34095e-05	0.00851612	-0.000137455	1.69599	1.71289
1925.57	2.43064	1.30402	7.3823e-05	7.58074e-05	0.339868	0.545513	1.83103	1.28552	1.24462	0.00866313	0.866313	0.0243776	0.0775132	1.68979	0.00468967	0.00692411	0.0086179	-4.52347e-05	0.00853351	-0.000129625	1.69866	1.7156
1926.54	2.43064	1.30403	7.37871e-05	7.57695e-05	0.339868	0.545513	1.83107	1.28556	1.24464	0.00867887	0.867887	0.0244398	0.0777113	1.69411	0.00470165	0.00693842	0.00863587	-4.30035e-05	0.00855113	-0.000127743	1.70254	1.71955
1927.5	2.43064	1.30405	7.37512e-05	7.57316e-05	0.339868	0.545513	1.83111	1.28559	1.24467	0.00871064	0.871064	0.024501	0.0779059	1.69835	0.00471343	0.00695241	0.00865344	-5.71982e-05	0.00856836	-0.000142281	1.70957	1.72672
1928.47	2.43064	1.30406	7.37153e-05	7.56937e-05	0.339867	0.545512	1.83114	1.28563	1.24469	0.00875684	0.875684	0.0245604	0.0780945	1.70246	0.00472484	0.00696586	0.00867034	-8.65034e-05	0.00858492	-0.000171917	1.71945	1.73678
1929.43	2.43064	1.30495	7.37466e-05	7.56559e-05	0.339867	0.545476	1.8334	1.28793	1.24622	0.00880481	0.880481	0.0246189	0.0782806	1.70652	0.0047361	0.00698542	0.00870541	-9.93998e-05	0.00861931	-0.000185501	1.726	1.7435
1930.4	2.43064	1.30497	7.37108e-05	7.56181e-05	0.339867	0.545476	1.83344	1.28796	1.24625	0.00883773	0.883773	0.0246786	0.0784704	1.71065	0.00474758	0.00699896	0.00872244	-0.000115293	0.008636	-0.000201729	1.73327	1.7509
1931.36	2.43065	1.30498	7.3675e-05	7.55803e-05	0.339866	0.545475	1.83347	1.288	1.24627	0.00884433	0.884433	0.0247405	0.0786673	1.71495	0.00475949	0.00701311	0.00874024	-0.00010409	0.00865345	-0.000190877	1.73537	1.75304
1932.32	2.43065	1.305	7.36392e-05	7.55426e-05	0.339866	0.545475	1.83351	1.28803	1.24629	0.00882512	0.882512	0.0248047	0.0788716	1.7194	0.00477185	0.00702791	0.00875885	-6.6272e-05	0.00867169	-0.000153426	1.73241	1.75001
1933.29	2.43065	1.30501	7.36035e-05	7.55049e-05	0.339866	0.545475	1.83355	1.28807	1.24632	0.00879159	0.879159	0.0248708	0.0790816	1.72398	0.00478456	0.0070432	0.00877807	-1.35176e-05	0.00869054	-0.000101052	1.72663	1.74411
1934.25	2.43065	1.30502	7.35678e-05	7.54673e-05	0.339865	0.545475	1.83358	1.28811	1.24634	0.00875978	0.875978	0.0249392	0.079299	1.72872	0.00479771	0.00705914	0.0087981	3.83212e-05	0.00871017	-4.96109e-05	1.72119	1.73855
1935.22	2.43065	1.30504	7.35322e-05	7.54297e-05	0.339865	0.545475	1.83362	1.28814	1.24636	0.00874311	0.874311	0.0250112	0.0795281	1.73371	0.00481157	0.0070761	0.00881941	7.62966e-05	0.00873105	-1.2059e-05	1.71871	1.73601
1936.18	2.43065	1.30505	7.34965e-05	7.53921e-05	0.339865	0.545474	1.83365	1.28818	1.24639	0.00874841	0.874841	0.0250872	0.0797697	1.73898	0.00482619	0.00709417	0.00884208	9.36726e-05	0.00875328	4.86515e-06	1.72056	1.73789
1937.14	2.43066	1.30594	7.35281e-05	7.53546e-05	0.339864	0.545435	1.83592	1.29048	1.24792	0.00877633	0.877633	0.0251648	0.0800165	1.74436	0.00484112	0.00711917	0.00888419	0.00010786	0.00879454	1.821e-05	1.72318	1.74059
1938.11	2.43066	1.30596	7.34926e-05	7.53171e-05	0.339864	0.545435	1.83595	1.29052	1.24795	0.00882421	0.882421	0.0252396	0.0802544	1.74955	0.00485551	0.00713688	0.00890646	8.22508e-05	0.00881636	-7.84586e-06	1.73339	1.751
1939.07	2.43066	1.30597	7.3457e-05	7.52797e-05	0.339864	0.545435	1.83599	1.29055	1.24797	0.00888795	0.888795	0.0253075	0.0804701	1.75425	0.00486857	0.0071526	0.00892625	3.82965e-05	0.00883575	-5.21982e-05	1.74672	1.7646
1940.04	2.43066	1.30599	7.34215e-05	7.52422e-05	0.339863	0.545435	1.83602	1.29059	1.24799	0.00896093	0.896093	0.0253672	0.0806599	1.75839	0.00488005	0.00716601	0.00894314	-1.77909e-05	0.0088523	-0.000108626	1.76188	1.78006
1941	2.43066	1.306	7.3386e-05	7.52049e-05	0.339863	0.545434	1.83606	1.29063	1.24802	0.00903157	0.903157	0.0254224	0.0808357	1.76222	0.00489068	0.00717816	0.00895847	-7.31015e-05	0.00886732	-0.000164246	1.7766	1.79507
1941.97	2.43066	1.30602	7.33506e-05	7.51675e-05	0.339863	0.545434	1.8361	1.29066	1.24804	0.00908403	0.908403	0.0254807	0.0810209	1.76626	0.00490189	0.00719113	0.00897483	-0.000109204	0.00888335	-0.00020068	1.78775	1.80644
1942.93	2.43067	1.30603	7.33152e-05	7.51302e-05	0.339862	0.545434	1.83613	1.2907	1.24806	0.00910526	0.910526	0.025549	0.081238	1.77099	0.00491503	0.00720692	0.0089947	-0.000110558	0.00890282	-0.000202436	1.79276	1.81155
1943.89	2.43067	1.30604	7.32798e-05	7.5093e-05	0.339862	0.545434	1.83617	1.29074	1.24809	0.00909461	0.909461	0.0256305	0.0814973	1.77664	0.00493071	0.00722643	0.00901923	-7.53833e-05	0.00892685	-0.00016776	1.79149	1.81025
1944.86	2.43067	1.30606	7.32445e-05	7.50557e-05	0.339862	0.545433	1.83621	1.29077	1.24811	0.00906628	0.906628	0.0257231	0.0817917	1.78306	0.00494852	0.00724904	0.00904761	-1.86739e-05	0.00895465	-0.000111629	1.78674	1.80539
1945.82	2.43067	1.30695	7.32763e-05	7.50185e-05	0.339861	0.545392	1.83847	1.29308	1.24965	0.00904172	0.904172	0.0258215	0.0821045	1.78988	0.00496745	0.00727993	0.00909737	5.56499e-05	0.0090034	-3.83235e-05	1.77893	1.79745
1946.79	2.43067	1.30696	7.3241e-05	7.49814e-05	0.339861	0.545392	1.83851	1.29312	1.24967	0.00903849	0.903849	0.0259205	0.0824194	1.79674	0.0049865	0.00730433	0.00912803	8.95388e-05	0.00903343	-5.06462e-06	1.77912	1.79763
1947.75	2.43067	1.30698	7.32058e-05	7.49443e-05	0.339861	0.545392	1.83854	1.29315	1.2497	0.00906279	0.906279	0.0260173	0.0827271	1.80345	0.00500512	0.00732807	0.00915787	9.50816e-05	0.00906265	-1.37187e-07	1.78473	1.80335
1948.72	2.43068	1.30699	7.31705e-05	7.49072e-05	0.33986	0.545391	1.83858	1.29319	1.24972	0.00910758	0.910758	0.0261118	0.0830275	1.81	0.00502329	0.00735114	0.00918687	7.92873e-05	0.00909105	-1.65312e-05	1.79438	1.81319
1949.68	2.43068	1.30701	7.31353e-05	7.48701e-05	0.33986	0.545391	1.83862	1.29322	1.24974	0.00915658	0.915658	0.0262049	0.0833238	1.81646	0.00504122	0.00737383	0.00921539	5.88147e-05	0.00911898	-3.75956e-05	1.80487	1.82389
1950.64	2.43068	1.30702	7.31002e-05	7.48331e-05	0.33986	0.545391	1.83865	1.29326	1.24977	0.00919245	0.919245	0.0262978	0.083619	1.82289	0.00505908	0.00739639	0.00924377	5.13206e-05	0.00914677	-4.56802e-05	1.81277	1.83196
1951.61	2.43068	1.30704	7.30651e-05	7.47961e-05	0.339859	0.54539	1.83869	1.2933	1.24979	0.00920565	0.920565	0.0263907	0.0839145	1.82934	0.00507696	0.00741896	0.00927215	6.6502e-05	0.00917456	-3.10912e-05	1.81622	1.83546
1952.57	2.43068	1.30705	7.303e-05	7.47592e-05	0.339859	0.54539	1.83872	1.29333	1.24981	0.00919947	0.919947	0.0264838	0.0842106	1.83579	0.00509487	0.00744156	0.00930057	0.0001011	0.00920238	2.91183e-06	1.81583	1.83507
1953.54	2.43068	1.30794	7.30621e-05	7.47223e-05	0.339859	0.545347	1.84099	1.29565	1.25136	0.00918901	0.918901	0.0265774	0.084508	1.84228	0.00511287	0.00747113	0.00934904	0.000160034	0.00924984	6.0827e-05	1.81074	1.8299
1954.5	2.43069	1.30796	7.3027e-05	7.46854e-05	0.339858	0.545346	1.84103	1.29568	1.25138	0.00919448	0.919448	0.0266719	0.0848086	1.84883	0.00513105	0.00749411	0.00937798	0.000183496	0.00927816	8.36781e-05	1.81265	1.83184
1955.47	2.43069	1.30797	7.2992e-05	7.46486e-05	0.339858	0.545346	1.84107	1.29572	1.2514	0.00923143	0.923143	0.0267677	0.0851133	1.85547	0.00514948	0.00751742	0.00940732	0.000175891	0.00930688	7.54525e-05	1.82078	1.84013
1956.43	2.43069	1.30798	7.2957e-05	7.46118e-05	0.339858	0.545346	1.8411	1.29576	1.25143	0.00930232	0.930232	0.026865	0.0854224	1.86221	0.00516819	0.00754111	0.00943714	0.000134824	0.00933607	3.37522e-05	1.8356	1.85526
1957.39	2.43069	1.308	7.29221e-05	7.45751e-05	0.339857	0.545345	1.84114	1.29579	1.25145	0.00939376	0.939376	0.0269633	0.085735	1.86902	0.0051871	0.00756508	0.00946732	7.35579e-05	0.0093656	-2.8157e-05	1.8545	1.87456
1958.36	2.43069	1.30801	7.28872e-05	7.45383e-05	0.339857	0.545345	1.84118	1.29583	1.25147	0.00948145	0.948145	0.0270629	0.0860519	1.87593	0.00520627	0.00758941	0.00949794	1.64851e-05	0.00939557	-8.5884e-05	1.87267	1.89312
1959.32	2.43069	1.30803	7.28523e-05	7.45017e-05	0.339857	0.545345	1.84121	1.29587	1.2515	0.00954087	0.954087	0.0271648	0.0863758	1.88299	0.00522587	0.00761434	0.00952931	-1.15591e-05	0.00942627	-0.000114601	1.88528	1.90599
1960.29	2.4307	1.30804	7.28175e-05	7.4465e-05	0.339856	0.545344	1.84125	1.2959	1.25152	0.00955942	0.955942	0.0272697	0.0867095	1.89027	0.00524606	0.0076401	0.00956173	2.30643e-06	0.00945799	-0.000101432	1.88981	1.91061
1961.25	2.4307	1.30806	7.27827e-05	7.44284e-05	0.339856	0.545344	1.84128	1.29594	1.25154	0.00954341	0.954341	0.0273776	0.0870526	1.89775	0.00526681	0.00766666	0.00959515	5.17384e-05	0.00949069	-5.27217e-05	1.88751	1.90825
1962.22	2.4307	1.30895	7.2815e-05	7.43918e-05	0.339856	0.545298	1.84356	1.29826	1.25309	0.00951558	0.951558	0.0274872	0.0874011	1.90534	0.0052879	0.00770077	0.00964973	0.00013415	0.00954409	2.85065e-05	1.87886	1.89944
1963.18	2.4307	1.30896	7.27802e-05	7.43553e-05	0.339855	0.545298	1.84359	1.2983	1.25311	0.00950388	0.950388	0.0275961	0.0877473	1.91289	0.00530884	0.00772758	0.00968351	0.000179629	0.00957713	7.32501e-05	1.87741	1.89795
1964.14	2.4307	1.30898	7.27455e-05	7.43188e-05	0.339855	0.545297	1.84363	1.29833	1.25313	0.00952807	0.952807	0.0277027	0.0880861	1.92028	0.00532934	0.00775371	0.00971644	0.000188369	0.00960934	8.12713e-05	1.88305	1.9037
1965.11	2.43071	1.30899	7.27108e-05	7.42823e-05	0.339855	0.545297	1.84367	1.29837	1.25316	0.00959061	0.959061	0.0278069	0.0884175	1.9275	0.00534939	0.00777917	0.00974852	0.000157914	0.00964072	5.01125e-05	1.89628	1.91722
1966.07	2.43071	1.309	7.26761e-05	7.42459e-05	0.339854	0.545297	1.8437	1.29841	1.25318	0.00967585	0.967585	0.0279104	0.0887466	1.93468	0.0053693	0.00780441	0.00978033	0.000104478	0.00967183	-4.02272e-06	1.91401	1.93533
1967.04	2.43071	1.30902	7.26415e-05	7.42095e-05	0.339854	0.545296	1.84374	1.29844	1.2532	0.00975872	0.975872	0.0280161	0.0890828	1.942	0.00538965	0.00783024	0.00981289	5.41675e-05	0.00970367	-5.50515e-05	1.93128	1.95298
1968	2.43071	1.30903	7.26069e-05	7.41731e-05	0.339854	0.545296	1.84377	1.29848	1.25323	0.00981904	0.981904	0.0281263	0.0894333	1.94965	0.00541085	0.0078573	0.00984699	2.79466e-05	0.00973701	-8.20271e-05	1.94411	1.96609
1968.96	2.43071	1.30905	7.25724e-05	7.41368e-05	0.339853	0.545296	1.84381	1.29852	1.25325	0.00985194	0.985194	0.0282416	0.0897997	1.95763	0.00543302	0.00788574	0.00988281	3.0871e-05	0.00977204	-7.98984e-05	1.95152	1.97365
1969.93	2.43071	1.30994	7.26049e-05	7.41005e-05	0.339853	0.545247	1.84609	1.30084	1.2548	0.00986684	0.986684	0.0283606	0.0901781	1.96588	0.00545591	0.00792252	0.00994116	7.43217e-05	0.00982909	-3.77497e-05	1.95119	1.97335
1970.89	2.43072	1.30995	7.25704e-05	7.40643e-05	0.339853	0.545247	1.84612	1.30088	1.25482	0.00987809	0.987809	0.0284812	0.0905616	1.97424	0.00547912	0.00795244	0.00997888	0.000100791	0.00986596	-1.21257e-05	1.9543	1.97653
1971.86	2.43072	1.30997	7.25359e-05	7.40281e-05	0.339852	0.545247	1.84616	1.30091	1.25484	0.00989595	0.989595	0.0286017	0.0909446	1.98259	0.00550229	0.00798227	0.0100165	0.000120554	0.00990274	6.79052e-06	1.95873	1.98105
1972.82	2.43072	1.30998	7.25014e-05	7.39919e-05	0.339852	0.545246	1.8462	1.30095	1.25487	0.00992316	0.992316	0.028721	0.0913242	1.99087	0.00552525	0.00801178	0.0100537	0.000130556	0.00993911	1.59519e-05	1.96501	1.98746
1973.79	2.43072	1.31	7.2467e-05	7.39557e-05	0.339852	0.545246	1.84623	1.30099	1.25489	0.00995706	0.995706	0.0288393	0.0917003	1.99907	0.00554801	0.00804095	0.0100905	0.000133458	0.00997508	1.80201e-05	1.97263	1.99524
1974.75	2.43072	1.31001	7.24326e-05	7.39196e-05	0.339851	0.545246	1.84627	1.30102	1.25491	0.00999418	0.999418	0.0289572	0.0920753	2.00724	0.0055707	0.00807	0.0101272	0.000132982	0.0100109	1.67103e-05	1.98088	2.00368
1975.71	2.43072	1.31003	7.23983e-05	7.38835e-05	0.339851	0.545245	1.84631	1.30106	1.25494	0.0100338	1.00338	0.0290757	0.092452	2.01545	0.00559349	0.00809918	0.010164	0.00013019	0.0100468	1.30784e-05	1.98964	2.01262
1976.68	2.43073	1.31004	7.2364e-05	7.38475e-05	0.339851	0.545245	1.84634	1.3011	1.25496	0.010078	1.0078	0.0291955	0.0928329	2.02376	0.00561654	0.00812869	0.0102012	0.000123225	0.0100832	5.26047e-06	1.99931	2.02251
1977.64	2.43073	1.31005	7.23297e-05	7.38115e-05	0.33985	0.545244	1.84638	1.30113	1.25498	0.0101291	1.01291	0.0293174	0.0932205	2.03221	0.00563998	0.00815876	0.0102391	0.000110047	0.0101203	-8.79004e-06	2.01036	2.03381
1978.61	2.43073	1.31094	7.23625e-05	7.37755e-05	0.33985	0.545194	1.84866	1.30347	1.25653	0.0101864	1.01864	0.029442	0.0936165	2.04084	0.00566394	0.00819714	0.0103	0.000113581	0.0101797	-6.66151e-06	2.01834	2.04201
1979.57	2.43073	1.31096	7.23282e-05	7.37396e-05	0.33985	0.545193	1.8487	1.3035	1.25656	0.0102451	1.02451	0.0295693	0.0940214	2.04967	0.00568844	0.0082287	0.0103398	9.46868e-05	0.0102187	-2.64808e-05	2.0309	2.05485
1980.54	2.43073	1.31097	7.2294e-05	7.37037e-05	0.339849	0.545193	1.84873	1.30354	1.25658	0.0102979	1.02979	0.0296988	0.0944332	2.05864	0.00571335	0.00826082	0.0103804	8.24783e-05	0.0102583	-3.96343e-05	2.04229	2.0665
1981.5	2.43073	1.31099	7.22598e-05	7.36678e-05	0.339849	0.545192	1.84877	1.30358	1.2566	0.0103382	1.03382	0.0298295	0.0948489	2.06771	0.0057385	0.00829327	0.0104214	8.31709e-05	0.0102983	-3.98997e-05	2.0512	2.07562
1982.46	2.43074	1.311	7.22257e-05	7.3632e-05	0.339849	0.545192	1.8488	1.30361	1.25663	0.0103637	1.03637	0.0299607	0.0952661	2.0768	0.00576374	0.0083258	0.0104624	9.87137e-05	0.0103384	-2.53216e-05	2.05721	2.08175
1983.43	2.43074	1.31102	7.21916e-05	7.35962e-05	0.339848	0.545192	1.84884	1.30365	1.25665	0.0103785	1.03785	0.0300917	0.0956826	2.08588	0.00578895	0.00835826	0.0105034	0.000124877	0.0103784	-1.2421e-07	2.06108	2.08571
1984.39	2.43074	1.31103	7.21575e-05	7.35604e-05	0.339848	0.545191	1.84888	1.30369	1.25667	0.0103923	1.03923	0.0302227	0.0960989	2.09496	0.00581413	0.00839066	0.0105443	0.000152002	0.0104184	2.60324e-05	2.06476	2.08946
1985.36	2.43074	1.31105	7.21234e-05	7.35247e-05	0.339848	0.545191	1.84891	1.30372	1.2567	0.0104176	1.04176	0.0303535	0.096515	2.10403	0.0058393	0.00842301	0.0105852	0.000167599	0.0104582	4.06594e-05	2.07071	2.09555
1986.32	2.43074	1.31106	7.20894e-05	7.3489e-05	0.339847	0.54519	1.84895	1.30376	1.25672	0.0104648	1.04648	0.0304839	0.0969296	2.11306	0.00586439	0.0084552	0.0106258	0.000161053	0.0104979	3.31445e-05	2.08104	2.10611
1987.29	2.43074	1.31195	7.21224e-05	7.34534e-05	0.339847	0.545137	1.85123	1.3061	1.25827	0.0105378	1.05378	0.0306129	0.0973399	2.12201	0.00588921	0.00849489	0.0106889	0.000151064	0.0105595	2.16458e-05	2.09202	2.1174
1988.25	2.43075	1.31196	7.20885e-05	7.34177e-05	0.339847	0.545137	1.85127	1.30613	1.2583	0.0106313	1.06313	0.0307398	0.0977434	2.13081	0.00591362	0.00852608	0.0107283	9.70436e-05	0.010598	-3.33243e-05	2.11153	2.13738
1989.21	2.43075	1.31198	7.20545e-05	7.33822e-05	0.339846	0.545136	1.85131	1.30617	1.25832	0.0107313	1.07313	0.0308649	0.0981411	2.13948	0.00593769	0.00855675	0.0107671	3.58223e-05	0.0106358	-9.54823e-05	2.13236	2.1587
1990.18	2.43075	1.31199	7.20206e-05	7.33466e-05	0.339846	0.545136	1.85134	1.30621	1.25834	0.0108196	1.08196	0.03099	0.0985389	2.14815	0.00596176	0.00858739	0.0108059	-1.36943e-05	0.0106736	-0.000145938	2.15087	2.17766
1991.14	2.43075	1.31201	7.19867e-05	7.33111e-05	0.339846	0.545136	1.85138	1.30624	1.25837	0.0108805	1.08805	0.0311182	0.0989464	2.15703	0.00598641	0.00861884	0.0108457	-3.48032e-05	0.0107124	-0.000168015	2.16395	2.19106
1992.11	2.43075	1.31202	7.19529e-05	7.32756e-05	0.339845	0.545135	1.85142	1.30628	1.25839	0.010908	1.0908	0.0312519	0.0993715	2.1663	0.00601213	0.0086518	0.0108873	-2.06821e-05	0.0107531	-0.000154911	2.17041	2.19767
1993.07	2.43075	1.31204	7.19191e-05	7.32401e-05	0.339845	0.545135	1.85145	1.30632	1.25841	0.0109087	1.09087	0.0313919	0.0998166	2.176	0.00603906	0.00868647	0.0109312	2.24355e-05	0.0107959	-0.000112867	2.17154	2.19881
1994.03	2.43076	1.31205	7.18853e-05	7.32047e-05	0.339845	0.545134	1.85149	1.30635	1.25844	0.0108974	1.08974	0.0315366	0.100277	2.18603	0.0060669	0.00872241	0.0109766	7.92475e-05	0.0108402	-5.71731e-05	2.17025	2.19748
1995	2.43076	1.31294	7.19185e-05	7.31694e-05	0.339844	0.545079	1.85378	1.3087	1.25999	0.0108891	1.08891	0.0316831	0.100743	2.19619	0.00609509	0.008767	0.0110463	0.000157193	0.0109082	1.9048e-05	2.16494	2.19208
1995.96	2.43076	1.31296	7.18848e-05	7.3134e-05	0.339844	0.545078	1.85381	1.30874	1.26001	0.0108939	1.08939	0.0318289	0.101206	2.2063	0.00612314	0.00880321	0.0110922	0.000198255	0.0109529	5.89715e-05	2.16686	2.19404
1996.93	2.43076	1.31297	7.18511e-05	7.30987e-05	0.339844	0.545078	1.85385	1.30877	1.26004	0.0109147	1.09147	0.0319726	0.101663	2.21626	0.00615079	0.00883881	0.0111372	0.00022255	0.0109968	8.2141e-05	2.17197	2.19927
1997.89	2.43076	1.31299	7.18174e-05	7.30634e-05	0.339843	0.545077	1.85389	1.30881	1.26006	0.0109496	1.09496	0.0321148	0.102115	2.22611	0.00617813	0.00887394	0.0111817	0.000232112	0.0110402	9.05893e-05	2.1799	2.20738
1998.86	2.43076	1.313	7.17837e-05	7.30282e-05	0.339843	0.545077	1.85392	1.30885	1.26008	0.0109951	1.09951	0.0322564	0.102566	2.23593	0.00620538	0.00890892	0.011226	0.000230848	0.0110834	8.8212e-05	2.18995	2.21768
1999.82	2.43077	1.313	7.17494e-05	7.2993e-05	0.339842	0.545077	1.85393	1.30886	1.26009	0.0110493	1.10493	0.0323987	0.103018	2.24579	0.00623274	0.00894391	0.0112701	0.000220803	0.0111264	7.70516e-05	2.20179	2.2298
2000.78	2.43077	1.31301	7.17151e-05	7.29578e-05	0.339842	0.545077	1.85395	1.30887	1.2601	0.0111131	1.11131	0.0325415	0.103472	2.25569	0.00626022	0.00897905	0.0113145	0.000201383	0.0111696	5.65088e-05	2.21554	2.24389
2001.75	2.43077	1.31301	7.16808e-05	7.29226e-05	0.339842	0.545077	1.85396	1.30888	1.2601	0.0111886	1.11886	0.0326846	0.103927	2.26561	0.00628776	0.00901422	0.0113589	0.000170245	0.0112129	2.42413e-05	2.23166	2.2604
2002.71	2.43077	1.31302	7.16465e-05	7.28875e-05	0.339841	0.545077	1.85397	1.30889	1.26011	0.0112757	1.12757	0.0328275	0.104381	2.27551	0.00631523	0.00904929	0.0114031	0.000127432	0.011256	-1.97017e-05	2.25008	2.27929
2003.68	2.43077	1.31302	7.16123e-05	7.28525e-05	0.339841	0.545077	1.85398	1.3089	1.26012	0.011368	1.1368	0.0329703	0.104836	2.28542	0.00634271	0.00908432	0.0114473	7.93469e-05	0.011299	-6.89197e-05	2.26957	2.29928
2004.64	2.43078	1.31303	7.15781e-05	7.28174e-05	0.339841	0.545078	1.85399	1.30891	1.26012	0.0114529	1.14529	0.0331133	0.10529	2.29533	0.00637023	0.00911937	0.0114915	3.8612e-05	0.0113421	-0.000110792	2.28762	2.31778
2005.61	2.43078	1.31303	7.15439e-05	7.27824e-05	0.33984	0.545078	1.854	1.30892	1.26013	0.0115163	1.15163	0.0332572	0.105748	2.3053	0.0063979	0.00915461	0.011536	1.97157e-05	0.0113854	-0.000130837	2.30136	2.33187
2006.57	2.43078	1.31304	7.15098e-05	7.27474e-05	0.33984	0.545078	1.85401	1.30894	1.26014	0.0115497	1.15497	0.0334019	0.106208	2.31533	0.00642574	0.00919006	0.0115807	3.09882e-05	0.011429	-0.000120724	2.30914	2.33984
2007.53	2.43078	1.31304	7.14757e-05	7.27125e-05	0.33984	0.545078	1.85402	1.30895	1.26014	0.0115569	1.15569	0.0335471	0.10667	2.3254	0.00645369	0.00922563	0.0116256	6.87243e-05	0.0114727	-8.41559e-05	2.31165	2.34241
2008.5	2.43078	1.31305	7.14416e-05	7.26776e-05	0.339839	0.545078	1.85404	1.30896	1.26015	0.011553	1.1553	0.0336927	0.107133	2.33549	0.00648168	0.00926123	0.0116705	0.000117562	0.0115165	-3.64919e-05	2.31196	2.34271
2009.46	2.43078	1.31305	7.14075e-05	7.26427e-05	0.339839	0.545078	1.85405	1.30897	1.26016	0.0115577	1.15577	0.0338386	0.107596	2.3456	0.00650975	0.0092969	0.0117155	0.000157841	0.0115603	2.60746e-06	2.314	2.34479
2010.43	2.43079	1.31306	7.13735e-05	7.26079e-05	0.339839	0.545078	1.85406	1.30898	1.26016	0.011585	1.1585	0.033985	0.108062	2.35575	0.00653792	0.00933269	0.0117607	0.000175644	0.0116043	1.92217e-05	2.32057	2.35152
2011.39	2.43079	1.31306	7.13396e-05	7.25731e-05	0.339838	0.545079	1.85407	1.30899	1.26017	0.0116366	1.16366	0.0341323	0.10853	2.36596	0.00656626	0.00936868	0.0118061	0.000169555	0.0116485	1.19326e-05	2.33198	2.36323
2012.36	2.43079	1.31394	7.13723e-05	7.25383e-05	0.339838	0.545021	1.85634	1.31131	1.26171	0.0117024	1.17024	0.0342802	0.109001	2.37621	0.0065947	0.00941359	0.0118772	0.000174816	0.0117177	1.53069e-05	2.34124	2.37278
2013.32	2.43079	1.31395	7.13384e-05	7.25035e-05	0.339838	0.545022	1.85635	1.31133	1.26171	0.0117685	1.17685	0.0344278	0.10947	2.38644	0.0066231	0.00944962	0.0119227	0.000154181	0.011762	-6.54172e-06	2.35558	2.3875
2014.28	2.43079	1.31395	7.13045e-05	7.24688e-05	0.339837	0.545022	1.85636	1.31134	1.26172	0.0118252	1.18252	0.0345744	0.109936	2.39661	0.0066513	0.00948535	0.0119679	0.000142643	0.0118059	-1.9288e-05	2.36804	2.40028
2015.25	2.43079	1.31396	7.12706e-05	7.24342e-05	0.339837	0.545022	1.85637	1.31135	1.26173	0.0118712	1.18712	0.0347196	0.110398	2.40668	0.00667925	0.00952068	0.0120125	0.000141338	0.0118494	-2.17924e-05	2.37836	2.41086
2016.21	2.4308	1.31396	7.12368e-05	7.23995e-05	0.339837	0.545022	1.85638	1.31136	1.26173	0.0119122	1.19122	0.0348638	0.110856	2.41667	0.00670699	0.00955568	0.0120567	0.000144558	0.0118924	-1.97644e-05	2.38769	2.42044
2017.18	2.4308	1.31397	7.1203e-05	7.23649e-05	0.339836	0.545022	1.85639	1.31137	1.26174	0.0119552	1.19552	0.0350082	0.111315	2.42668	0.00673476	0.0095907	0.012101	0.00014572	0.0119354	-1.98e-05	2.39746	2.43045
2018.14	2.4308	1.31397	7.11692e-05	7.23303e-05	0.339836	0.545022	1.8564	1.31138	1.26175	0.0120027	1.20026	0.0351539	0.111779	2.43678	0.00676279	0.00962605	0.0121456	0.000142974	0.0119789	-2.37585e-05	2.40809	2.44137
2019.1	2.4308	1.31398	7.11355e-05	7.22958e-05	0.339836	0.545022	1.85642	1.31139	1.26175	0.0120499	1.20499	0.0353017	0.112249	2.44702	0.00679122	0.00966193	0.012191	0.000141018	0.012023	-2.69502e-05	2.41872	2.45227
2020.07	2.4308	1.31398	7.11017e-05	7.22613e-05	0.339835	0.545022	1.85643	1.3114	1.26176	0.0120894	1.20894	0.0354512	0.112724	2.45739	0.00681999	0.00969826	0.0122369	0.000147519	0.0120676	-2.17055e-05	2.42776	2.46155
2021.03	2.4308	1.31399	7.10681e-05	7.22268e-05	0.339835	0.545023	1.85644	1.31142	1.26177	0.0121155	1.21155	0.0356017	0.113203	2.46782	0.00684894	0.00973481	0.012283	0.000167536	0.0121126	-2.95634e-06	2.43416	2.46811
2022	2.43081	1.31399	7.10344e-05	7.21924e-05	0.339835	0.545023	1.85645	1.31143	1.26177	0.0121298	1.21298	0.0357521	0.113681	2.47824	0.00687786	0.0097713	0.0123291	0.000199298	0.0121574	2.75355e-05	2.43818	2.47223
2022.96	2.43081	1.314	7.10008e-05	7.2158e-05	0.339834	0.545023	1.85646	1.31144	1.26178	0.0121415	1.21415	0.0359016	0.114156	2.4886	0.00690662	0.00980751	0.0123749	0.000233419	0.0122019	6.03911e-05	2.44166	2.47579
2023.93	2.43081	1.314	7.09672e-05	7.21236e-05	0.339834	0.545023	1.85647	1.31145	1.26178	0.012164	1.2164	0.0360501	0.114629	2.4989	0.0069352	0.00984344	0.0124203	0.000256288	0.012246	8.20004e-05	2.44734	2.48161
2024.89	2.43081	1.314	7.09337e-05	7.20892e-05	0.339834	0.545023	1.85648	1.31146	1.26179	0.0122095	1.22095	0.0361983	0.1151	2.50917	0.0069637	0.00987921	0.0124655	0.00025604	0.01229	8.04934e-05	2.45763	2.49218
2025.85	2.43081	1.31401	7.09002e-05	7.20549e-05	0.339833	0.545023	1.85649	1.31147	1.2618	0.012282	1.2282	0.0363467	0.115571	2.51946	0.00699225	0.00991503	0.0125108	0.000228783	0.0123339	5.19716e-05	2.47338	2.50836
2026.82	2.43081	1.31401	7.08667e-05	7.20206e-05	0.339833	0.545023	1.85651	1.31148	1.2618	0.012375	1.2375	0.0364958	0.116046	2.52979	0.00702093	0.009951	0.0125562	0.000181171	0.0123781	3.08395e-06	2.49329	2.52881
2027.78	2.43082	1.31402	7.08332e-05	7.19864e-05	0.339833	0.545023	1.85652	1.31149	1.26181	0.012474	1.2474	0.0366453	0.116521	2.54016	0.00704971	0.00998707	0.0126018	0.000127799	0.0124224	-5.15702e-05	2.5144	2.55051
2028.75	2.43082	1.31402	7.07998e-05	7.19522e-05	0.339832	0.545024	1.85653	1.3115	1.26182	0.0125625	1.25625	0.0367946	0.116996	2.5505	0.00707841	0.010023	0.0126472	8.46925e-05	0.0124665	-9.59593e-05	2.53342	2.57006
2029.71	2.43082	1.31403	7.07664e-05	7.1918e-05	0.339832	0.545024	1.85654	1.31152	1.26182	0.0126296	1.26296	0.0369422	0.117465	2.56074	0.00710682	0.0100585	0.012692	6.24304e-05	0.0125101	-0.000119492	2.54814	2.58519
2030.68	2.43082	1.31403	7.0733e-05	7.18839e-05	0.339832	0.545024	1.85655	1.31153	1.26183	0.0126732	1.26732	0.0370879	0.117928	2.57084	0.00713485	0.0100934	0.0127361	6.29488e-05	0.012553	-0.000120229	2.55813	2.59546
2031.64	2.43082	1.31404	7.06997e-05	7.18497e-05	0.339831	0.545024	1.85656	1.31154	1.26184	0.0126986	1.26986	0.037232	0.118386	2.58082	0.00716256	0.0101278	0.0127796	8.10124e-05	0.0125952	-0.000103407	2.56446	2.60195
2032.6	2.43083	1.31404	7.06664e-05	7.18157e-05	0.339831	0.545024	1.85657	1.31155	1.26184	0.0127138	1.27138	0.0373751	0.118841	2.59074	0.00719009	0.010162	0.0128228	0.000109018	0.0126371	-7.66361e-05	2.56872	2.60632
2033.57	2.43083	1.31405	7.06331e-05	7.17816e-05	0.33983	0.545024	1.85658	1.31156	1.26185	0.0127245	1.27245	0.0375184	0.119297	2.60068	0.00721767	0.0101961	0.012866	0.000141445	0.0126791	-4.54499e-05	2.57209	2.60977
2034.53	2.43083	1.31405	7.05999e-05	7.17476e-05	0.33983	0.545024	1.8566	1.31157	1.26185	0.0127337	1.27337	0.0376627	0.119756	2.61068	0.00724543	0.0102305	0.0129094	0.00017575	0.0127213	-1.23977e-05	2.57514	2.61289
2035.5	2.43083	1.31406	7.05667e-05	7.17136e-05	0.33983	0.545025	1.85661	1.31158	1.26186	0.0127431	1.27431	0.0378078	0.120217	2.62074	0.00727334	0.0102651	0.0129531	0.000210001	0.0127637	2.05895e-05	2.57825	2.61608
2036.46	2.43083	1.31406	7.05335e-05	7.16796e-05	0.339829	0.545025	1.85662	1.31159	1.26187	0.0127572	1.27572	0.0379531	0.120679	2.63081	0.00730128	0.0102997	0.0129969	0.000239642	0.0128062	4.89621e-05	2.5823	2.62023
2037.43	2.43083	1.31494	7.05665e-05	7.16457e-05	0.339829	0.544965	1.85889	1.31392	1.26341	0.0127835	1.27835	0.0380978	0.121139	2.64084	0.00732912	0.0103438	0.0130685	0.000284932	0.0128757	9.21665e-05	2.58326	2.62128
2038.39	2.43084	1.31495	7.05334e-05	7.16118e-05	0.339829	0.544965	1.8589	1.31393	1.26342	0.0128301	1.28301	0.0382416	0.121597	2.65081	0.00735679	0.010378	0.0131117	0.000281626	0.0129177	8.75945e-05	2.59387	2.63219
2039.35	2.43084	1.31495	7.05003e-05	7.1578e-05	0.339828	0.544965	1.85891	1.31395	1.26342	0.0128999	1.28999	0.0383847	0.122052	2.66073	0.00738432	0.0104119	0.0131547	0.000254773	0.0129594	5.94804e-05	2.6092	2.64795
2040.32	2.43084	1.31496	7.04672e-05	7.15441e-05	0.339828	0.544966	1.85892	1.31396	1.26343	0.0129869	1.29869	0.0385278	0.122507	2.67064	0.00741184	0.0104458	0.0131976	0.000210659	0.013001	1.41045e-05	2.62802	2.66731
2041.28	2.43084	1.31496	7.04342e-05	7.15103e-05	0.339828	0.544966	1.85893	1.31397	1.26343	0.0130756	1.30756	0.0386712	0.122963	2.68059	0.00743944	0.0104798	0.0132406	0.00016496	0.0130427	-3.2865e-05	2.64719	2.68704
2042.25	2.43084	1.31497	7.04012e-05	7.14766e-05	0.339827	0.544966	1.85895	1.31398	1.26344	0.0131475	1.31475	0.0388148	0.123419	2.69054	0.00746706	0.0105138	0.0132836	0.000136051	0.0130845	-6.3048e-05	2.66298	2.70329
2043.21	2.43084	1.31497	7.03682e-05	7.14428e-05	0.339827	0.544966	1.85896	1.31399	1.26345	0.0131893	1.31893	0.0389578	0.123874	2.70045	0.00749457	0.0105476	0.0133263	0.000137019	0.0131259	-6.33514e-05	2.67269	2.71327
2044.17	2.43085	1.31498	7.03352e-05	7.14091e-05	0.339827	0.544966	1.85897	1.314	1.26345	0.0132005	1.32005	0.0390993	0.124324	2.71026	0.00752179	0.0105809	0.0133685	0.000168026	0.0131669	-3.36025e-05	2.6762	2.71687
2045.14	2.43085	1.31498	7.03023e-05	7.13755e-05	0.339826	0.544966	1.85898	1.31401	1.26346	0.0131935	1.31935	0.0392388	0.124767	2.71993	0.00754862	0.0106137	0.01341	0.00021649	0.0132071	1.36209e-05	2.67602	2.71667
2046.1	2.43085	1.31499	7.02694e-05	7.13418e-05	0.339826	0.544966	1.85899	1.31402	1.26347	0.0131888	1.31888	0.0393762	0.125204	2.72946	0.00757506	0.0106459	0.0134507	0.000261942	0.0132467	5.78507e-05	2.6763	2.71694
2047.07	2.43085	1.31499	7.02365e-05	7.13082e-05	0.339826	0.544966	1.859	1.31404	1.26347	0.0132047	1.32047	0.0395122	0.125637	2.73888	0.00760122	0.0106777	0.0134909	0.000286237	0.0132856	8.09361e-05	2.68077	2.72152
2048.03	2.43085	1.315	7.02037e-05	7.12747e-05	0.339825	0.544967	1.85901	1.31405	1.26348	0.0132491	1.32491	0.0396473	0.126066	2.74825	0.00762721	0.0107092	0.0135308	0.000281718	0.0133243	7.52137e-05	2.69103	2.73208
2049	2.43086	1.315	7.01709e-05	7.12411e-05	0.339825	0.544967	1.85902	1.31406	1.26349	0.0133163	1.33163	0.0397816	0.126494	2.75756	0.00765305	0.0107404	0.0135704	0.000254089	0.0133627	4.63873e-05	2.70593	2.74741
2049.96	2.43086	1.315	7.01382e-05	7.12076e-05	0.339825	0.544967	1.85904	1.31407	1.26349	0.0133906	1.33906	0.0399152	0.126918	2.76681	0.00767874	0.0107715	0.0136096	0.000219047	0.0134008	1.01543e-05	2.72228	2.76425
2050.92	2.43086	1.31501	7.01054e-05	7.11741e-05	0.339824	0.544967	1.85905	1.31408	1.2635	0.0134549	1.34549	0.0400477	0.12734	2.776	0.00770424	0.0108022	0.0136485	0.000193633	0.0134385	-1.64421e-05	2.73662	2.77901
2051.89	2.43086	1.31501	7.00727e-05	7.11407e-05	0.339824	0.544967	1.85906	1.31409	1.2635	0.013499	1.3499	0.0401796	0.127759	2.78515	0.00772961	0.0108327	0.0136872	0.00018817	0.0134759	-2.30844e-05	2.74686	2.78955
2052.85	2.43086	1.31502	7.004e-05	7.11073e-05	0.339824	0.544967	1.85907	1.3141	1.26351	0.0135236	1.35236	0.0403115	0.128178	2.79429	0.00775499	0.0108632	0.0137258	0.000202172	0.0135133	-1.02631e-05	2.75313	2.796
2053.82	2.43086	1.31502	7.00074e-05	7.10739e-05	0.339823	0.544967	1.85908	1.31411	1.26352	0.0135377	1.35377	0.0404441	0.1286	2.80348	0.00778049	0.0108938	0.0137646	0.000226851	0.0135509	1.32256e-05	2.75727	2.80025
2054.78	2.43087	1.31503	6.99748e-05	7.10405e-05	0.339823	0.544967	1.85909	1.31412	1.26352	0.0135525	1.35525	0.0405772	0.129023	2.81271	0.00780611	0.0109246	0.0138035	0.000251009	0.0135887	3.61852e-05	2.76156	2.80465
2055.75	2.43087	1.31503	6.99422e-05	7.10072e-05	0.339822	0.544968	1.8591	1.31414	1.26353	0.0135757	1.35757	0.0407107	0.129448	2.82196	0.00783178	0.0109554	0.0138425	0.000266821	0.0136265	5.07942e-05	2.76756	2.81082
2056.71	2.43087	1.31504	6.99096e-05	7.09739e-05	0.339822	0.544968	1.85911	1.31415	1.26354	0.0136088	1.36088	0.0408431	0.129869	2.83114	0.00785726	0.010986	0.0138812	0.000272363	0.0136639	5.51411e-05	2.77559	2.81907
2057.67	2.43087	1.31504	6.98771e-05	7.09407e-05	0.339822	0.544968	1.85913	1.31416	1.26354	0.0136481	1.36481	0.0409739	0.130285	2.84021	0.00788243	0.011016	0.0139192	0.000271121	0.0137008	5.27188e-05	2.78488	2.82864
2058.64	2.43087	1.31505	6.98446e-05	7.09074e-05	0.339821	0.544968	1.85914	1.31417	1.26355	0.0136884	1.36884	0.0411025	0.130694	2.84912	0.00790716	0.0110455	0.0139565	0.000268085	0.0137369	4.85239e-05	2.79439	2.83843
2059.6	2.43087	1.31505	6.98122e-05	7.08742e-05	0.339821	0.544968	1.85915	1.31418	1.26356	0.0137261	1.37261	0.041229	0.131096	2.85789	0.00793149	0.0110743	0.013993	0.000266883	0.0137723	4.61837e-05	2.80338	2.84768
2060.57	2.43088	1.31506	6.97797e-05	7.08411e-05	0.339821	0.544968	1.85916	1.31419	1.26356	0.013761	1.3761	0.0413534	0.131491	2.86651	0.00795544	0.0111026	0.0140288	0.00026778	0.013807	4.59624e-05	2.8118	2.85634
2061.53	2.43088	1.31506	6.97473e-05	7.08079e-05	0.33982	0.544968	1.85917	1.3142	1.26357	0.0137962	1.37962	0.041476	0.131881	2.87501	0.00797902	0.0111303	0.0140639	0.000267705	0.013841	4.47863e-05	2.82029	2.86508
2062.5	2.43088	1.31594	6.97806e-05	7.07748e-05	0.33982	0.544906	1.86144	1.31654	1.26511	0.013836	1.3836	0.041597	0.132266	2.8834	0.00800229	0.0111681	0.0141289	0.000292888	0.0139039	6.79266e-05	2.82363	2.8686
2063.46	2.43088	1.31595	6.97482e-05	7.07418e-05	0.33982	0.544907	1.86146	1.31655	1.26512	0.013883	1.3883	0.0417164	0.132645	2.89167	0.00802525	0.0111949	0.0141629	0.000279929	0.0139369	5.38944e-05	2.83452	2.87982
2064.42	2.43088	1.31595	6.97158e-05	7.07087e-05	0.339819	0.544907	1.86147	1.31656	1.26513	0.0139353	1.39353	0.0418348	0.133022	2.89988	0.00804803	0.0112215	0.0141966	0.000261307	0.0139695	3.4207e-05	2.8465	2.89217
2065.39	2.43089	1.31596	6.96835e-05	7.06757e-05	0.339819	0.544907	1.86148	1.31657	1.26513	0.0139857	1.39857	0.0419527	0.133397	2.90805	0.00807072	0.0112479	0.0142301	0.000244399	0.0140019	1.62382e-05	2.85811	2.90413
2066.35	2.43089	1.31596	6.96513e-05	7.06427e-05	0.339819	0.544907	1.86149	1.31658	1.26514	0.0140243	1.40243	0.0420709	0.133773	2.91624	0.00809345	0.0112744	0.0142637	0.000239355	0.0140344	1.01275e-05	2.86731	2.9136
2067.32	2.43089	1.31597	6.9619e-05	7.06098e-05	0.339818	0.544907	1.8615	1.31659	1.26514	0.0140441	1.40441	0.0421892	0.134149	2.92444	0.00811621	0.0113009	0.0142972	0.000253107	0.0140669	2.28122e-05	2.87267	2.91912
2068.28	2.43089	1.31597	6.95868e-05	7.05769e-05	0.339818	0.544907	1.86151	1.31661	1.26515	0.0140445	1.40445	0.0423072	0.134524	2.93263	0.00813891	0.0113272	0.0143306	0.000286141	0.0140993	5.47786e-05	2.87407	2.92054
2069.25	2.43089	1.31598	6.95546e-05	7.0544e-05	0.339818	0.544907	1.86152	1.31662	1.26516	0.0140329	1.40329	0.0424241	0.134896	2.94073	0.00816141	0.0113533	0.0143637	0.000330778	0.0141313	9.83593e-05	2.87301	2.91943
2070.21	2.43089	1.31598	6.95224e-05	7.05111e-05	0.339817	0.544907	1.86154	1.31663	1.26516	0.0140212	1.40212	0.0425396	0.135263	2.94873	0.00818362	0.0113789	0.0143962	0.000374971	0.0141627	0.000141511	2.87193	2.91829
2071.17	2.4309	1.31599	6.94903e-05	7.04783e-05	0.339817	0.544908	1.86155	1.31664	1.26517	0.0140211	1.40211	0.0426536	0.135626	2.95664	0.00820556	0.0114041	0.0144282	0.000407077	0.0141937	0.000172589	2.87322	2.9196
2072.14	2.4309	1.31599	6.94582e-05	7.04455e-05	0.339816	0.544908	1.86156	1.31665	1.26518	0.0140392	1.40392	0.0427667	0.135985	2.96448	0.00822732	0.0114291	0.0144598	0.000420623	0.0142243	0.000185117	2.87825	2.92477
2073.1	2.4309	1.316	6.94261e-05	7.04127e-05	0.339816	0.544908	1.86157	1.31666	1.26518	0.014077	1.4077	0.0428791	0.136343	2.97227	0.00824894	0.0114538	0.0144912	0.000414196	0.0142547	0.000177678	2.88731	2.93411
2074.07	2.4309	1.316	6.93941e-05	7.038e-05	0.339816	0.544908	1.86158	1.31667	1.26519	0.0141317	1.41317	0.0429908	0.136698	2.98001	0.00827042	0.0114784	0.0145223	0.000390601	0.0142848	0.000153077	2.89986	2.94704
2075.03	2.4309	1.316	6.93617e-05	7.03473e-05	0.339815	0.544908	1.86158	1.31667	1.26519	0.0141991	1.41991	0.0431013	0.137049	2.98767	0.00829167	0.0115025	0.0145528	0.000353709	0.0143143	0.000115197	2.91505	2.96271
2075.99	2.4309	1.316	6.93294e-05	7.03146e-05	0.339815	0.544909	1.86158	1.31667	1.26518	0.0142743	1.42743	0.0432096	0.137393	2.99518	0.00831252	0.011526	0.0145826	0.000308265	0.0143431	6.87874e-05	2.93186	2.98004
2076.96	2.43091	1.316	6.92971e-05	7.0282e-05	0.339815	0.544909	1.86158	1.31667	1.26518	0.014351	1.4351	0.0433154	0.13773	3.00251	0.00833286	0.0115489	0.0146114	0.000260414	0.014371	1.99983e-05	2.94899	2.99772
2077.92	2.43091	1.316	6.92648e-05	7.02494e-05	0.339814	0.54491	1.86158	1.31667	1.26518	0.0144205	1.44205	0.0434182	0.138057	3.00964	0.00835265	0.0115709	0.0146393	0.000218771	0.0143979	-2.2552e-05	2.96466	3.01388
2078.89	2.43091	1.316	6.92326e-05	7.02168e-05	0.339814	0.54491	1.86158	1.31666	1.26518	0.0144734	1.44734	0.0435185	0.138376	3.01659	0.00837194	0.0115922	0.0146662	0.000192825	0.014424	-4.93785e-05	2.97693	3.02653
2079.85	2.43091	1.316	6.92003e-05	7.01842e-05	0.339814	0.544911	1.86157	1.31666	1.26518	0.0145024	1.45024	0.0436167	0.138688	3.0234	0.00839084	0.011613	0.0146925	0.00019006	0.0144494	-5.30005e-05	2.98429	3.03411
2080.82	2.43091	1.316	6.91681e-05	7.01517e-05	0.339813	0.544911	1.86157	1.31666	1.26517	0.0145053	1.45053	0.0437134	0.138995	3.0301	0.00840944	0.0116333	0.0147182	0.000212857	0.0144743	-3.10452e-05	2.98628	3.03615
2081.78	2.43092	1.316	6.9136e-05	7.01192e-05	0.339813	0.544912	1.86157	1.31666	1.26517	0.0144862	1.44862	0.0438089	0.139299	3.03672	0.00842781	0.0116533	0.0147434	0.000257239	0.0144987	1.25076e-05	2.98374	3.0335
2082.74	2.43092	1.316	6.91039e-05	7.00868e-05	0.339813	0.544912	1.86157	1.31666	1.26517	0.0144546	1.44546	0.0439036	0.1396	3.04328	0.00844602	0.011673	0.0147684	0.000313794	0.0145228	6.82425e-05	2.97862	3.02819
2083.71	2.43092	1.316	6.90718e-05	7.00543e-05	0.339812	0.544913	1.86157	1.31666	1.26517	0.0144232	1.44232	0.043997	0.139897	3.04976	0.008464	0.0116925	0.0147929	0.000369737	0.0145466	0.000123377	2.97353	3.02291
2084.67	2.43092	1.316	6.90397e-05	7.00219e-05	0.339812	0.544913	1.86157	1.31666	1.26517	0.0144052	1.44052	0.0440891	0.14019	3.05614	0.00848171	0.0117115	0.014817	0.000411772	0.0145698	0.00016462	2.97121	3.02048
2085.64	2.43092	1.316	6.90076e-05	6.99895e-05	0.339812	0.544914	1.86157	1.31665	1.26516	0.0144113	1.44113	0.0441795	0.140477	3.06241	0.0084991	0.0117301	0.0148404	0.000429145	0.0145925	0.000181218	2.97385	3.02319
2086.6	2.43092	1.316	6.89756e-05	6.99572e-05	0.339811	0.544914	1.86157	1.31665	1.26516	0.014447	1.4447	0.0442681	0.140759	3.06855	0.00851615	0.0117481	0.0148633	0.000416292	0.0146146	0.00016761	2.98261	3.03222
2087.57	2.43093	1.316	6.89436e-05	6.99249e-05	0.339811	0.544915	1.86156	1.31665	1.26516	0.0145096	1.45096	0.0443552	0.141036	3.07459	0.00853291	0.0117658	0.0148856	0.000376009	0.0146362	0.000126588	2.99693	3.04699
2088.53	2.43093	1.316	6.89117e-05	6.98926e-05	0.33981	0.544915	1.86156	1.31665	1.26516	0.0145878	1.45878	0.0444413	0.14131	3.08056	0.00854947	0.0117832	0.0149076	0.000319772	0.0146574	6.96222e-05	3.01448	3.06511
2089.49	2.43093	1.316	6.88798e-05	6.98604e-05	0.33981	0.544915	1.86156	1.31665	1.26516	0.0146647	1.46647	0.0445264	0.14158	3.08645	0.00856583	0.0118003	0.0149292	0.000264456	0.0146783	1.35895e-05	3.03178	3.08297
2090.46	2.43093	1.316	6.88479e-05	6.98281e-05	0.33981	0.544916	1.86156	1.31665	1.26515	0.0147243	1.47243	0.0446101	0.141847	3.09226	0.00858194	0.011817	0.0149503	0.000225968	0.0146987	-2.56012e-05	3.04552	3.09714
2091.42	2.43093	1.316	6.8816e-05	6.97959e-05	0.339809	0.544916	1.86156	1.31664	1.26515	0.0147574	1.47574	0.0446916	0.142106	3.09791	0.00859762	0.0118331	0.0149706	0.000213241	0.0147184	-3.90063e-05	3.05378	3.10567
2092.39	2.43094	1.316	6.87842e-05	6.97638e-05	0.339809	0.544917	1.86156	1.31664	1.26515	0.0147638	1.47638	0.0447702	0.142356	3.10336	0.00861274	0.0118484	0.01499	0.000226204	0.0147371	-2.66891e-05	3.05652	3.10848
2093.35	2.43094	1.316	6.87524e-05	6.97316e-05	0.339809	0.544917	1.86156	1.31664	1.26515	0.0147501	1.47501	0.0448451	0.142594	3.10855	0.00862715	0.0118627	0.0150081	0.00025802	0.0147546	4.52276e-06	3.05511	3.10699
2094.32	2.43094	1.316	6.87206e-05	6.96995e-05	0.339808	0.544918	1.86156	1.31664	1.26515	0.014725	1.4725	0.0449164	0.142821	3.11349	0.00864086	0.0118761	0.015025	0.000299989	0.0147709	4.59275e-05	3.05132	3.10305
2095.28	2.43094	1.316	6.86888e-05	6.96675e-05	0.339808	0.544918	1.86156	1.31664	1.26514	0.014697	1.4697	0.0449842	0.143036	3.11819	0.00865391	0.0118885	0.0150407	0.000343705	0.0147861	8.91181e-05	3.04693	3.09849
2096.24	2.43094	1.316	6.86571e-05	6.96354e-05	0.339808	0.544919	1.86155	1.31664	1.26514	0.014675	1.4675	0.0450497	0.143244	3.12273	0.00866651	0.0119004	0.0150556	0.000380626	0.0148005	0.000125539	3.04378	3.09521
2097.21	2.43094	1.316	6.86254e-05	6.96034e-05	0.339807	0.544919	1.86155	1.31663	1.26514	0.0146687	1.46687	0.0451138	0.143448	3.12717	0.00867884	0.0119118	0.0150701	0.000401357	0.0148145	0.000145786	3.04389	3.09529
2098.17	2.43095	1.316	6.85938e-05	6.95714e-05	0.339807	0.54492	1.86155	1.31663	1.26514	0.0146876	1.46876	0.0451774	0.143651	3.13158	0.00869108	0.0119231	0.0150843	0.000396722	0.0148283	0.000140673	3.04922	3.10078
2099.14	2.43095	1.316	6.85621e-05	6.95395e-05	0.339807	0.54492	1.86155	1.31663	1.26513	0.0147355	1.47355	0.0452413	0.143854	3.13601	0.00870337	0.0119344	0.0150987	0.000363166	0.0148421	0.000106635	3.06058	3.1125
2100.1	2.43095	1.316	6.85305e-05	6.95075e-05	0.339806	0.544921	1.86155	1.31663	1.26513	0.0148061	1.48061	0.045305	0.144056	3.14043	0.00871563	0.0119457	0.0151129	0.000306834	0.0148559	4.98237e-05	3.07667	3.12911
2101.06	2.43095	1.316	6.8499e-05	6.94756e-05	0.339806	0.544921	1.86155	1.31663	1.26513	0.0148819	1.48819	0.0453678	0.144256	3.14478	0.0087277	0.0119568	0.0151269	0.000244963	0.0148694	-1.25163e-05	3.09385	3.14686
2102.03	2.43095	1.316	6.84674e-05	6.94438e-05	0.339805	0.544922	1.86155	1.31663	1.26513	0.014941	1.4941	0.045428	0.144447	3.14895	0.00873928	0.0119671	0.0151399	0.00019894	0.014882	-5.89795e-05	3.10757	3.16103
2102.99	2.43096	1.316	6.84359e-05	6.94119e-05	0.339805	0.544922	1.86155	1.31662	1.26513	0.0149664	1.49664	0.0454847	0.144628	3.15288	0.00875019	0.0119765	0.0151518	0.000185443	0.0148935	-7.28776e-05	3.11429	3.16796
2103.96	2.43096	1.316	6.84044e-05	6.93801e-05	0.339805	0.544923	1.86155	1.31662	1.26512	0.0149548	1.49548	0.0455379	0.144797	3.15657	0.00876042	0.011985	0.0151625	0.00020774	0.0149039	-5.09414e-05	3.11332	3.16692
2104.92	2.43096	1.316	6.8373e-05	6.93483e-05	0.339804	0.544923	1.86154	1.31662	1.26512	0.0149174	1.49174	0.0455879	0.144956	3.16004	0.00877005	0.0119927	0.0151722	0.000254815	0.0149132	-4.1934e-06	3.10697	3.16033
2105.89	2.43096	1.316	6.83415e-05	6.93166e-05	0.339804	0.544924	1.86154	1.31662	1.26512	0.014875	1.4875	0.0456363	0.14511	3.16339	0.00877936	0.0119999	0.0151813	0.000306311	0.014922	4.69963e-05	3.09956	3.15265
2106.85	2.43096	1.316	6.83101e-05	6.92848e-05	0.339804	0.544924	1.86154	1.31662	1.26512	0.0148483	1.48483	0.0456837	0.14526	3.16668	0.00878848	0.0120068	0.0151901	0.000341774	0.0149305	8.21631e-05	3.09543	3.14834
2107.81	2.43096	1.316	6.82788e-05	6.92531e-05	0.339803	0.544925	1.86154	1.31662	1.26512	0.0148502	1.48502	0.0457301	0.145408	3.16989	0.00879739	0.0120135	0.0151985	0.000348269	0.0149386	8.83744e-05	3.09725	3.15021
2108.78	2.43097	1.316	6.82474e-05	6.92215e-05	0.339803	0.544925	1.86154	1.31661	1.26511	0.0148825	1.48825	0.0457746	0.145549	3.17298	0.00880596	0.0120197	0.0152063	0.000323763	0.0149461	6.36048e-05	3.10542	3.15863
2109.74	2.43097	1.316	6.82161e-05	6.91898e-05	0.339803	0.544925	1.86154	1.31661	1.26511	0.0149369	1.49369	0.0458165	0.145683	3.17588	0.00881403	0.0120252	0.0152132	0.000276286	0.0149528	1.5893e-05	3.11821	3.17183
2110.71	2.43097	1.316	6.81848e-05	6.91582e-05	0.339802	0.544926	1.86154	1.31661	1.26511	0.0149993	1.49993	0.0458553	0.145806	3.17857	0.00882148	0.0120298	0.015219	0.000219733	0.0149584	-4.08581e-05	3.13268	3.18677
2111.67	2.43097	1.316	6.81536e-05	6.91267e-05	0.339802	0.544926	1.86154	1.31661	1.26511	0.0150543	1.50543	0.0458911	0.14592	3.18105	0.00882837	0.0120337	0.0152239	0.00016962	0.0149632	-9.11358e-05	3.14561	3.20013
2112.64	2.43097	1.316	6.81223e-05	6.90951e-05	0.339802	0.544927	1.86153	1.31661	1.2651	0.0150891	1.50891	0.0459245	0.146026	3.18337	0.0088348	0.0120369	0.015228	0.000138903	0.0149671	-0.000121991	3.15433	3.20913
2113.6	2.43098	1.316	6.80911e-05	6.90636e-05	0.339801	0.544927	1.86153	1.31661	1.2651	0.0150972	1.50972	0.0459561	0.146126	3.18556	0.00884087	0.0120397	0.0152315	0.000134257	0.0149704	-0.000126755	3.15748	3.21236
2114.56	2.43098	1.316	6.806e-05	6.90321e-05	0.339801	0.544928	1.86153	1.3166	1.2651	0.0150799	1.50799	0.0459859	0.146221	3.18762	0.00884661	0.012042	0.0152343	0.000154445	0.0149732	-0.000106664	3.15531	3.21009
2115.53	2.43098	1.316	6.80288e-05	6.90006e-05	0.3398	0.544928	1.86153	1.3166	1.2651	0.0150454	1.50454	0.0460141	0.146311	3.18958	0.00885204	0.0120439	0.0152367	0.000191295	0.0149755	-6.98939e-05	3.14954	3.20409
2116.49	2.43098	1.316	6.79977e-05	6.89692e-05	0.3398	0.544929	1.86153	1.3166	1.2651	0.0150064	1.50064	0.0460407	0.146395	3.19142	0.00885715	0.0120453	0.0152385	0.000232081	0.0149772	-2.91688e-05	3.14281	3.19711
2117.46	2.43098	1.316	6.79666e-05	6.89378e-05	0.3398	0.544929	1.86153	1.3166	1.26509	0.0149745	1.49745	0.0460655	0.146474	3.19314	0.00886192	0.0120463	0.0152397	0.000265199	0.0149784	3.90835e-06	3.13757	3.19167
2118.42	2.43098	1.316	6.79356e-05	6.89064e-05	0.339799	0.54493	1.86153	1.3166	1.26509	0.0149562	1.49562	0.0460885	0.146548	3.19474	0.00886635	0.0120468	0.0152403	0.000284126	0.014979	2.28139e-05	3.13518	3.18916
2119.39	2.43099	1.316	6.79045e-05	6.88751e-05	0.339799	0.54493	1.86153	1.3166	1.26509	0.0149512	1.49512	0.0461098	0.146615	3.19621	0.00887044	0.0120469	0.0152404	0.000289158	0.014979	2.78444e-05	3.13557	3.18954
2120.35	2.43099	1.316	6.78735e-05	6.88437e-05	0.339799	0.544931	1.86153	1.3166	1.26509	0.0149546	1.49546	0.0461289	0.146676	3.19754	0.00887413	0.0120464	0.0152397	0.00028511	0.0149784	2.38191e-05	3.13772	3.19174
2121.31	2.43099	1.316	6.78425e-05	6.88124e-05	0.339798	0.544931	1.86152	1.31659	1.26509	0.0149606	1.49606	0.0461457	0.146729	3.1987	0.00887735	0.0120452	0.0152383	0.000277663	0.014977	1.64209e-05	3.14041	3.19451
2122.28	2.43099	1.316	6.78116e-05	6.87812e-05	0.339798	0.544932	1.86152	1.31659	1.26508	0.0149668	1.49668	0.0461599	0.146774	3.19968	0.00888008	0.0120434	0.015236	0.000269161	0.0149748	7.99671e-06	3.14316	3.19732
2123.24	2.43099	1.316	6.77807e-05	6.87499e-05	0.339798	0.544932	1.86152	1.31659	1.26508	0.0149748	1.49748	0.0461716	0.146812	3.2005	0.00888233	0.012041	0.0152329	0.00025806	0.0149718	-2.99888e-06	3.14628	3.20052
2124.21	2.431	1.316	6.77498e-05	6.87187e-05	0.339797	0.544933	1.86152	1.31659	1.26508	0.0149871	1.49871	0.0461806	0.14684	3.20112	0.00888408	0.0120379	0.0152289	0.000241778	0.014968	-1.91462e-05	3.1503	3.20466
2125.17	2.431	1.316	6.77189e-05	6.86876e-05	0.339797	0.544933	1.86152	1.31659	1.26508	0.0150034	1.50034	0.0461871	0.146861	3.20157	0.00888532	0.0120341	0.015224	0.00022064	0.0149633	-4.01199e-05	3.15517	3.20967
2126.13	2.431	1.316	6.76881e-05	6.86564e-05	0.339796	0.544934	1.86152	1.31659	1.26507	0.0150182	1.50182	0.0461907	0.146872	3.20182	0.00888601	0.0120295	0.0152183	0.000200065	0.0149577	-6.05e-05	3.15973	3.21436
2127.1	2.431	1.316	6.76573e-05	6.86253e-05	0.339796	0.544934	1.86152	1.31658	1.26507	0.0150225	1.50225	0.0461912	0.146874	3.20186	0.00888611	0.0120242	0.0152115	0.000188989	0.0149512	-7.13461e-05	3.16208	3.21676
2128.06	2.431	1.316	6.76265e-05	6.85942e-05	0.339796	0.544935	1.86152	1.31658	1.26507	0.0150097	1.50097	0.0461889	0.146867	3.20169	0.00888566	0.0120181	0.0152038	0.000194078	0.0149437	-6.59969e-05	3.16082	3.21544
2129.03	2.431	1.316	6.75958e-05	6.85631e-05	0.339795	0.544935	1.86152	1.31658	1.26507	0.0149798	1.49798	0.0461841	0.146851	3.20136	0.00888473	0.0120114	0.0151952	0.000215445	0.0149355	-4.43409e-05	3.15597	3.2104
2129.99	2.43101	1.316	6.7565e-05	6.85321e-05	0.339795	0.544936	1.86151	1.31658	1.26507	0.0149405	1.49405	0.0461772	0.146829	3.20088	0.0088834	0.0120041	0.015186	0.000245545	0.0149266	-1.39304e-05	3.14912	3.20329
2130.96	2.43101	1.316	6.75343e-05	6.85011e-05	0.339795	0.544936	1.86151	1.31658	1.26506	0.014904	1.4904	0.0461684	0.146801	3.20027	0.00888171	0.0119964	0.0151762	0.000272232	0.0149171	1.30882e-05	3.14286	3.19679
2131.92	2.43101	1.316	6.75037e-05	6.84701e-05	0.339794	0.544937	1.86151	1.31658	1.26506	0.0148808	1.48808	0.046158	0.146768	3.19955	0.00887971	0.0119883	0.0151659	0.0002851	0.0149071	2.63051e-05	3.1394	3.19319
2132.88	2.43101	1.316	6.7473e-05	6.84391e-05	0.339794	0.544937	1.86151	1.31657	1.26506	0.0148759	1.48759	0.0461457	0.146729	3.1987	0.00887735	0.0119796	0.015155	0.000279058	0.0148965	2.06322e-05	3.1398	3.19357
2133.85	2.43101	1.316	6.74424e-05	6.84082e-05	0.339794	0.544937	1.86151	1.31657	1.26506	0.0148881	1.48881	0.0461313	0.146683	3.1977	0.00887458	0.0119705	0.0151433	0.000255221	0.0148853	-2.81222e-06	3.14381	3.19769
2134.81	2.43102	1.316	6.74118e-05	6.83773e-05	0.339793	0.544938	1.86151	1.31657	1.26506	0.0149123	1.49123	0.0461143	0.14663	3.19653	0.00887132	0.0119606	0.0151309	0.00021857	0.0148733	-3.90444e-05	3.15035	3.20444
2135.78	2.43102	1.316	6.73813e-05	6.83465e-05	0.339793	0.544938	1.86151	1.31657	1.26505	0.0149408	1.49408	0.0460951	0.146568	3.19519	0.00886761	0.0119502	0.0151177	0.000176867	0.0148605	-8.03025e-05	3.15781	3.21213
2136.74	2.43102	1.316	6.73507e-05	6.83156e-05	0.339792	0.544939	1.86151	1.31657	1.26505	0.0149638	1.49638	0.0460735	0.1465	3.19369	0.00886346	0.0119392	0.0151037	0.000139911	0.014847	-0.00011679	3.16411	3.21862
2137.71	2.43102	1.316	6.73202e-05	6.82848e-05	0.339792	0.544939	1.8615	1.31657	1.26505	0.0149699	1.49699	0.0460501	0.146425	3.19207	0.00885896	0.0119277	0.0150892	0.000119282	0.014833	-0.00013693	3.16684	3.22142
2138.67	2.43102	1.316	6.72898e-05	6.8254e-05	0.339792	0.54494	1.8615	1.31656	1.26505	0.0149489	1.49489	0.0460252	0.146346	3.19035	0.00885416	0.0119159	0.0150742	0.000125266	0.0148185	-0.000130442	3.16383	3.21828
2139.63	2.43102	1.316	6.72593e-05	6.82233e-05	0.339791	0.54494	1.8615	1.31656	1.26504	0.0148972	1.48972	0.0459987	0.146262	3.18851	0.00884908	0.0119037	0.0150587	0.000161466	0.0148035	-9.37226e-05	3.15432	3.20842
2140.6	2.43103	1.316	6.72289e-05	6.81925e-05	0.339791	0.544941	1.8615	1.31656	1.26504	0.0148222	1.48222	0.0459701	0.146171	3.18652	0.00884356	0.0118909	0.0150424	0.000220245	0.0147878	-3.44003e-05	3.13987	3.19345
2141.56	2.43103	1.316	6.71985e-05	6.81618e-05	0.339791	0.544941	1.8615	1.31656	1.26504	0.0147428	1.47428	0.0459384	0.14607	3.18433	0.00883748	0.0118773	0.0150253	0.000282474	0.0147712	2.84028e-05	3.12447	3.1775
2142.53	2.43103	1.316	6.71681e-05	6.81311e-05	0.33979	0.544942	1.8615	1.31656	1.26504	0.0146825	1.46825	0.0459032	0.145958	3.18189	0.0088307	0.0118628	0.0150069	0.000324444	0.0147535	7.09854e-05	3.1131	3.16572
2143.49	2.43103	1.316	6.71378e-05	6.81005e-05	0.33979	0.544942	1.8615	1.31656	1.26504	0.0146585	1.46585	0.0458643	0.145835	3.17919	0.00882322	0.0118474	0.0149874	0.000328932	0.0147346	7.61247e-05	3.10942	3.1619
2144.46	2.43103	1.316	6.71075e-05	6.80699e-05	0.33979	0.544943	1.8615	1.31655	1.26503	0.0146725	1.46725	0.0458225	0.145702	3.17629	0.00881517	0.0118313	0.014967	0.00029447	0.0147148	4.23451e-05	3.1138	3.1664
2145.42	2.43104	1.316	6.70772e-05	6.80393e-05	0.339789	0.544943	1.8615	1.31655	1.26503	0.0147094	1.47094	0.0457789	0.145563	3.17328	0.00880679	0.0118147	0.014946	0.000236572	0.0146945	-1.48535e-05	3.12305	3.17594
2146.38	2.43104	1.316	6.70469e-05	6.80087e-05	0.339789	0.544944	1.86149	1.31655	1.26503	0.0147437	1.47437	0.0457346	0.145422	3.17021	0.00879827	0.0117979	0.0149248	0.000181058	0.014674	-6.9663e-05	3.13175	3.18491
2147.35	2.43104	1.316	6.70167e-05	6.79782e-05	0.339788	0.544944	1.86149	1.31655	1.26503	0.0147515	1.47515	0.04569	0.14528	3.16711	0.00878969	0.0117811	0.0149034	0.000151947	0.0146534	-9.80659e-05	3.13482	3.18806
2148.31	2.43104	1.316	6.69865e-05	6.79477e-05	0.339788	0.544945	1.86149	1.31655	1.26503	0.01472	1.472	0.0456449	0.145137	3.16399	0.00878102	0.0117642	0.014882	0.000162008	0.0146327	-8.72946e-05	3.12954	3.18258
2149.28	2.43104	1.316	6.69563e-05	6.79172e-05	0.339788	0.544945	1.86149	1.31655	1.26502	0.0146517	1.46517	0.0455988	0.14499	3.16079	0.00877214	0.011747	0.0148602	0.000208539	0.0146117	-4.00424e-05	3.11643	3.169
2150.24	2.43104	1.316	6.69262e-05	6.78867e-05	0.339787	0.544946	1.86149	1.31654	1.26502	0.0145618	1.45618	0.0455511	0.144839	3.15748	0.00876297	0.0117294	0.014838	0.000276193	0.0145901	2.83466e-05	3.09871	3.15066
2151.2	2.43105	1.316	6.68961e-05	6.78563e-05	0.339787	0.544946	1.86149	1.31654	1.26502	0.014471	1.4471	0.0455016	0.144681	3.15405	0.00875343	0.0117114	0.0148152	0.000344155	0.0145681	9.70627e-05	3.08078	3.13211
2152.17	2.43105	1.316	6.6866e-05	6.78259e-05	0.339787	0.544947	1.86149	1.31654	1.26502	0.0143987	1.43987	0.0454496	0.144516	3.15045	0.00874344	0.0116928	0.0147915	0.000392848	0.0145452	0.000146534	3.06677	3.11761
2153.13	2.43105	1.316	6.68359e-05	6.77955e-05	0.339786	0.544947	1.86149	1.31654	1.26501	0.0143569	1.43569	0.0453949	0.144342	3.14666	0.00873292	0.0116735	0.0147671	0.00041019	0.0145216	0.000164681	3.05925	3.10982
2154.1	2.43105	1.316	6.68059e-05	6.77652e-05	0.339786	0.544948	1.86148	1.31654	1.26501	0.0143474	1.43474	0.0453371	0.144158	3.14265	0.0087218	0.0116533	0.0147416	0.000394232	0.014497	0.000149559	3.05861	3.10913
2155.06	2.43105	1.316	6.67759e-05	6.77349e-05	0.339786	0.544948	1.86148	1.31654	1.26501	0.0143621	1.43621	0.0452761	0.143964	3.13842	0.00871006	0.0116324	0.0147152	0.00035305	0.0144713	0.000109246	3.06312	3.11377
2156.03	2.43106	1.316	6.67459e-05	6.77046e-05	0.339785	0.544949	1.86148	1.31653	1.26501	0.0143858	1.43858	0.0452118	0.14376	3.13397	0.0086977	0.0116107	0.0146876	0.000301843	0.0144447	5.894e-05	3.06956	3.1204
2156.99	2.43106	1.316	6.67159e-05	6.76743e-05	0.339785	0.544949	1.86148	1.31653	1.26501	0.0144024	1.44024	0.045145	0.143547	3.12933	0.00868484	0.0115883	0.0146593	0.000256918	0.0144173	1.49409e-05	3.07449	3.12547
2157.95	2.43106	1.316	6.6686e-05	6.7644e-05	0.339784	0.54495	1.86148	1.31653	1.265	0.0144001	1.44001	0.0450766	0.14333	3.12459	0.00867168	0.0115656	0.0146305	0.000230422	0.0143895	-1.06157e-05	3.07538	3.12637
2158.92	2.43106	1.316	6.66561e-05	6.76138e-05	0.339784	0.54495	1.86148	1.31653	1.265	0.0143762	1.43762	0.0450073	0.14311	3.11979	0.00865836	0.0115426	0.0146015	0.000225264	0.0143614	-1.48284e-05	3.07166	3.1225
2159.88	2.43106	1.316	6.66262e-05	6.75837e-05	0.339784	0.544951	1.86148	1.31653	1.265	0.0143369	1.43369	0.0449377	0.142888	3.11497	0.00864496	0.0115196	0.0145723	0.000235413	0.0143332	-3.73209e-06	3.06464	3.11523
2160.85	2.43107	1.316	6.65963e-05	6.75535e-05	0.339783	0.544951	1.86148	1.31653	1.265	0.0142938	1.42938	0.0448675	0.142665	3.1101	0.00863146	0.0114965	0.014543	0.000249216	0.0143048	1.1021e-05	3.05681	3.10711
2161.81	2.43107	1.316	6.65665e-05	6.75234e-05	0.339783	0.544952	1.86148	1.31652	1.265	0.0142583	1.42583	0.0447962	0.142438	3.10516	0.00861774	0.0114731	0.0145134	0.000255066	0.0142761	1.78312e-05	3.05059	3.10066
2162.78	2.43107	1.316	6.65367e-05	6.74933e-05	0.339783	0.544952	1.86147	1.31652	1.26499	0.0142365	1.42365	0.044723	0.142206	3.10008	0.00860366	0.0114492	0.0144831	0.000246635	0.0142469	1.03767e-05	3.04729	3.09724
2163.74	2.43107	1.316	6.65069e-05	6.74632e-05	0.339782	0.544953	1.86147	1.31652	1.26499	0.0142283	1.42283	0.0446472	0.141965	3.09483	0.00858907	0.0114247	0.0144521	0.000223788	0.0142168	-1.14696e-05	3.0469	3.09682
2164.7	2.43107	1.316	6.64772e-05	6.74331e-05	0.339782	0.544953	1.86147	1.31652	1.26499	0.0142282	1.42282	0.0445683	0.141714	3.08936	0.0085739	0.0113994	0.0144201	0.000191885	0.0141859	-4.23432e-05	3.04825	3.09818
2165.67	2.43107	1.316	6.64475e-05	6.74031e-05	0.339781	0.544954	1.86147	1.31652	1.26499	0.0142286	1.42286	0.0444868	0.141454	3.08371	0.00855821	0.0113734	0.0143872	0.000158639	0.0141541	-7.45348e-05	3.04971	3.09966
2166.63	2.43108	1.316	6.64178e-05	6.73731e-05	0.339781	0.544954	1.86147	1.31652	1.26498	0.0142231	1.42231	0.0444028	0.141187	3.07789	0.00854206	0.0113469	0.0143536	0.000130542	0.0141215	-0.000101556	3.04989	3.09984
2167.6	2.43108	1.316	6.63881e-05	6.73431e-05	0.339781	0.544955	1.86147	1.31651	1.26498	0.0142078	1.42078	0.0443174	0.140916	3.07197	0.00852563	0.01132	0.0143196	0.00011181	0.0140886	-0.000119199	3.04798	3.09784
2168.56	2.43108	1.316	6.63585e-05	6.73132e-05	0.33978	0.544955	1.86147	1.31651	1.26498	0.0141817	1.41817	0.044231	0.140641	3.06598	0.00850901	0.0112929	0.0142853	0.000103593	0.0140554	-0.000126323	3.04375	3.09344
2169.53	2.43108	1.316	6.63288e-05	6.72833e-05	0.33978	0.544955	1.86147	1.31651	1.26498	0.0141461	1.41461	0.0441438	0.140364	3.05994	0.00849224	0.0112656	0.0142507	0.000104643	0.0140219	-0.000124174	3.03747	3.08694
2170.49	2.43108	1.316	6.62993e-05	6.72534e-05	0.33978	0.544956	1.86146	1.31651	1.26498	0.0141036	1.41036	0.0440556	0.140083	3.05382	0.00847526	0.0112381	0.0142159	0.000112279	0.0139882	-0.000115431	3.0297	3.07889
2171.45	2.43109	1.316	6.62697e-05	6.72235e-05	0.339779	0.544956	1.86146	1.31651	1.26497	0.0140568	1.40568	0.0439655	0.139797	3.04757	0.00845793	0.0112101	0.0141805	0.000123667	0.0139539	-0.000102923	3.021	3.06989
2172.42	2.43109	1.316	6.62402e-05	6.71937e-05	0.339779	0.544957	1.86146	1.31651	1.26497	0.0140066	1.40066	0.0438732	0.139503	3.04118	0.00844018	0.0111816	0.0141444	0.000137765	0.0139189	-8.76838e-05	3.01155	3.06012
2173.38	2.43109	1.316	6.62106e-05	6.71639e-05	0.339779	0.544957	1.86146	1.3165	1.26497	0.0139522	1.39522	0.0437784	0.139202	3.0346	0.00842194	0.0111524	0.0141075	0.000155286	0.0138832	-6.9001e-05	3.0012	3.04941
2174.35	2.43109	1.316	6.61812e-05	6.71341e-05	0.339778	0.544958	1.86146	1.3165	1.26497	0.0138919	1.38919	0.0436813	0.138893	3.02788	0.00840327	0.0111228	0.0140699	0.00017802	0.0138468	-4.5087e-05	2.98957	3.03738
2175.31	2.43109	1.316	6.61517e-05	6.71043e-05	0.339778	0.544958	1.86146	1.3165	1.26496	0.0138251	1.38251	0.0435829	0.138581	3.02106	0.00838434	0.0110928	0.014032	0.000206852	0.01381	-1.50647e-05	2.97652	3.0239
2176.27	2.4311	1.316	6.61223e-05	6.70746e-05	0.339777	0.544959	1.86146	1.3165	1.26496	0.0137544	1.37544	0.043484	0.138266	3.0142	0.0083653	0.0110627	0.0139938	0.000239448	0.0137731	1.87215e-05	2.96262	3.00954
2177.24	2.4311	1.316	6.60929e-05	6.70449e-05	0.339777	0.544959	1.86146	1.3165	1.26496	0.0136865	1.36865	0.0433852	0.137952	3.00735	0.00834629	0.0110326	0.0139558	0.000269304	0.0137363	4.97636e-05	2.94931	2.99579
2178.2	2.4311	1.316	6.60635e-05	6.70152e-05	0.339777	0.54496	1.86146	1.3165	1.26496	0.0136302	1.36302	0.0432866	0.137638	3.00051	0.00832733	0.0110026	0.0139179	0.000287682	0.0136995	6.9321e-05	2.93849	2.98461
2179.17	2.4311	1.316	6.60341e-05	6.69856e-05	0.339776	0.54496	1.86145	1.31649	1.26496	0.0135919	1.35919	0.0431879	0.137325	2.99367	0.00830834	0.0109727	0.01388	0.000288064	0.0136628	7.08788e-05	2.93154	2.97742
2180.13	2.4311	1.316	6.60048e-05	6.69559e-05	0.339776	0.544961	1.86145	1.31649	1.26495	0.0135719	1.35719	0.0430885	0.137009	2.98679	0.00828923	0.0109426	0.0138419	0.000269951	0.0136258	5.39443e-05	2.92854	2.97429
2181.1	2.4311	1.316	6.59755e-05	6.69263e-05	0.339776	0.544961	1.86145	1.31649	1.26495	0.0135632	1.35632	0.0429878	0.136688	2.9798	0.00826985	0.0109121	0.0138033	0.000240138	0.0135885	2.53193e-05	2.92796	2.97368
2182.06	2.43111	1.316	6.59462e-05	6.68968e-05	0.339775	0.544962	1.86145	1.31649	1.26495	0.0135533	1.35533	0.0428849	0.136361	2.97267	0.00825006	0.0108812	0.0137642	0.000210871	0.0135506	-2.74293e-06	2.92713	2.9728
2183.02	2.43111	1.316	6.5917e-05	6.68672e-05	0.339775	0.544962	1.86145	1.31649	1.26495	0.0135299	1.35299	0.0427796	0.136026	2.96537	0.0082298	0.0108497	0.0137243	0.00019436	0.0135119	-1.8029e-05	2.92338	2.96892
2183.99	2.43111	1.316	6.58877e-05	6.68377e-05	0.339774	0.544963	1.86145	1.31649	1.26494	0.0134855	1.34855	0.0426717	0.135683	2.95789	0.00820905	0.0108175	0.0136836	0.000198054	0.0134724	-1.30902e-05	2.91508	2.96034
2184.95	2.43111	1.316	6.58585e-05	6.68082e-05	0.339774	0.544963	1.86145	1.31648	1.26494	0.0134197	1.34197	0.0425616	0.135333	2.95026	0.00818786	0.0107848	0.0136422	0.000222464	0.0134323	1.25826e-05	2.90215	2.94699
2185.92	2.43111	1.316	6.58294e-05	6.67787e-05	0.339774	0.544964	1.86145	1.31648	1.26494	0.0133391	1.33391	0.0424499	0.134978	2.94251	0.00816636	0.0107517	0.0136003	0.000261196	0.0133917	5.25875e-05	2.886	2.93032
2186.88	2.43112	1.316	6.58002e-05	6.67493e-05	0.339773	0.544964	1.86144	1.31648	1.26494	0.013254	1.3254	0.0423371	0.134619	2.9347	0.00814467	0.0107184	0.0135581	0.000304147	0.0133508	9.68166e-05	2.86887	2.91264
2187.85	2.43112	1.316	6.57711e-05	6.67199e-05	0.339773	0.544965	1.86144	1.31648	1.26494	0.0131755	1.31755	0.0422241	0.13426	2.92687	0.00812293	0.0106851	0.013516	0.000340452	0.0133099	0.000134397	2.85314	2.89642
2188.81	2.43112	1.316	6.5742e-05	6.66905e-05	0.339773	0.544965	1.86144	1.31648	1.26493	0.0131131	1.31131	0.042111	0.1339	2.91903	0.00810118	0.0106518	0.0134738	0.000360663	0.013269	0.000155879	2.84089	2.88378
2189.77	2.43112	1.316	6.57129e-05	6.66611e-05	0.339772	0.544966	1.86144	1.31648	1.26493	0.0130736	1.30736	0.0419977	0.13354	2.91117	0.00807937	0.0106184	0.0134315	0.000357927	0.013228	0.000154413	2.83359	2.87624
2190.74	2.43112	1.316	6.56839e-05	6.66318e-05	0.339772	0.544966	1.86144	1.31647	1.26493	0.0130589	1.30589	0.0418835	0.133177	2.90326	0.00805741	0.0105848	0.0133891	0.00033017	0.0131868	0.000127928	2.83166	2.87424
2191.7	2.43113	1.316	6.56549e-05	6.66025e-05	0.339771	0.544967	1.86144	1.31647	1.26493	0.0130647	1.30647	0.0417679	0.132809	2.89524	0.00803517	0.010551	0.0133462	0.000281494	0.0131452	8.05315e-05	2.83418	2.87681
2192.67	2.43113	1.316	6.56259e-05	6.65732e-05	0.339771	0.544967	1.86144	1.31647	1.26493	0.01308	1.308	0.0416508	0.132437	2.88712	0.00801264	0.0105167	0.0133029	0.000222867	0.0131032	2.31945e-05	2.83876	2.8815
2193.63	2.43113	1.316	6.55969e-05	6.65439e-05	0.339771	0.544968	1.86144	1.31647	1.26492	0.0130892	1.30892	0.0415324	0.13206	2.87892	0.00798986	0.0104822	0.0132592	0.00016998	0.0130608	-2.83964e-05	2.84201	2.88484
2194.6	2.43113	1.316	6.5568e-05	6.65147e-05	0.33977	0.544968	1.86143	1.31647	1.26492	0.0130779	1.30779	0.0414137	0.131683	2.87069	0.00796702	0.0104476	0.0132154	0.000137515	0.0130183	-5.95666e-05	2.84082	2.88359
2195.56	2.43113	1.316	6.5539e-05	6.64855e-05	0.33977	0.544969	1.86143	1.31646	1.26492	0.0130384	1.30384	0.0412952	0.131306	2.86248	0.00794423	0.0104131	0.0131718	0.000133377	0.012976	-6.24185e-05	2.83349	2.87602
2196.52	2.43113	1.316	6.55101e-05	6.64563e-05	0.33977	0.544969	1.86143	1.31646	1.26492	0.0129737	1.29737	0.0411775	0.130932	2.85432	0.00792159	0.0103789	0.0131284	0.000154733	0.0129339	-3.97886e-05	2.82068	2.86281
2197.49	2.43114	1.316	6.54813e-05	6.64271e-05	0.339769	0.54497	1.86143	1.31646	1.26491	0.012895	1.2895	0.0410605	0.13056	2.84621	0.00789908	0.0103448	0.0130853	0.000190328	0.0128921	-2.93038e-06	2.80481	2.84645
2198.45	2.43114	1.316	6.54524e-05	6.6398e-05	0.339769	0.54497	1.86143	1.31646	1.26491	0.0128169	1.28169	0.0409434	0.130188	2.83809	0.00787655	0.0103108	0.0130422	0.000225281	0.0128502	3.32813e-05	2.78907	2.83022
2199.42	2.43114	1.316	6.54236e-05	6.63689e-05	0.339768	0.544971	1.86143	1.31646	1.26491	0.0127506	1.27506	0.0408254	0.129812	2.82991	0.00785384	0.0102765	0.0129989	0.000248309	0.0128082	5.75705e-05	2.77585	2.8166
2200.38	2.43114	1.316	6.53952e-05	6.63398e-05	0.339768	0.544971	1.86144	1.31647	1.26492	0.0127006	1.27006	0.0407055	0.129431	2.8216	0.00783079	0.0102419	0.0129552	0.000254606	0.0127657	6.51363e-05	2.76615	2.8066
2201.34	2.43114	1.31601	6.53667e-05	6.63107e-05	0.339768	0.544971	1.86145	1.31648	1.26492	0.0126655	1.26655	0.0405834	0.129043	2.81314	0.0078073	0.0102067	0.0129107	0.000245232	0.0127226	5.70465e-05	2.7597	2.79994
2202.31	2.43115	1.31601	6.53383e-05	6.62817e-05	0.339767	0.544971	1.86146	1.31649	1.26493	0.012641	1.2641	0.0404587	0.128647	2.8045	0.00778332	0.010171	0.0128656	0.000224586	0.0126787	3.77033e-05	2.75554	2.79564
2203.27	2.43115	1.31602	6.53099e-05	6.62527e-05	0.339767	0.544971	1.86147	1.3165	1.26493	0.0126217	1.26217	0.040332	0.128244	2.79571	0.00775894	0.0101347	0.0128198	0.000198016	0.0126342	1.24484e-05	2.75253	2.79253
2204.24	2.43115	1.31602	6.52816e-05	6.62237e-05	0.339767	0.544972	1.86149	1.31651	1.26494	0.0126025	1.26025	0.0402043	0.127838	2.78686	0.00773437	0.0100982	0.0127737	0.00017119	0.0125894	-1.30589e-05	2.74951	2.7894
2205.2	2.43115	1.31603	6.52533e-05	6.61947e-05	0.339766	0.544972	1.8615	1.31652	1.26495	0.0125775	1.25775	0.0400766	0.127432	2.77801	0.00770981	0.0100618	0.0127276	0.000150195	0.0125447	-3.27405e-05	2.74523	2.78498
2206.17	2.43115	1.31603	6.5225e-05	6.61658e-05	0.339766	0.544972	1.86151	1.31654	1.26495	0.0125412	1.25412	0.03995	0.127029	2.76923	0.00768545	0.0100257	0.012682	0.00014078	0.0125004	-4.08583e-05	2.73849	2.77803
2207.13	2.43116	1.31604	6.51967e-05	6.61369e-05	0.339765	0.544972	1.86152	1.31655	1.26496	0.0124912	1.24912	0.0398246	0.12663	2.76053	0.00766131	0.00998984	0.0126367	0.000145535	0.0124564	-3.48217e-05	2.72874	2.76798
2208.09	2.43116	1.31604	6.51684e-05	6.6108e-05	0.339765	0.544972	1.86153	1.31656	1.26497	0.01243	1.243	0.0396995	0.126233	2.75187	0.00763726	0.00995417	0.0125917	0.00016164	0.0124126	-1.74448e-05	2.71654	2.75542
2209.06	2.43116	1.31605	6.51402e-05	6.60792e-05	0.339765	0.544972	1.86154	1.31657	1.26497	0.0123651	1.23651	0.0395742	0.125834	2.74318	0.00761314	0.00991843	0.0125465	0.000181471	0.0123687	3.65599e-06	2.7035	2.74199
2210.02	2.43116	1.31605	6.5112e-05	6.60503e-05	0.339764	0.544973	1.86155	1.31658	1.26498	0.0123045	1.23045	0.0394476	0.125432	2.73441	0.0075888	0.00988244	0.0125011	0.00019652	0.0123245	1.99794e-05	2.69142	2.72955
2210.99	2.43116	1.31606	6.50838e-05	6.60215e-05	0.339764	0.544973	1.86156	1.31659	1.26498	0.0122526	1.22526	0.0393197	0.125025	2.72554	0.00756418	0.00984612	0.0124552	0.000202575	0.0122799	2.73164e-05	2.68121	2.71903
2211.95	2.43116	1.31606	6.50556e-05	6.59928e-05	0.339764	0.544973	1.86158	1.3166	1.26499	0.012207	1.2207	0.0391908	0.124615	2.71661	0.00753939	0.0098096	0.0124091	0.000202025	0.0122351	2.80495e-05	2.67238	2.70993
2212.92	2.43117	1.31694	6.50888e-05	6.5964e-05	0.339763	0.544909	1.86385	1.31894	1.26654	0.0121621	1.21621	0.0390617	0.124204	2.70765	0.00751455	0.00978227	0.0123896	0.000227457	0.0122162	5.40221e-05	2.65794	2.69516
2213.88	2.43117	1.31695	6.50607e-05	6.59353e-05	0.339763	0.544909	1.86386	1.31895	1.26654	0.012115	1.2115	0.0389329	0.123795	2.69873	0.00748978	0.0097458	0.0123435	0.000228495	0.0121713	5.6337e-05	2.64877	2.68572
2214.84	2.43117	1.31695	6.50326e-05	6.59066e-05	0.339762	0.544909	1.86387	1.31896	1.26655	0.0120699	1.20698	0.0388041	0.123385	2.6898	0.00746501	0.00970937	0.0122974	0.000227544	0.0121265	5.66567e-05	2.64003	2.67672
2215.81	2.43117	1.31696	6.50045e-05	6.58779e-05	0.339762	0.544909	1.86389	1.31898	1.26655	0.0120369	1.20369	0.0386748	0.122974	2.68084	0.00744013	0.00967284	0.0122512	0.000214279	0.0120816	4.46628e-05	2.63395	2.67045
2216.77	2.43117	1.31696	6.49764e-05	6.58492e-05	0.339762	0.54491	1.8639	1.31899	1.26656	0.0120248	1.20248	0.0385443	0.122559	2.67179	0.00741503	0.00963604	0.0122046	0.000179858	0.0120363	1.15156e-05	2.63242	2.66886
2217.74	2.43118	1.31697	6.49484e-05	6.58206e-05	0.339761	0.54491	1.86391	1.319	1.26657	0.0120322	1.20322	0.0384124	0.12214	2.66265	0.00738965	0.00959892	0.0121577	0.00012544	0.0119906	-4.16207e-05	2.63518	2.67168
2218.7	2.43118	1.31697	6.49204e-05	6.5792e-05	0.339761	0.54491	1.86392	1.31901	1.26657	0.0120452	1.20452	0.0382794	0.121717	2.65343	0.00736405	0.00956154	0.0121104	6.5206e-05	0.0119446	-0.00010057	2.63914	2.67574
2219.67	2.43118	1.31698	6.48924e-05	6.57634e-05	0.339761	0.54491	1.86393	1.31902	1.26658	0.0120424	1.20424	0.038146	0.121293	2.64418	0.0073384	0.00952413	0.0120631	2.06759e-05	0.0118986	-0.000143818	2.63965	2.67625
2220.63	2.43118	1.31698	6.48644e-05	6.57349e-05	0.33976	0.54491	1.86394	1.31903	1.26659	0.0120068	1.20068	0.0380132	0.12087	2.63498	0.00731285	0.00948688	0.0120159	9.1874e-06	0.0118527	-0.000154036	2.63296	2.66936
2221.59	2.43118	1.31699	6.48365e-05	6.57063e-05	0.33976	0.54491	1.86395	1.31904	1.26659	0.0119353	1.19353	0.0378814	0.120451	2.62584	0.00728749	0.00944991	0.0119692	3.38488e-05	0.0118072	-0.000128118	2.61841	2.65439
2222.56	2.43119	1.31699	6.48086e-05	6.56778e-05	0.339759	0.54491	1.86396	1.31905	1.2666	0.0118413	1.18413	0.0377505	0.120035	2.61677	0.00726232	0.00941321	0.0119228	8.14732e-05	0.011762	-7.92508e-05	2.59889	2.63432
2223.52	2.43119	1.317	6.4781e-05	6.56493e-05	0.339759	0.54491	1.86399	1.31908	1.26661	0.0117469	1.17469	0.0376203	0.119621	2.60774	0.00723727	0.00937676	0.0118767	0.000129854	0.0117172	-2.96417e-05	2.57923	2.61411
2224.49	2.43119	1.317	6.47528e-05	6.56209e-05	0.339759	0.544911	1.86399	1.31908	1.26661	0.0116718	1.16718	0.0374903	0.119208	2.59873	0.00721226	0.00934028	0.0118305	0.000158711	0.0116722	4.43208e-07	2.56387	2.59832
2225.45	2.43119	1.317	6.4725e-05	6.55925e-05	0.339758	0.544911	1.864	1.31909	1.26662	0.0116244	1.16244	0.03736	0.118794	2.5897	0.00718719	0.00930382	0.0117844	0.000160008	0.0116273	2.96073e-06	2.55454	2.58872
2226.41	2.43119	1.31701	6.46972e-05	6.55641e-05	0.339758	0.544911	1.86401	1.3191	1.26662	0.0115999	1.15999	0.0372296	0.118379	2.58066	0.00716211	0.00926736	0.0117383	0.000138367	0.0115824	-1.74646e-05	2.55024	2.5843
2227.38	2.4312	1.31701	6.46694e-05	6.55357e-05	0.339757	0.544911	1.86402	1.31911	1.26663	0.0115858	1.15858	0.0370993	0.117965	2.57163	0.00713704	0.00923096	0.0116922	0.000106381	0.0115376	-4.82406e-05	2.54823	2.58222
2228.34	2.4312	1.31702	6.46416e-05	6.55073e-05	0.339757	0.544911	1.86403	1.31912	1.26664	0.0115693	1.15693	0.0369693	0.117551	2.56262	0.00711203	0.00919466	0.0116463	7.70014e-05	0.0114929	-7.6419e-05	2.54567	2.57958
2229.31	2.4312	1.31702	6.46139e-05	6.5479e-05	0.339757	0.544911	1.86405	1.31913	1.26664	0.0115422	1.15422	0.0368396	0.117139	2.55363	0.00708708	0.00915848	0.0116005	5.83617e-05	0.0114483	-9.38656e-05	2.54078	2.57454
2230.27	2.4312	1.31703	6.45862e-05	6.54507e-05	0.339756	0.544912	1.86406	1.31915	1.26665	0.0115022	1.15022	0.0367099	0.116726	2.54463	0.00706212	0.00912231	0.0115548	5.25542e-05	0.0114037	-9.84849e-05	2.53306	2.5666
2231.24	2.4312	1.31703	6.45585e-05	6.54224e-05	0.339756	0.544912	1.86407	1.31916	1.26666	0.0114515	1.14515	0.0365797	0.116312	2.53561	0.00703707	0.00908605	0.0115089	5.74535e-05	0.0113591	-9.23994e-05	2.52295	2.55621
2232.2	2.43121	1.31704	6.45308e-05	6.53941e-05	0.339756	0.544912	1.86408	1.31917	1.26666	0.0113943	1.13943	0.0364485	0.115895	2.52651	0.00701183	0.00904959	0.0114628	6.84528e-05	0.0113141	-8.02115e-05	2.51143	2.54437
2233.16	2.43121	1.31704	6.45032e-05	6.53659e-05	0.339755	0.544912	1.86409	1.31918	1.26667	0.0113368	1.13368	0.0363162	0.115475	2.51734	0.00698639	0.00901289	0.0114164	7.95516e-05	0.0112689	-6.79211e-05	2.4998	2.53243
2234.13	2.43121	1.31705	6.44756e-05	6.53377e-05	0.339755	0.544912	1.8641	1.31919	1.26668	0.0112853	1.12853	0.0361829	0.115051	2.5081	0.00696073	0.00897595	0.0113696	8.42833e-05	0.0112233	-6.19948e-05	2.48951	2.52185
2235.09	2.43121	1.31705	6.4448e-05	6.53095e-05	0.339754	0.544912	1.86412	1.3192	1.26668	0.0112448	1.12448	0.036049	0.114625	2.49882	0.00693498	0.00893891	0.0113228	7.80042e-05	0.0111777	-6.70809e-05	2.48161	2.51373
2236.06	2.43121	1.31706	6.44204e-05	6.52813e-05	0.339754	0.544912	1.86413	1.31921	1.26669	0.0112155	1.12155	0.0359153	0.1142	2.48955	0.00690926	0.00890195	0.011276	6.05126e-05	0.0111321	-8.33867e-05	2.47619	2.50817
2237.02	2.43121	1.31794	6.44538e-05	6.52532e-05	0.339754	0.544846	1.86641	1.32156	1.26824	0.0111923	1.11923	0.0357825	0.113778	2.48035	0.00688372	0.00887364	0.0112539	6.15794e-05	0.0111105	-8.17609e-05	2.46678	2.49857
2237.99	2.43122	1.31795	6.44262e-05	6.52251e-05	0.339753	0.544846	1.86642	1.32157	1.26824	0.0111666	1.11666	0.0356514	0.113361	2.47127	0.0068585	0.00883735	0.0112079	4.13428e-05	0.0110657	-0.000100839	2.46215	2.4938
2238.95	2.43122	1.31795	6.43987e-05	6.5197e-05	0.339753	0.544846	1.86643	1.32159	1.26825	0.0111314	1.11314	0.0355219	0.112949	2.46228	0.00683357	0.00880147	0.0111625	3.10823e-05	0.0110214	-0.000109958	2.45543	2.48689
2239.91	2.43122	1.31796	6.43712e-05	6.51689e-05	0.339753	0.544846	1.86644	1.3216	1.26826	0.0110863	1.10863	0.0353934	0.11254	2.45338	0.00680887	0.00876591	0.0111174	3.10976e-05	0.0109775	-0.000108816	2.44652	2.47775
2240.88	2.43122	1.31796	6.43437e-05	6.51409e-05	0.339752	0.544847	1.86645	1.32161	1.26826	0.0110382	1.10382	0.0352658	0.112135	2.44454	0.00678432	0.00873057	0.0110727	3.44727e-05	0.0109339	-0.000104326	2.43693	2.46789
2241.84	2.43122	1.31797	6.43163e-05	6.51129e-05	0.339752	0.544847	1.86647	1.32162	1.26827	0.0109966	1.09966	0.0351384	0.11173	2.4357	0.00675981	0.00869532	0.011028	3.14234e-05	0.0108903	-0.000106267	2.42876	2.45951
2242.81	2.43123	1.31797	6.42889e-05	6.50849e-05	0.339751	0.544847	1.86648	1.32163	1.26828	0.0109672	1.09672	0.0350112	0.111325	2.42689	0.00673534	0.00866015	0.0109835	1.6285e-05	0.0108469	-0.000120305	2.42329	2.45389
2243.77	2.43123	1.31798	6.42615e-05	6.50569e-05	0.339751	0.544847	1.86649	1.32164	1.26828	0.0109477	1.09477	0.0348843	0.110921	2.41809	0.00671092	0.00862507	0.010939	-8.6585e-06	0.0108035	-0.000144154	2.42	2.4505
2244.74	2.43123	1.31798	6.42341e-05	6.50289e-05	0.339751	0.544847	1.8665	1.32165	1.26829	0.0109297	1.09297	0.0347576	0.110518	2.4093	0.00668654	0.00859007	0.0108947	-3.49518e-05	0.0107603	-0.000169361	2.41703	2.44745
2245.7	2.43123	1.31799	6.42067e-05	6.5001e-05	0.33975	0.544847	1.86651	1.32167	1.2683	0.0109053	1.09053	0.0346306	0.110115	2.4005	0.00666211	0.00855505	0.0108503	-5.49205e-05	0.010717	-0.000188246	2.41265	2.44294
2246.66	2.43123	1.31799	6.41794e-05	6.49731e-05	0.33975	0.544847	1.86653	1.32168	1.2683	0.010874	1.0874	0.034503	0.109709	2.39166	0.00663756	0.00851989	0.0108058	-6.81797e-05	0.0106736	-0.000200422	2.40675	2.43688
2247.63	2.43124	1.318	6.41521e-05	6.49453e-05	0.339749	0.544847	1.86654	1.32169	1.26831	0.0108441	1.08441	0.0343742	0.1093	2.38273	0.00661279	0.00848448	0.010761	-8.31447e-05	0.0106298	-0.0002143	2.40114	2.43112
2248.59	2.43124	1.318	6.41248e-05	6.49174e-05	0.339749	0.544848	1.86655	1.3217	1.26832	0.010827	1.08271	0.0342448	0.108888	2.37376	0.00658789	0.00844895	0.0107159	-0.000111109	0.0105859	-0.000241178	2.39837	2.42827
2249.56	2.43124	1.318	6.40972e-05	6.48896e-05	0.339749	0.544848	1.86655	1.3217	1.26831	0.0108285	1.08285	0.0341153	0.108476	2.36478	0.00656298	0.00841338	0.0106708	-0.000157735	0.0105418	-0.000286719	2.39974	2.42966
2250.52	2.43124	1.318	6.40699e-05	6.48618e-05	0.339748	0.544848	1.86656	1.32171	1.26832	0.0108425	1.08425	0.0339866	0.108067	2.35586	0.00653823	0.00837808	0.0106261	-0.000216374	0.0104982	-0.000344289	2.40383	2.43384
2251.49	2.43124	1.31801	6.40427e-05	6.4834e-05	0.339748	0.544848	1.86657	1.32172	1.26833	0.0108524	1.08524	0.0338592	0.107662	2.34703	0.00651371	0.00834312	0.0105818	-0.000270643	0.0104549	-0.000397502	2.40706	2.43713
2252.45	2.43125	1.31801	6.40155e-05	6.48062e-05	0.339748	0.544849	1.86658	1.32173	1.26833	0.0108406	1.08406	0.0337327	0.10726	2.33827	0.00648939	0.00830843	0.0105379	-0.000302737	0.010412	-0.000428553	2.40544	2.43546
2253.41	2.43125	1.31802	6.39883e-05	6.47785e-05	0.339747	0.544849	1.86659	1.32174	1.26834	0.0107981	1.07981	0.0336065	0.106858	2.32951	0.0064651	0.00827381	0.010494	-0.000304078	0.0103692	-0.000428857	2.39701	2.42681
2254.38	2.43125	1.31802	6.39612e-05	6.47508e-05	0.339747	0.544849	1.8666	1.32175	1.26835	0.0107306	1.07306	0.0334799	0.106456	2.32074	0.00644076	0.00823916	0.0104501	-0.000280496	0.0103264	-0.000404242	2.38303	2.41247
2255.34	2.43125	1.31803	6.3934e-05	6.47231e-05	0.339746	0.544849	1.86661	1.32177	1.26835	0.0106553	1.06553	0.0333534	0.106054	2.31197	0.00641641	0.00820454	0.0104062	-0.000249047	0.0102835	-0.000371764	2.3673	2.39634
2256.31	2.43125	1.31803	6.39069e-05	6.46955e-05	0.339746	0.544849	1.86663	1.32178	1.26836	0.0105912	1.05912	0.0332274	0.105653	2.30324	0.00639217	0.00817008	0.0103626	-0.000228604	0.0102409	-0.000350302	2.35405	2.38275
2257.27	2.43126	1.31804	6.38798e-05	6.46678e-05	0.339746	0.544849	1.86664	1.32179	1.26836	0.0105495	1.05495	0.033103	0.105258	2.29462	0.00636825	0.00813605	0.0103195	-0.000230061	0.0101988	-0.000350755	2.34577	2.37426
2258.23	2.43126	1.31804	6.38527e-05	6.46402e-05	0.339745	0.544849	1.86665	1.3218	1.26837	0.0105299	1.05299	0.0329807	0.104869	2.28614	0.00634471	0.00810255	0.010277	-0.0002529	0.0101573	-0.000372612	2.34239	2.37079
2259.2	2.43126	1.31805	6.38257e-05	6.46126e-05	0.339745	0.54485	1.86666	1.32181	1.26838	0.0105241	1.05241	0.0328603	0.104486	2.27779	0.00632154	0.00806954	0.0102352	-0.000288896	0.0101165	-0.000407643	2.34208	2.37046
2260.16	2.43126	1.31805	6.37987e-05	6.45851e-05	0.339744	0.54485	1.86667	1.32182	1.26838	0.0105235	1.05235	0.0327408	0.104106	2.26951	0.00629856	0.0080368	0.0101937	-0.000329782	0.0100759	-0.000447576	2.34293	2.37132
2261.13	2.43126	1.31806	6.37717e-05	6.45575e-05	0.339744	0.54485	1.86668	1.32183	1.26839	0.0105249	1.05249	0.0326213	0.103726	2.26122	0.00627557	0.00800407	0.0101523	-0.000372669	0.0100354	-0.000489514	2.34423	2.37263
2262.09	2.43127	1.31806	6.37447e-05	6.453e-05	0.339744	0.54485	1.86669	1.32184	1.26839	0.0105301	1.05301	0.0325007	0.103342	2.25287	0.00625238	0.00797112	0.0101105	-0.00041957	0.00999464	-0.000535463	2.34636	2.3748
2263.06	2.43127	1.31894	6.37782e-05	6.45025e-05	0.339743	0.544781	1.86898	1.3242	1.26995	0.0105404	1.05404	0.0323788	0.102955	2.24441	0.00622892	0.00794538	0.0100902	-0.000450254	0.00997477	-0.000565685	2.34456	2.37302
2264.02	2.43127	1.31895	6.37512e-05	6.4475e-05	0.339743	0.544782	1.86899	1.32421	1.26995	0.010552	1.0552	0.0322554	0.102562	2.23586	0.00620518	0.00791175	0.0100475	-0.000504468	0.00993308	-0.000618932	2.34812	2.37664
2264.98	2.43127	1.31895	6.37243e-05	6.44476e-05	0.339743	0.544782	1.869	1.32422	1.26996	0.010555	1.0555	0.0321309	0.102167	2.22723	0.00618123	0.00787789	0.0100046	-0.00055042	0.00989109	-0.000663915	2.34977	2.37832
2265.95	2.43127	1.31896	6.36974e-05	6.44202e-05	0.339742	0.544782	1.86901	1.32423	1.26996	0.0105394	1.05394	0.0320061	0.10177	2.21858	0.00615722	0.00784397	0.00996156	-0.000577809	0.00984903	-0.000690337	2.34726	2.37574
2266.91	2.43127	1.31896	6.36705e-05	6.43928e-05	0.339742	0.544782	1.86902	1.32424	1.26997	0.0105017	1.05017	0.0318814	0.101373	2.20994	0.00613324	0.00781013	0.00991863	-0.000583094	0.00980706	-0.000694662	2.33985	2.36814
2267.88	2.43128	1.31897	6.36436e-05	6.43654e-05	0.339741	0.544782	1.86903	1.32425	1.26998	0.0104486	1.04486	0.0317575	0.100979	2.20135	0.0061094	0.00777648	0.00987595	-0.000572653	0.00976533	-0.00068327	2.32899	2.35701
2268.84	2.43128	1.31897	6.36168e-05	6.4338e-05	0.339741	0.544782	1.86904	1.32426	1.26998	0.0103928	1.03928	0.0316346	0.100589	2.19283	0.00608576	0.00774313	0.00983364	-0.00055914	0.00972396	-0.000668818	2.31751	2.34524
2269.81	2.43128	1.31898	6.359e-05	6.43107e-05	0.339741	0.544782	1.86906	1.32427	1.26999	0.0103452	1.03452	0.0315129	0.100202	2.18439	0.00606235	0.00771009	0.00979173	-0.000553492	0.00968298	-0.000662244	2.30787	2.33536
2270.77	2.43128	1.31898	6.35632e-05	6.42834e-05	0.33974	0.544782	1.86907	1.32428	1.26999	0.0103087	1.03087	0.0313921	0.0998175	2.17602	0.00603911	0.0076773	0.00975013	-0.000558578	0.00964229	-0.000666415	2.30068	2.32799
2271.73	2.43128	1.31899	6.35364e-05	6.42561e-05	0.33974	0.544783	1.86908	1.3243	1.27	0.0102778	1.02778	0.0312721	0.0994359	2.1677	0.00601603	0.00764473	0.00970882	-0.000568951	0.00960189	-0.000675882	2.29473	2.32189
2272.7	2.43129	1.31899	6.35097e-05	6.42288e-05	0.339739	0.544783	1.86909	1.32431	1.27001	0.0102445	1.02445	0.0311527	0.0990561	2.15942	0.00599305	0.00761233	0.00966771	-0.000576781	0.00956167	-0.000682816	2.28826	2.31524
2273.66	2.43129	1.319	6.34829e-05	6.42016e-05	0.339739	0.544783	1.8691	1.32432	1.27001	0.010205	1.0205	0.0310336	0.0986774	2.15117	0.00597013	0.00758003	0.00962674	-0.000578257	0.0095216	-0.000683402	2.28038	2.30718
2274.63	2.43129	1.319	6.34562e-05	6.41744e-05	0.339739	0.544783	1.86911	1.32433	1.27002	0.0101606	1.01606	0.0309148	0.0982996	2.14293	0.00594727	0.00754783	0.0095859	-0.000574705	0.00948163	-0.000678965	2.27141	2.29798
2275.59	2.43129	1.31901	6.34299e-05	6.41472e-05	0.339738	0.544783	1.86914	1.32435	1.27003	0.0101128	1.01128	0.0307957	0.0979209	2.13468	0.00592436	0.00751564	0.00954512	-0.0005677	0.00944174	-0.000671082	2.26164	2.28797
2276.56	2.43129	1.31902	6.34036e-05	6.412e-05	0.339738	0.544782	1.86916	1.32438	1.27005	0.0100572	1.00572	0.0306757	0.0975393	2.12636	0.00590128	0.00748325	0.0095041	-0.000553059	0.0094016	-0.00065556	2.25009	2.27615
2277.52	2.4313	1.31903	6.33773e-05	6.40929e-05	0.339738	0.544782	1.86919	1.3244	1.27007	0.00998253	0.998253	0.0305545	0.0971541	2.11796	0.00587797	0.0074506	0.00946275	-0.000519776	0.00936114	-0.000621394	2.2343	2.25997
2278.48	2.4313	1.31904	6.33511e-05	6.40658e-05	0.339737	0.544782	1.86921	1.32443	1.27008	0.00987928	0.987928	0.0304319	0.0967643	2.10946	0.00585439	0.00741764	0.009421	-0.000458283	0.00932027	-0.000559012	2.21208	2.23724
2279.45	2.4313	1.31905	6.33248e-05	6.40387e-05	0.339737	0.544782	1.86924	1.32445	1.2701	0.00975052	0.975052	0.0303088	0.0963728	2.10093	0.0058307	0.00738456	0.00937911	-0.000371414	0.00927926	-0.000471255	2.18412	2.20864
2280.41	2.4313	1.31906	6.32986e-05	6.40116e-05	0.339736	0.544781	1.86926	1.32448	1.27011	0.00961778	0.961778	0.0301863	0.0959833	2.09244	0.00580714	0.00735167	0.00933744	-0.000280335	0.00923848	-0.000379298	2.15526	2.17912
2281.38	2.4313	1.31994	6.33326e-05	6.39845e-05	0.339736	0.54471	1.87156	1.32685	1.27167	0.00951439	0.951439	0.0300659	0.0956006	2.08409	0.00578398	0.00732629	0.00931665	-0.000197738	0.00921813	-0.000296263	2.12833	2.15164
2282.34	2.43131	1.31995	6.33064e-05	6.39575e-05	0.339736	0.54471	1.87159	1.32688	1.27169	0.00946933	0.946933	0.0299493	0.0952296	2.076	0.00576154	0.00729484	0.00927677	-0.000192558	0.00917908	-0.000290248	2.1191	2.1422
2283.3	2.43131	1.31996	6.32802e-05	6.39305e-05	0.339735	0.544709	1.87161	1.3269	1.2717	0.00949174	0.949174	0.0298368	0.094872	2.06821	0.0057399	0.00726445	0.00923823	-0.000253513	0.00914134	-0.000350399	2.12496	2.14819
2284.27	2.43131	1.31998	6.32541e-05	6.39035e-05	0.339735	0.544709	1.87164	1.32693	1.27172	0.00956662	0.956662	0.0297288	0.0945286	2.06072	0.00571913	0.00723517	0.0092011	-0.00036552	0.00910499	-0.000461633	2.14259	2.16619
2285.23	2.43131	1.31998	6.3228e-05	6.38765e-05	0.339734	0.544709	1.87166	1.32695	1.27173	0.00966455	0.966455	0.029625	0.0941987	2.05353	0.00569916	0.00720693	0.00916531	-0.000499244	0.00906993	-0.000594617	2.16539	2.18948
2286.2	2.43131	1.32	6.32019e-05	6.38496e-05	0.339734	0.544708	1.87169	1.32698	1.27175	0.00975884	0.975884	0.029525	0.0938807	2.0466	0.00567992	0.00717964	0.00913071	-0.000628135	0.00903605	-0.000722793	2.18739	2.21197
2287.16	2.43132	1.32	6.31758e-05	6.38227e-05	0.339734	0.544708	1.87171	1.327	1.27177	0.00983876	0.983876	0.0294282	0.0935729	2.03989	0.00566131	0.00715315	0.00909713	-0.000741632	0.00900316	-0.0008356	2.20619	2.23118
2288.13	2.43132	1.32002	6.31497e-05	6.37958e-05	0.339733	0.544708	1.87173	1.32703	1.27178	0.00991096	0.991096	0.0293344	0.0932746	2.03339	0.00564326	0.0071274	0.00906449	-0.000846466	0.00897119	-0.000939766	2.22327	2.24864
2289.09	2.43132	1.32002	6.31237e-05	6.37689e-05	0.339733	0.544708	1.87176	1.32705	1.2718	0.00999017	0.999017	0.0292432	0.0929845	2.02706	0.00562571	0.00710231	0.00903269	-0.000957483	0.00894004	-0.00105013	2.24194	2.26772
2290.05	2.43132	1.32004	6.30977e-05	6.37421e-05	0.339732	0.544707	1.87178	1.32708	1.27181	0.0100875	1.00875	0.029154	0.092701	2.02088	0.00560855	0.00707773	0.00900154	-0.00108594	0.00890953	-0.00117795	2.26468	2.29098
2291.02	2.43132	1.32004	6.30717e-05	6.37152e-05	0.339732	0.544707	1.87181	1.3271	1.27183	0.0102048	1.02048	0.0290662	0.0924218	2.01479	0.00559166	0.00705351	0.00897084	-0.00123399	0.00887944	-0.00132539	2.29194	2.31887
2291.98	2.43133	1.32006	6.30457e-05	6.36884e-05	0.339732	0.544707	1.87183	1.32713	1.27184	0.010338	1.0338	0.0289787	0.0921434	2.00873	0.00557482	0.00702936	0.00894024	-0.00139772	0.00884947	-0.00148849	2.32277	2.35042
2292.95	2.43133	1.32094	6.30799e-05	6.36616e-05	0.339731	0.544633	1.87414	1.32951	1.27341	0.0104831	1.04831	0.0288907	0.0918638	2.00263	0.0055579	0.00701184	0.00892892	-0.00155416	0.00883837	-0.00164471	2.35121	2.37959
2293.91	2.43133	1.32095	6.30539e-05	6.36349e-05	0.339731	0.544632	1.87416	1.32953	1.27342	0.0106404	1.06404	0.0288023	0.0915826	1.9965	0.00554089	0.00698749	0.00889803	-0.00174241	0.0088081	-0.00183234	2.38746	2.4167
2294.88	2.43133	1.32096	6.3028e-05	6.36081e-05	0.33973	0.544632	1.87419	1.32956	1.27344	0.0108118	1.08118	0.028714	0.0913019	1.99038	0.00552391	0.00696321	0.00886722	-0.00194462	0.00877791	-0.00203393	2.42688	2.45709
2295.84	2.43133	1.32097	6.30021e-05	6.35814e-05	0.33973	0.544632	1.87421	1.32958	1.27345	0.0109951	1.09951	0.0286271	0.0910255	1.98436	0.00550719	0.00693928	0.00883685	-0.00215824	0.00874814	-0.00224695	2.469	2.50025
2296.8	2.43134	1.32098	6.29762e-05	6.35547e-05	0.33973	0.544631	1.87424	1.32961	1.27347	0.0111811	1.11811	0.028543	0.0907583	1.97853	0.00549101	0.00691606	0.00880739	-0.00237376	0.00871927	-0.00246188	2.51178	2.54412
2297.77	2.43134	1.32099	6.29503e-05	6.35281e-05	0.339729	0.544631	1.87426	1.32963	1.27348	0.0113572	1.13572	0.0284628	0.0905029	1.97296	0.00547557	0.00689377	0.00877911	-0.00257814	0.00869155	-0.0026657	2.55236	2.58573
2298.73	2.43134	1.321	6.29245e-05	6.35014e-05	0.339729	0.544631	1.87429	1.32966	1.2735	0.0115142	1.15142	0.0283863	0.0902599	1.96767	0.00546086	0.00687244	0.00875204	-0.00276218	0.00866502	-0.0028492	2.58867	2.62298
2299.7	2.43134	1.32101	6.28985e-05	6.34748e-05	0.339729	0.544631	1.8743	1.32967	1.27351	0.0116532	1.16532	0.0283132	0.0900274	1.9626	0.0054468	0.0068519	0.00872596	-0.00292725	0.00863945	-0.00301376	2.62098	2.65614
2300.66	2.43134	1.32101	6.28725e-05	6.34482e-05	0.339728	0.544631	1.87432	1.32969	1.27352	0.0117874	1.17874	0.0282433	0.0898051	1.95775	0.00543335	0.00683216	0.00870089	-0.00308649	0.00861488	-0.0031725	2.65223	2.68822
2301.63	2.43135	1.32102	6.28465e-05	6.34216e-05	0.339728	0.544631	1.87434	1.32971	1.27353	0.011938	1.1938	0.028177	0.0895943	1.95315	0.00542059	0.0068133	0.00867695	-0.00326103	0.00859141	-0.00334657	2.6872	2.72414
2302.59	2.43135	1.32103	6.28205e-05	6.33951e-05	0.339727	0.54463	1.87436	1.32973	1.27354	0.0121274	1.21274	0.0281156	0.0893991	1.9489	0.00540878	0.00679565	0.00865454	-0.00347285	0.00856944	-0.00355795	2.73094	2.76907
2303.55	2.43135	1.32104	6.27946e-05	6.33685e-05	0.339727	0.54463	1.87437	1.32974	1.27355	0.0123731	1.23731	0.0280608	0.089225	1.9451	0.00539825	0.00677962	0.00863419	-0.00373886	0.00854949	-0.00382356	2.78739	2.8271
2304.52	2.43135	1.32104	6.27687e-05	6.3342e-05	0.339727	0.54463	1.87439	1.32976	1.27356	0.0126841	1.26841	0.0280137	0.0890751	1.94184	0.00538918	0.00676544	0.0086162	-0.00406793	0.00853185	-0.00415228	2.85863	2.90037
2305.48	2.43135	1.32105	6.27428e-05	6.33155e-05	0.339726	0.54463	1.87441	1.32978	1.27357	0.0130607	1.30607	0.0279744	0.08895	1.93911	0.00538161	0.00675315	0.00860063	-0.00446007	0.00851657	-0.00454413	2.94469	2.98896
2306.45	2.43136	1.32106	6.2717e-05	6.3289e-05	0.339726	0.54463	1.87443	1.3298	1.27358	0.0134935	1.34935	0.0279418	0.0888466	1.93686	0.00537535	0.00674252	0.00858715	-0.00490635	0.00850336	-0.00499014	3.04349	3.09078
2307.41	2.43136	1.32194	6.27511e-05	6.32626e-05	0.339725	0.544554	1.87673	1.33217	1.27514	0.0139639	1.39639	0.0279148	0.0887605	1.93498	0.00537015	0.00673965	0.00859403	-0.00536987	0.00851011	-0.00545379	3.14403	3.19457
2308.38	2.43136	1.32195	6.27253e-05	6.32362e-05	0.339725	0.544554	1.87675	1.33219	1.27515	0.0144446	1.44446	0.0278912	0.0886856	1.93335	0.00536561	0.00673119	0.00858331	-0.00586129	0.00849959	-0.00594501	3.25357	3.30768
2309.34	2.43136	1.32195	6.26994e-05	6.32098e-05	0.339725	0.544554	1.87676	1.33221	1.27517	0.0149024	1.49024	0.0278684	0.0886132	1.93177	0.00536124	0.00672293	0.00857284	-0.00632956	0.00848933	-0.00641307	3.35804	3.41566
2310.3	2.43136	1.32196	6.26736e-05	6.31834e-05	0.339724	0.544554	1.87678	1.33223	1.27518	0.0153064	1.53064	0.0278431	0.0885326	1.93001	0.00535636	0.00671405	0.00856159	-0.00674481	0.00847829	-0.00682811	3.45047	3.51127
2311.27	2.43137	1.32197	6.26479e-05	6.3157e-05	0.339724	0.544554	1.8768	1.33224	1.27519	0.0156385	1.56385	0.0278121	0.088434	1.92786	0.00535039	0.00670381	0.00854861	-0.00708989	0.00846556	-0.00717294	3.52676	3.59025
2312.23	2.43137	1.32198	6.26221e-05	6.31307e-05	0.339723	0.544554	1.87682	1.33226	1.2752	0.0159038	1.59038	0.0277738	0.0883123	1.92521	0.00534303	0.00669184	0.00853341	-0.00737039	0.00845065	-0.00745315	3.58803	3.65373
2313.2	2.43137	1.32198	6.25964e-05	6.31044e-05	0.339723	0.544553	1.87683	1.33228	1.27521	0.0161336	1.61336	0.0277297	0.0881721	1.92215	0.00533455	0.00667847	0.00851643	-0.00761717	0.008434	-0.0076996	3.64134	3.70898
2314.16	2.43137	1.32199	6.25707e-05	6.30781e-05	0.339723	0.544553	1.87685	1.3323	1.27522	0.0163771	1.63771	0.0276845	0.0880282	1.91902	0.00532584	0.00666483	0.00849911	-0.00787799	0.00841701	-0.00796009	3.69779	3.76751
2315.12	2.43137	1.322	6.2545e-05	6.30518e-05	0.339722	0.544553	1.87687	1.33231	1.27523	0.0166843	1.66843	0.0276442	0.0879003	1.91623	0.0053181	0.00665241	0.00848334	-0.00820096	0.00840155	-0.00828275	3.76867	3.84106
2316.09	2.43138	1.322	6.25193e-05	6.30256e-05	0.339722	0.544553	1.87689	1.33233	1.27524	0.0170883	1.70883	0.0276147	0.0878062	1.91418	0.00531241	0.00664257	0.00847085	-0.00861745	0.0083893	-0.008699	3.86148	3.93745
2317.05	2.43138	1.32201	6.24936e-05	6.29993e-05	0.339721	0.544553	1.8769	1.33235	1.27525	0.0175961	1.75961	0.0275977	0.0877524	1.913	0.00530915	0.00663577	0.00846225	-0.00913385	0.00838087	-0.00921523	3.97783	4.05841
2318.02	2.43138	1.32202	6.2468e-05	6.29731e-05	0.339721	0.544553	1.87692	1.33237	1.27526	0.0181879	1.81879	0.027591	0.087731	1.91254	0.00530786	0.00663143	0.00845679	-0.00973111	0.00837551	-0.00981239	4.11326	4.19939
2318.98	2.43138	1.32203	6.24424e-05	6.29469e-05	0.339721	0.544553	1.87694	1.33239	1.27527	0.0188264	1.88264	0.0275874	0.0877196	1.91229	0.00530717	0.00662785	0.0084523	-0.0103741	0.0083711	-0.0104553	4.25937	4.35169
2319.95	2.43138	1.32203	6.24168e-05	6.29208e-05	0.33972	0.544553	1.87696	1.3324	1.27528	0.019467	1.9467	0.0275774	0.0876877	1.91159	0.00530524	0.00662273	0.00844583	-0.0110212	0.00836475	-0.0111022	4.40608	4.50483
2320.91	2.43139	1.32204	6.23913e-05	6.28946e-05	0.33972	0.544553	1.87697	1.33242	1.27529	0.0200684	2.00684	0.027552	0.0876071	1.90983	0.00530036	0.00661393	0.00843468	-0.0116337	0.00835381	-0.0117146	4.54402	4.64901
2321.87	2.43139	1.32205	6.23657e-05	6.28685e-05	0.339719	0.544553	1.87699	1.33244	1.2753	0.0206008	2.06008	0.0275054	0.0874589	1.9066	0.0052914	0.00660004	0.00841703	-0.0121838	0.0083365	-0.0122643	4.66644	4.77712
2322.84	2.43139	1.32206	6.23402e-05	6.28424e-05	0.339719	0.544553	1.87701	1.33246	1.27531	0.0210512	2.10512	0.0274377	0.0872435	1.90191	0.00527837	0.00658109	0.00839293	-0.0126583	0.00831286	-0.0127383	4.77038	4.88599
2323.8	2.43139	1.32206	6.23147e-05	6.28163e-05	0.339719	0.544552	1.87703	1.33247	1.27532	0.0214269	2.14269	0.027355	0.0869808	1.89618	0.00526247	0.00655858	0.0083643	-0.0130626	0.00828478	-0.0131421	4.85746	4.97729
2324.77	2.43139	1.32294	6.2349e-05	6.27903e-05	0.339718	0.544474	1.87933	1.33486	1.27689	0.0217525	2.17525	0.0272679	0.0867035	1.89014	0.0052457	0.00654127	0.00835246	-0.0134	0.00827316	-0.0134793	4.92252	5.0458
2325.73	2.4314	1.32295	6.23235e-05	6.27643e-05	0.339718	0.544474	1.87935	1.33487	1.2769	0.0220603	2.20603	0.0271862	0.0864439	1.88448	0.00522999	0.00651903	0.00832412	-0.0137362	0.00824535	-0.013815	4.99418	5.12102
2326.7	2.4314	1.32296	6.2298e-05	6.27382e-05	0.339717	0.544474	1.87937	1.33489	1.27691	0.022377	2.2377	0.0271156	0.0862194	1.87958	0.00521641	0.00649944	0.00829917	-0.0140778	0.00822087	-0.0141561	5.06791	5.19847
2327.66	2.4314	1.32297	6.22726e-05	6.27123e-05	0.339717	0.544474	1.87938	1.33491	1.27692	0.0227115	2.27115	0.0270545	0.0860251	1.87535	0.00520465	0.00648214	0.00827715	-0.0144343	0.00819927	-0.0145122	5.14572	5.28027
2328.62	2.4314	1.32297	6.22472e-05	6.26863e-05	0.339717	0.544473	1.8794	1.33493	1.27693	0.0230496	2.30496	0.0269948	0.0858353	1.87121	0.00519317	0.0064652	0.00825559	-0.014794	0.00817811	-0.0148715	5.22441	5.36305
2329.59	2.4314	1.32298	6.22218e-05	6.26603e-05	0.339716	0.544473	1.87942	1.33494	1.27694	0.0233605	2.33605	0.0269262	0.085617	1.86645	0.00517996	0.00644613	0.00823131	-0.0151292	0.00815427	-0.0152062	5.297	5.43946
2330.55	2.43141	1.32299	6.21964e-05	6.26344e-05	0.339716	0.544473	1.87944	1.33496	1.27695	0.0236141	2.36141	0.026841	0.0853463	1.86055	0.00516358	0.00642313	0.008202	-0.0154121	0.00812551	-0.0154886	5.35665	5.50228
2331.52	2.43141	1.323	6.2171e-05	6.26085e-05	0.339715	0.544473	1.87945	1.33498	1.27696	0.0238017	2.38017	0.026739	0.0850221	1.85348	0.00514397	0.00639611	0.00816757	-0.0156341	0.00809172	-0.01571	5.40136	5.54937
2332.48	2.43141	1.323	6.21457e-05	6.25826e-05	0.339715	0.544473	1.87947	1.335	1.27697	0.0239455	2.39455	0.0266276	0.0846676	1.84575	0.00512252	0.00636685	0.00813027	-0.0158152	0.00805511	-0.0158904	5.43616	5.58603
2333.45	2.43141	1.32301	6.21204e-05	6.25568e-05	0.339715	0.544473	1.87949	1.33502	1.27698	0.0240898	2.40898	0.0265182	0.08432	1.83818	0.00510149	0.00633813	0.00809366	-0.0159961	0.00801917	-0.0160706	5.47111	5.62284
2334.41	2.43141	1.32302	6.20951e-05	6.25309e-05	0.339714	0.544473	1.87951	1.33503	1.27699	0.0242752	2.42752	0.0264215	0.0840122	1.83147	0.00508287	0.00631242	0.0080609	-0.0162143	0.00798701	-0.0162882	5.51541	5.66956
2335.37	2.43142	1.32302	6.20698e-05	6.25051e-05	0.339714	0.544473	1.87952	1.33505	1.277	0.0245122	2.45122	0.0263422	0.0837603	1.82598	0.00506763	0.00629094	0.00803353	-0.0164787	0.00796013	-0.0165521	5.57148	5.72871
2336.34	2.43142	1.32303	6.20446e-05	6.24793e-05	0.339714	0.544473	1.87954	1.33507	1.27701	0.0247688	2.47688	0.0262785	0.0835577	1.82156	0.00505537	0.00627317	0.0080109	-0.0167579	0.00793792	-0.0168309	5.63205	5.79266
2337.3	2.43142	1.32304	6.20193e-05	6.24535e-05	0.339713	0.544472	1.87956	1.33509	1.27702	0.0249865	2.49865	0.026224	0.0833845	1.81778	0.00504489	0.00625761	0.00799111	-0.0169954	0.00791848	-0.017068	5.68382	5.84732
2338.27	2.43142	1.32305	6.19941e-05	6.24278e-05	0.339713	0.544472	1.87958	1.3351	1.27703	0.0251193	2.51193	0.026173	0.0832224	1.81425	0.00503508	0.00624291	0.00797239	-0.0171469	0.0079001	-0.0172192	5.7163	5.88162
2339.23	2.43142	1.32305	6.19689e-05	6.24021e-05	0.339712	0.544472	1.87959	1.33512	1.27704	0.0251694	2.51694	0.026123	0.0830631	1.81078	0.00502544	0.00622843	0.00795397	-0.0172154	0.00788201	-0.0172874	5.72999	5.89603
2340.19	2.43143	1.32306	6.19438e-05	6.23763e-05	0.339712	0.544472	1.87961	1.33514	1.27705	0.0251817	2.51817	0.0260725	0.0829027	1.80728	0.00501574	0.00621387	0.00793545	-0.0172463	0.00786382	-0.0173179	5.73507	5.90134
2341.16	2.43143	1.32394	6.19782e-05	6.23507e-05	0.339712	0.544391	1.88192	1.33753	1.27862	0.0251851	2.51851	0.0260158	0.0827223	1.80335	0.00500483	0.0062038	0.0079323	-0.0172528	0.00786073	-0.0173244	5.72563	5.89165
2342.12	2.43143	1.32395	6.1953e-05	6.2325e-05	0.339711	0.544391	1.88194	1.33755	1.27863	0.0251208	2.51208	0.025937	0.0824718	1.79789	0.00498967	0.00618251	0.00790514	-0.0172157	0.00783405	-0.0172867	5.71329	5.87852
2343.09	2.43143	1.32396	6.19279e-05	6.22993e-05	0.339711	0.544391	1.88195	1.33756	1.27864	0.0248288	2.48288	0.0258136	0.0820795	1.78933	0.00496593	0.0061506	0.0078644	-0.0169644	0.00779404	-0.0170348	5.64912	5.8106
2344.05	2.43143	1.32396	6.19028e-05	6.22737e-05	0.33971	0.544391	1.88197	1.33758	1.27865	0.0241486	2.41486	0.0256308	0.0814982	1.77666	0.00493077	0.00610456	0.0078056	-0.016343	0.00773629	-0.0164123	5.49655	5.64936
2345.02	2.43144	1.32397	6.18777e-05	6.22481e-05	0.33971	0.544391	1.88199	1.3376	1.27866	0.0230781	2.30781	0.025397	0.0807548	1.76045	0.00488579	0.00604643	0.00773133	-0.0153468	0.00766332	-0.0154148	5.25497	5.3946
2345.98	2.43144	1.32398	6.18526e-05	6.22225e-05	0.33971	0.54439	1.88201	1.33762	1.27867	0.0218313	2.18313	0.0251475	0.0799615	1.74316	0.00483779	0.0059846	0.00765234	-0.014179	0.00758571	-0.0142456	4.97305	5.09804
2346.94	2.43144	1.32399	6.18276e-05	6.2197e-05	0.339709	0.54439	1.88202	1.33763	1.27868	0.0207286	2.07286	0.0249302	0.0792705	1.7281	0.00479599	0.00593049	0.00758321	-0.0131454	0.00751776	-0.0132108	4.72373	4.83646
2347.91	2.43144	1.32399	6.18026e-05	6.21714e-05	0.339709	0.54439	1.88204	1.33765	1.27869	0.0200448	2.00448	0.024785	0.0788089	1.71803	0.00476806	0.00589357	0.00753606	-0.0125087	0.00747142	-0.0125734	4.56972	4.67517
2348.87	2.43144	1.324	6.17776e-05	6.21459e-05	0.339708	0.54439	1.88206	1.33767	1.2787	0.0199386	1.99386	0.0247312	0.0786376	1.7143	0.0047577	0.00587838	0.0075167	-0.0124219	0.00745239	-0.0124862	4.54731	4.65169
2349.84	2.43145	1.32401	6.17527e-05	6.21204e-05	0.339708	0.54439	1.88208	1.33769	1.27872	0.0204551	2.04551	0.0247648	0.0787445	1.71663	0.00476416	0.005884	0.00752398	-0.0129311	0.00745954	-0.0129956	4.66693	4.77683
2350.8	2.43145	1.32402	6.17279e-05	6.20949e-05	0.339708	0.544389	1.88211	1.33772	1.27873	0.0215408	2.15408	0.0248629	0.0790565	1.72343	0.00478304	0.00590494	0.00755084	-0.01399	0.00748595	-0.0140548	4.91655	5.03848
2351.77	2.43145	1.32403	6.17032e-05	6.20695e-05	0.339707	0.544389	1.88213	1.33774	1.27875	0.0230461	2.30461	0.0249899	0.0794603	1.73223	0.00480747	0.00593272	0.00758645	-0.0154597	0.00752095	-0.0155252	5.26218	5.4018
2352.73	2.43145	1.32404	6.16784e-05	6.2044e-05	0.339707	0.544389	1.88216	1.33777	1.27876	0.024738	2.4738	0.0251071	0.079833	1.74036	0.00483002	0.00595815	0.00761906	-0.0171189	0.007553	-0.017185	5.6507	5.81163
2353.69	2.43145	1.32405	6.16537e-05	6.20186e-05	0.339706	0.544388	1.88218	1.33779	1.27878	0.0263622	2.63622	0.0251868	0.0800863	1.74588	0.00484534	0.00597466	0.00764026	-0.0187219	0.00757383	-0.0187884	6.02405	6.20688
2354.66	2.43146	1.32406	6.16289e-05	6.19932e-05	0.339706	0.544388	1.8822	1.33782	1.27879	0.0277466	2.77466	0.0252201	0.0801923	1.74819	0.00485176	0.00598017	0.00764739	-0.0200992	0.00758084	-0.0201658	6.34287	6.54549
2355.62	2.43146	1.32494	6.16637e-05	6.19678e-05	0.339705	0.544304	1.88452	1.34022	1.28036	0.0288592	2.88592	0.0252164	0.0801806	1.74794	0.00485105	0.00598267	0.00766	-0.0211992	0.00759323	-0.021266	6.58539	6.80419
2356.59	2.43146	1.32495	6.1639e-05	6.19425e-05	0.339705	0.544304	1.88455	1.34024	1.28038	0.0297569	2.97569	0.0251904	0.080098	1.74614	0.00484605	0.00597411	0.00764913	-0.0221078	0.00758255	-0.0221744	6.79288	7.02559
2357.55	2.43146	1.32496	6.16143e-05	6.19171e-05	0.339705	0.544304	1.88457	1.34027	1.28039	0.030484	3.0484	0.0251508	0.079972	1.74339	0.00483843	0.00596233	0.00763413	-0.0228499	0.00756781	-0.0229162	6.96157	7.20589
2358.52	2.43146	1.32497	6.15896e-05	6.18918e-05	0.339704	0.544303	1.88459	1.34029	1.28041	0.0310233	3.10233	0.0250977	0.0798031	1.73971	0.00482821	0.00594735	0.00761504	-0.0234083	0.00754905	-0.0234743	7.08748	7.34062
2359.48	2.43147	1.32498	6.1565e-05	6.18665e-05	0.339704	0.544303	1.88462	1.34031	1.28042	0.0313245	3.13245	0.0250265	0.0795768	1.73477	0.00481452	0.00592812	0.0075905	-0.023734	0.00752493	-0.0237996	7.15907	7.41726
2360.44	2.43147	1.32499	6.15404e-05	6.18413e-05	0.339703	0.544302	1.88464	1.34034	1.28044	0.0313587	3.13587	0.024935	0.0792856	1.72843	0.0047969	0.00590406	0.00755978	-0.0237989	0.00749474	-0.023864	7.16968	7.42852
2361.41	2.43147	1.325	6.15158e-05	6.1816e-05	0.339703	0.544302	1.88466	1.34036	1.28045	0.0311417	3.11417	0.0248244	0.078934	1.72076	0.00477563	0.00587553	0.00752333	-0.0236184	0.00745891	-0.0236828	7.12283	7.3782
2362.37	2.43147	1.32501	6.14912e-05	6.17908e-05	0.339703	0.544302	1.88469	1.34039	1.28047	0.0307136	3.07136	0.0246986	0.0785339	1.71204	0.00475142	0.00584341	0.0074823	-0.0232313	0.00741857	-0.023295	7.02764	7.27614
2363.34	2.43147	1.32502	6.14666e-05	6.17656e-05	0.339702	0.544301	1.88471	1.34041	1.28048	0.03011	3.011	0.0245613	0.0780974	1.70252	0.00472501	0.00580861	0.00743782	-0.0226722	0.00737485	-0.0227352	6.8922	7.13112
2364.3	2.43148	1.32503	6.14421e-05	6.17404e-05	0.339702	0.544301	1.88474	1.34044	1.2805	0.0293515	2.93515	0.0244145	0.0776306	1.69235	0.00469677	0.00577159	0.0073905	-0.021961	0.00732832	-0.0220232	6.72119	6.94831
2365.26	2.43148	1.32504	6.14175e-05	6.17152e-05	0.339701	0.544301	1.88476	1.34046	1.28051	0.0284529	2.84529	0.0242596	0.0771383	1.68161	0.00466698	0.00573269	0.00734078	-0.0211121	0.00727943	-0.0211735	6.51794	6.73146
2366.23	2.43148	1.32505	6.1393e-05	6.16901e-05	0.339701	0.5443	1.88478	1.34048	1.28053	0.0274342	2.74342	0.0240974	0.0766225	1.67037	0.00463578	0.00569209	0.00728887	-0.0201453	0.00722838	-0.0202058	6.28702	6.48559
2367.19	2.43148	1.32506	6.13686e-05	6.16649e-05	0.339701	0.5443	1.88481	1.34051	1.28054	0.0263214	2.63214	0.0239287	0.076086	1.65867	0.00460332	0.00564998	0.00723503	-0.0190864	0.00717543	-0.019146	6.03434	6.2172
2368.16	2.43148	1.32594	6.14035e-05	6.16398e-05	0.3397	0.544214	1.88713	1.34292	1.28212	0.0251404	2.51404	0.0237533	0.0755283	1.64652	0.00456958	0.00561176	0.00719493	-0.0179455	0.00713598	-0.0180044	5.75323	5.91975
2369.12	2.43149	1.32595	6.1379e-05	6.16147e-05	0.3397	0.544213	1.88715	1.34294	1.28213	0.0239124	2.39124	0.0235702	0.0749462	1.63383	0.00453436	0.00556629	0.00713672	-0.0167757	0.00707871	-0.0168337	5.47433	5.62504
2370.09	2.43149	1.32596	6.13545e-05	6.15897e-05	0.339699	0.544213	1.88718	1.34296	1.28215	0.0226531	2.26531	0.023378	0.074335	1.6205	0.00449738	0.0055187	0.00707578	-0.0155773	0.00701875	-0.0156343	5.18804	5.32335
2371.05	2.43149	1.32597	6.13301e-05	6.15646e-05	0.339699	0.544212	1.8872	1.34299	1.28216	0.021375	2.1375	0.0231748	0.0736887	1.60641	0.00445828	0.00546854	0.00701155	-0.0143635	0.00695555	-0.0144194	4.89722	5.01774
2372.01	2.43149	1.32598	6.13057e-05	6.15396e-05	0.339699	0.544212	1.88723	1.34301	1.28218	0.0200901	2.00901	0.0229588	0.073002	1.59144	0.00441674	0.00541542	0.00694352	-0.0131466	0.0068886	-0.0132015	4.60462	4.71112
2372.98	2.43149	1.32599	6.12813e-05	6.15146e-05	0.339698	0.544212	1.88725	1.34304	1.28219	0.0188119	1.88119	0.0227281	0.0722686	1.57546	0.00437236	0.00535888	0.00687111	-0.0119408	0.00681732	-0.0119946	4.31332	4.40674
2373.94	2.4315	1.326	6.1257e-05	6.14896e-05	0.339698	0.544211	1.88727	1.34306	1.28221	0.0175564	1.75564	0.0224818	0.0714853	1.55838	0.00432497	0.00529869	0.00679401	-0.0107624	0.00674141	-0.010815	4.02701	4.1084
2374.91	2.4315	1.32601	6.12326e-05	6.14646e-05	0.339697	0.544211	1.8873	1.34309	1.28222	0.0163404	1.63404	0.0222198	0.0706524	1.54022	0.00427458	0.00523487	0.00671226	-0.00962814	0.00666092	-0.00967948	3.74953	3.82007
2375.87	2.4315	1.32602	6.12083e-05	6.14397e-05	0.339697	0.54421	1.88732	1.34311	1.28223	0.015177	1.5177	0.0219446	0.0697773	1.52115	0.00422164	0.00516798	0.00662657	-0.00855043	0.00657652	-0.00860048	3.48392	3.5448
2376.84	2.4315	1.32603	6.1184e-05	6.14148e-05	0.339697	0.54421	1.88735	1.34314	1.28225	0.0140712	1.40712	0.0216606	0.0688741	1.50145	0.00416699	0.00509906	0.00653826	-0.00753294	0.00648953	-0.00758167	3.23133	3.28367
2377.8	2.43151	1.32604	6.11597e-05	6.13899e-05	0.339696	0.54421	1.88737	1.34316	1.28226	0.0130193	1.30193	0.0213743	0.0679639	1.48161	0.00411192	0.00502968	0.00644938	-0.00656992	0.00640196	-0.00661734	2.99092	3.03575
2378.76	2.43151	1.32605	6.11354e-05	6.1365e-05	0.339696	0.544209	1.88739	1.34318	1.28228	0.0120118	1.20118	0.0210935	0.0670709	1.46215	0.00405789	0.00496162	0.00636218	-0.00564965	0.00631603	-0.0056958	2.76054	2.79871
2379.73	2.43151	1.32606	6.11112e-05	6.13401e-05	0.339695	0.544209	1.88742	1.34321	1.28229	0.0110409	1.10409	0.0208254	0.0662184	1.44356	0.00400631	0.00489661	0.00627889	-0.00476199	0.00623394	-0.00480694	2.53837	2.57064
2380.69	2.43151	1.32694	6.11462e-05	6.13153e-05	0.339695	0.54412	1.88974	1.34562	1.28387	0.0101072	1.01072	0.0205761	0.0654257	1.42628	0.00395835	0.00484077	0.00621493	-0.00389231	0.00617088	-0.00393636	2.31954	2.34653
2381.66	2.43151	1.32695	6.1122e-05	6.12904e-05	0.339695	0.54412	1.88977	1.34565	1.28389	0.00922414	0.922414	0.0203497	0.0647059	1.41059	0.00391481	0.00478562	0.00614419	-0.00307995	0.00610113	-0.00312301	2.11769	2.14018
2382.62	2.43152	1.32696	6.10978e-05	6.12656e-05	0.339694	0.544119	1.88979	1.34567	1.2839	0.00841613	0.841613	0.0201478	0.0640639	1.39659	0.00387597	0.00473626	0.00608089	-0.00233524	0.00603871	-0.00237742	1.93293	1.95166
2383.59	2.43152	1.32697	6.10736e-05	6.12409e-05	0.339694	0.544119	1.88981	1.3457	1.28392	0.00771276	0.771276	0.0199697	0.0634975	1.38424	0.00384169	0.00469252	0.00602481	-0.00168795	0.0059834	-0.00172936	1.77207	1.7878
2384.55	2.43152	1.32698	6.10494e-05	6.12161e-05	0.339693	0.544118	1.88984	1.34572	1.28393	0.00713897	0.713897	0.019813	0.0629994	1.37339	0.00381156	0.00465387	0.00597525	-0.00116372	0.00593452	-0.00120445	1.64086	1.65435
2385.51	2.43152	1.32699	6.10253e-05	6.11913e-05	0.339693	0.544118	1.88986	1.34574	1.28395	0.0067052	0.67052	0.0196751	0.0625609	1.36383	0.00378503	0.00461965	0.00593138	-0.000773823	0.00589124	-0.000813962	1.54176	1.55366
2386.48	2.43152	1.327	6.10011e-05	6.11666e-05	0.339693	0.544118	1.88989	1.34577	1.28396	0.00640174	0.640174	0.0195531	0.0621731	1.35537	0.00376157	0.0045892	0.00589235	-0.000509394	0.00585273	-0.000549009	1.47254	1.4834
2387.44	2.43153	1.32701	6.0977e-05	6.11419e-05	0.339692	0.544117	1.88991	1.34579	1.28398	0.00620062	0.620062	0.019445	0.0618291	1.34787	0.00374076	0.00456201	0.0058575	-0.000343119	0.00581835	-0.000382268	1.42683	1.43702
2388.41	2.43153	1.32702	6.09529e-05	6.11172e-05	0.339692	0.544117	1.88993	1.34582	1.28399	0.00606513	0.606513	0.0193483	0.0615217	1.34117	0.00372216	0.00453753	0.00582614	-0.000238992	0.0057874	-0.000277725	1.39619	1.40594
2389.37	2.43153	1.32703	6.09289e-05	6.10926e-05	0.339691	0.544116	1.88996	1.34584	1.284	0.00596252	0.596252	0.0192606	0.061243	1.3351	0.0037053	0.00451519	0.00579752	-0.000164997	0.00575917	-0.000203352	1.37309	1.38252
2390.33	2.43153	1.32704	6.09048e-05	6.10679e-05	0.339691	0.544116	1.88998	1.34587	1.28402	0.00587324	0.587324	0.0191794	0.0609848	1.32947	0.00368968	0.00449438	0.00577087	-0.000102368	0.00573287	-0.000140373	1.35305	1.3622
2391.3	2.43153	1.32705	6.08808e-05	6.10433e-05	0.339691	0.544116	1.89001	1.34589	1.28403	0.0057917	0.57917	0.019102	0.0607386	1.3241	0.00367478	0.00447447	0.00574537	-4.63273e-05	0.0057077	-8.39988e-05	1.33478	1.34368
2392.26	2.43154	1.32706	6.08568e-05	6.10187e-05	0.33969	0.544115	1.89003	1.34591	1.28405	0.00571979	0.571979	0.0190261	0.0604973	1.31884	0.00366018	0.00445493	0.00572035	5.61717e-07	0.00568301	-3.67838e-05	1.31871	1.3274
2393.23	2.43154	1.32794	6.0892e-05	6.09941e-05	0.33969	0.544024	1.89236	1.34834	1.28563	0.00565874	0.565874	0.0189503	0.0602562	1.31359	0.0036456	0.00443975	0.00570787	4.91333e-05	0.00567069	1.19499e-05	1.30228	1.31076
2394.19	2.43154	1.32795	6.0868e-05	6.09695e-05	0.339689	0.544023	1.89238	1.34836	1.28564	0.00560563	0.560563	0.0188742	0.0600143	1.30831	0.00363096	0.00442018	0.00568278	7.7152e-05	0.00564592	4.02933e-05	1.29055	1.29888
2395.16	2.43154	1.32796	6.0844e-05	6.0945e-05	0.339689	0.544023	1.89241	1.34838	1.28566	0.00555616	0.555616	0.0187979	0.0597715	1.30302	0.00361627	0.00440057	0.00565763	0.000101469	0.00562109	6.49342e-05	1.27965	1.28784
2396.12	2.43154	1.32797	6.082e-05	6.09205e-05	0.339688	0.544023	1.89243	1.34841	1.28567	0.00550974	0.550974	0.0187217	0.0595293	1.29774	0.00360162	0.00438101	0.00563255	0.000122809	0.00559634	8.65965e-05	1.26944	1.2775
2397.08	2.43155	1.32798	6.07961e-05	6.0896e-05	0.339688	0.544022	1.89245	1.34843	1.28569	0.00547154	0.547154	0.0186462	0.0592891	1.2925	0.00358708	0.00436161	0.00560768	0.000136137	0.00557178	0.000100242	1.26113	1.26907
2398.05	2.43155	1.32799	6.07722e-05	6.08715e-05	0.339688	0.544022	1.89248	1.34846	1.2857	0.00544927	0.544927	0.0185714	0.0590515	1.28732	0.00357271	0.00434242	0.00558307	0.000133797	0.00554748	9.82148e-05	1.25647	1.26436
2399.01	2.43155	1.328	6.07483e-05	6.0847e-05	0.339687	0.544021	1.8925	1.34848	1.28572	0.00544727	0.544727	0.0184973	0.0588159	1.28219	0.00355845	0.00432339	0.00555866	0.000111394	0.00552339	7.61207e-05	1.25649	1.26437
2399.98	2.43155	1.32801	6.07244e-05	6.08226e-05	0.339687	0.544021	1.89253	1.34851	1.28573	0.00546294	0.546294	0.0184237	0.0585819	1.27709	0.0035443	0.0043045	0.00553444	7.15009e-05	0.00549947	3.65335e-05	1.26059	1.26852
2400.94	2.43155	1.32802	6.07005e-05	6.07981e-05	0.339686	0.54402	1.89255	1.34853	1.28575	0.00548773	0.548773	0.0183501	0.0583477	1.27198	0.00353013	0.00428561	0.00551021	2.24795e-05	0.00547555	-1.21836e-05	1.26679	1.27479
2401.91	2.43156	1.32803	6.06767e-05	6.07737e-05	0.339686	0.54402	1.89257	1.34855	1.28576	0.00551118	0.551118	0.0182764	0.0581135	1.26687	0.00351595	0.00426673	0.005486	-2.51827e-05	0.00545164	-5.95431e-05	1.27269	1.28076
2402.87	2.43156	1.32804	6.06528e-05	6.07494e-05	0.339686	0.54402	1.8926	1.34858	1.28578	0.00552436	0.552436	0.0182028	0.0578792	1.26177	0.00350178	0.00424786	0.0054618	-6.25571e-05	0.00542774	-9.66164e-05	1.27622	1.28434
2403.83	2.43156	1.32805	6.0629e-05	6.0725e-05	0.339685	0.544019	1.89262	1.3486	1.28579	0.00552088	0.552088	0.0181297	0.057647	1.2567	0.00348773	0.00422916	0.00543782	-8.30642e-05	0.00540405	-0.000116826	1.2759	1.28401
2404.8	2.43156	1.32806	6.06052e-05	6.07006e-05	0.339685	0.544019	1.89265	1.34863	1.28581	0.00549695	0.549695	0.0180578	0.0574185	1.25172	0.00347391	0.00421074	0.0054142	-8.27541e-05	0.00538073	-0.000116225	1.27086	1.2789
2405.76	2.43156	1.32894	6.06406e-05	6.06763e-05	0.339684	0.543925	1.89498	1.35105	1.28739	0.00545253	0.545253	0.0179874	0.0571945	1.24684	0.00346036	0.00419676	0.00540287	-4.966e-05	0.00536954	-8.29913e-05	1.2583	1.2662
2406.73	2.43157	1.32895	6.06168e-05	6.0652e-05	0.339684	0.543924	1.895	1.35108	1.2874	0.0053934	0.53934	0.0179181	0.0569743	1.24204	0.00344703	0.00417896	0.00538001	-1.33854e-05	0.00534696	-4.64363e-05	1.24513	1.25286
2407.69	2.43157	1.32896	6.05931e-05	6.06277e-05	0.339684	0.543924	1.89503	1.3511	1.28742	0.00533155	0.533155	0.0178495	0.056756	1.23728	0.00343383	0.00416132	0.00535737	2.58155e-05	0.00532459	-6.95888e-06	1.23132	1.23888
2408.66	2.43157	1.32897	6.05693e-05	6.06034e-05	0.339683	0.543923	1.89505	1.35113	1.28743	0.00528114	0.528114	0.0177809	0.0565377	1.23252	0.00342062	0.00414369	0.00533473	5.3593e-05	0.00530223	2.10938e-05	1.22014	1.22756
2409.62	2.43157	1.32898	6.05456e-05	6.05792e-05	0.339683	0.543923	1.89508	1.35115	1.28745	0.00525138	0.525138	0.0177118	0.056318	1.22773	0.00340733	0.00412598	0.00531198	6.06041e-05	0.00527976	2.83804e-05	1.21373	1.22106
2410.58	2.43158	1.32899	6.05219e-05	6.0555e-05	0.339682	0.543923	1.8951	1.35118	1.28746	0.00524105	0.524105	0.0176422	0.0560969	1.22291	0.00339395	0.00410817	0.00528912	4.80677e-05	0.00525717	1.61197e-05	1.2118	1.21911
2411.55	2.43158	1.329	6.04983e-05	6.05307e-05	0.339682	0.543922	1.89512	1.3512	1.28748	0.00523914	0.523914	0.0175725	0.0558752	1.21808	0.00338054	0.00409033	0.00526622	2.70754e-05	0.00523454	-4.59768e-06	1.21182	1.21913
2412.51	2.43158	1.32901	6.04746e-05	6.05065e-05	0.339681	0.543922	1.89515	1.35123	1.28749	0.00523197	0.523197	0.0175028	0.0556536	1.21325	0.00336713	0.00407251	0.00524333	1.13602e-05	0.00521193	-2.00393e-05	1.21062	1.21791
2413.48	2.43158	1.32902	6.0451e-05	6.04824e-05	0.339681	0.543921	1.89517	1.35125	1.28751	0.00521169	0.521169	0.0174333	0.0554327	1.20843	0.00335376	0.00405477	0.00522054	8.85346e-06	0.00518942	-2.22747e-05	1.20638	1.21362
2414.44	2.43158	1.32903	6.04273e-05	6.04582e-05	0.339681	0.543921	1.8952	1.35127	1.28752	0.00517999	0.517999	0.0173642	0.0552127	1.20364	0.00334046	0.0040371	0.00519785	1.78639e-05	0.00516699	-1.29954e-05	1.1995	1.20665
2415.4	2.43159	1.32904	6.04037e-05	6.04341e-05	0.33968	0.54392	1.89522	1.3513	1.28754	0.00514486	0.514486	0.0172953	0.0549939	1.19887	0.00332722	0.00401953	0.00517529	3.04295e-05	0.0051447	-1.63495e-07	1.19182	1.19888
2416.37	2.43159	1.32905	6.03801e-05	6.041e-05	0.33968	0.54392	1.89524	1.35132	1.28755	0.00511348	0.511348	0.017227	0.0547768	1.19413	0.00331408	0.00400209	0.0051529	3.94227e-05	0.00512257	9.09276e-06	1.185	1.19197
2417.33	2.43159	1.32906	6.03566e-05	6.03859e-05	0.339679	0.543919	1.89527	1.35135	1.28757	0.00508724	0.508724	0.0171594	0.0545616	1.18944	0.00330106	0.00398482	0.00513072	4.34807e-05	0.00510065	1.34103e-05	1.17936	1.18627
2418.3	2.43159	1.32994	6.03921e-05	6.03618e-05	0.339679	0.543823	1.8976	1.35378	1.28915	0.00506221	0.506221	0.0170924	0.0543485	1.1848	0.00328817	0.00397159	0.00511998	5.77745e-05	0.00509004	2.78293e-05	1.17143	1.17826
2419.26	2.43159	1.32995	6.03686e-05	6.03377e-05	0.339679	0.543822	1.89763	1.35381	1.28917	0.00503379	0.503379	0.0170262	0.0541382	1.18021	0.00327545	0.00395468	0.00509824	6.44539e-05	0.00506855	3.47616e-05	1.16529	1.17205
2420.23	2.4316	1.32996	6.0345e-05	6.03137e-05	0.339678	0.543822	1.89765	1.35383	1.28918	0.00500107	0.500107	0.016961	0.0539308	1.17569	0.0032629	0.00393799	0.00507679	7.57175e-05	0.00504734	4.62735e-05	1.15816	1.16482
2421.19	2.4316	1.32997	6.03215e-05	6.02897e-05	0.339678	0.543822	1.89768	1.35385	1.2892	0.00496725	0.496725	0.0168966	0.0537262	1.17123	0.00325052	0.00392152	0.00505562	8.83661e-05	0.00502642	5.91663e-05	1.15076	1.15734
2422.15	2.4316	1.32998	6.0298e-05	6.02657e-05	0.339677	0.543821	1.8977	1.35388	1.28921	0.00493679	0.493679	0.016833	0.0535239	1.16682	0.00323828	0.00390523	0.00503467	9.78848e-05	0.00500572	6.89254e-05	1.14414	1.15064
2423.12	2.4316	1.32999	6.02746e-05	6.02417e-05	0.339677	0.543821	1.89772	1.3539	1.28923	0.00491209	0.491209	0.0167697	0.0533224	1.16243	0.00322609	0.00388902	0.00501383	0.00010174	0.00498511	7.3019e-05	1.13884	1.14528
2424.08	2.4316	1.33	6.02511e-05	6.02177e-05	0.339677	0.54382	1.89775	1.35393	1.28924	0.00489264	0.489264	0.0167065	0.0531215	1.15805	0.00321394	0.00387286	0.00499305	0.000100414	0.00496457	7.193e-05	1.13476	1.14115
2425.05	2.43161	1.33001	6.02277e-05	6.01938e-05	0.339676	0.54382	1.89777	1.35395	1.28926	0.00487662	0.487662	0.0166434	0.0529209	1.15368	0.0032018	0.00385674	0.00497232	9.57016e-05	0.00494407	6.74525e-05	1.13147	1.13782
2426.01	2.43161	1.33002	6.02042e-05	6.01699e-05	0.339676	0.543819	1.8978	1.35398	1.28927	0.00486276	0.486276	0.0165808	0.0527221	1.14934	0.00318977	0.00384075	0.00495176	8.90045e-05	0.00492375	6.09876e-05	1.12868	1.135
2426.98	2.43161	1.33003	6.01808e-05	6.0146e-05	0.339675	0.543819	1.89782	1.354	1.28929	0.00485042	0.485042	0.0165188	0.0525249	1.14504	0.00317784	0.0038249	0.00493138	8.09642e-05	0.0049036	5.31766e-05	1.12624	1.13253
2427.94	2.43161	1.33004	6.01575e-05	6.01221e-05	0.339675	0.543818	1.89784	1.35403	1.2893	0.00483816	0.483816	0.0164574	0.0523295	1.14078	0.00316601	0.00380919	0.00491118	7.30247e-05	0.00488362	4.54634e-05	1.12382	1.13008
2428.9	2.43161	1.33005	6.01341e-05	6.00982e-05	0.339674	0.543818	1.89787	1.35405	1.28932	0.00482263	0.482263	0.016396	0.0521344	1.13653	0.00315421	0.00379351	0.00489103	6.84001e-05	0.00486369	4.10638e-05	1.12063	1.12686
2429.87	2.43162	1.33006	6.01107e-05	6.00744e-05	0.339674	0.543817	1.89789	1.35408	1.28933	0.00479963	0.479963	0.0163342	0.0519377	1.13224	0.00314231	0.00377773	0.00487074	7.1111e-05	0.00484363	4.40001e-05	1.11571	1.12188
2430.83	2.43162	1.33094	6.01464e-05	6.00505e-05	0.339674	0.543718	1.90023	1.35651	1.29092	0.00476686	0.476686	0.0162714	0.0517382	1.12789	0.00313024	0.00376545	0.00486089	9.40339e-05	0.00483389	6.70321e-05	1.10607	1.11214
2431.8	2.43162	1.33095	6.01231e-05	6.00267e-05	0.339673	0.543718	1.90026	1.35654	1.29093	0.00472652	0.472652	0.016208	0.0515364	1.12349	0.00311803	0.00374931	0.00484011	0.000113592	0.00481334	8.68195e-05	1.09713	1.1031
2432.76	2.43162	1.33096	6.00998e-05	6.00029e-05	0.339673	0.543717	1.90028	1.35656	1.29095	0.00468535	0.468535	0.0161443	0.0513341	1.11908	0.00310579	0.00373315	0.0048193	0.000133948	0.00479275	0.000107404	1.08798	1.09385
2433.73	2.43163	1.33097	6.00765e-05	5.99792e-05	0.339672	0.543717	1.90031	1.35659	1.29096	0.00465199	0.465199	0.0160813	0.0511336	1.11471	0.00309366	0.00371713	0.00479867	0.000146683	0.00477236	0.000120365	1.08064	1.08643
2434.69	2.43163	1.33098	6.00532e-05	5.99554e-05	0.339672	0.543716	1.90033	1.35661	1.29098	0.00463311	0.463311	0.0160193	0.0509365	1.11042	0.00308174	0.00370137	0.00477838	0.000145269	0.00475228	0.000119173	1.07666	1.0824
2435.65	2.43163	1.33099	6.003e-05	5.99317e-05	0.339672	0.543716	1.90035	1.35664	1.29099	0.00463052	0.463052	0.0159585	0.0507432	1.1062	0.00307004	0.00368589	0.00475846	0.000127939	0.00473258	0.000102059	1.07646	1.0822
2436.62	2.43163	1.331	6.00067e-05	5.9908e-05	0.339671	0.543715	1.90038	1.35666	1.29101	0.00464064	0.464064	0.0158988	0.0505534	1.10206	0.00305856	0.00367068	0.00473887	9.82317e-05	0.0047132	7.25637e-05	1.07922	1.08498
2437.58	2.43163	1.33101	5.99835e-05	5.98843e-05	0.339671	0.543715	1.9004	1.35669	1.29102	0.00465601	0.465601	0.0158399	0.0503661	1.09798	0.00304722	0.00365566	0.00471954	6.35316e-05	0.00469408	3.80719e-05	1.0832	1.08901
2438.55	2.43164	1.33102	5.99603e-05	5.98606e-05	0.33967	0.543714	1.90043	1.35671	1.29104	0.0046677	0.46677	0.0157816	0.0501808	1.09394	0.00303602	0.00364081	0.00470042	3.27163e-05	0.00467516	7.4618e-06	1.08633	1.09216
2439.51	2.43164	1.33103	5.99371e-05	5.98369e-05	0.33967	0.543714	1.90045	1.35674	1.29105	0.00466774	0.466774	0.0157239	0.0499972	1.08994	0.00302491	0.00362609	0.00468146	1.37224e-05	0.00465641	-1.13296e-05	1.08674	1.09258
2440.47	2.43164	1.33104	5.9914e-05	5.98133e-05	0.339669	0.543713	1.90047	1.35676	1.29107	0.0046511	0.46511	0.0156665	0.0498147	1.08596	0.00301387	0.00361146	0.00466263	1.1527e-05	0.00463778	-1.33245e-05	1.08328	1.08908
2441.44	2.43164	1.33105	5.98908e-05	5.97896e-05	0.339669	0.543713	1.9005	1.35679	1.29108	0.00461728	0.461728	0.0156092	0.0496326	1.08199	0.00300285	0.00359686	0.00464383	2.65549e-05	0.00461918	1.90261e-06	1.0758	1.08152
2442.4	2.43164	1.33106	5.98677e-05	5.9766e-05	0.339669	0.543712	1.90052	1.35681	1.2911	0.00457088	0.457088	0.0155517	0.0494497	1.078	0.00299178	0.00358222	0.00462499	5.41081e-05	0.00460053	2.96548e-05	1.06539	1.071
2443.37	2.43165	1.33194	5.99035e-05	5.97425e-05	0.339668	0.543611	1.90287	1.35926	1.29269	0.00452058	0.452058	0.0154937	0.0492652	1.07398	0.00298062	0.00357099	0.00461617	9.55902e-05	0.00459181	7.12297e-05	1.05174	1.05721
2444.33	2.43165	1.33195	5.98804e-05	5.97189e-05	0.339668	0.54361	1.90289	1.35928	1.2927	0.00447622	0.447622	0.015435	0.0490787	1.06992	0.00296934	0.0035561	0.00459698	0.000120757	0.00457282	9.65977e-05	1.04181	1.04718
2445.3	2.43165	1.33196	5.98573e-05	5.96953e-05	0.339667	0.54361	1.90291	1.3593	1.29272	0.00444507	0.444507	0.0153759	0.0488908	1.06582	0.00295797	0.00354112	0.00457767	0.000132597	0.00455371	0.000108639	1.03495	1.04024
2446.26	2.43165	1.33197	5.98342e-05	5.96718e-05	0.339667	0.543609	1.90294	1.35933	1.29273	0.00442925	0.442925	0.0153168	0.0487028	1.06172	0.00294659	0.00352614	0.00455836	0.000129105	0.0045346	0.000105349	1.03165	1.03691
2447.22	2.43165	1.33198	5.98112e-05	5.96483e-05	0.339667	0.543609	1.90296	1.35935	1.29275	0.00442599	0.442599	0.0152581	0.048516	1.05765	0.00293529	0.00351127	0.00453918	0.000113185	0.00451562	8.96279e-05	1.03128	1.03653
2448.19	2.43166	1.33199	5.97882e-05	5.96248e-05	0.339666	0.543608	1.90299	1.35938	1.29276	0.00443043	0.443043	0.0151999	0.0483311	1.05362	0.00292411	0.00349654	0.00452019	8.97588e-05	0.00449683	6.63974e-05	1.0327	1.03796
2449.15	2.43166	1.332	5.97651e-05	5.96013e-05	0.339666	0.543608	1.90301	1.3594	1.29277	0.00443878	0.443878	0.0151423	0.048148	1.04963	0.00291303	0.00348195	0.00450138	6.25958e-05	0.00447821	3.94278e-05	1.03503	1.04032
2450.12	2.43166	1.33201	5.97421e-05	5.95779e-05	0.339665	0.543607	1.90303	1.35943	1.29279	0.00444931	0.444931	0.0150849	0.0479654	1.04564	0.00290198	0.00346741	0.00448263	3.33181e-05	0.00445965	1.0342e-05	1.03787	1.04319
2451.08	2.43166	1.33202	5.97191e-05	5.95544e-05	0.339665	0.543607	1.90306	1.35945	1.2928	0.00446039	0.446039	0.0150273	0.0477821	1.04165	0.00289089	0.00345283	0.00446384	3.44551e-06	0.00444105	-1.9339e-05	1.04085	1.04619
2452.05	2.43167	1.33203	5.96962e-05	5.9531e-05	0.339664	0.543606	1.90308	1.35948	1.29282	0.00446759	0.446759	0.0149693	0.0475978	1.03763	0.00287974	0.00343819	0.00444496	-2.26286e-05	0.00442237	-4.52214e-05	1.04292	1.04828
2453.01	2.43167	1.33204	5.96732e-05	5.95076e-05	0.339664	0.543606	1.90311	1.3595	1.29283	0.00446305	0.446305	0.0149113	0.0474134	1.03361	0.00286859	0.00342355	0.00442609	-3.6962e-05	0.00440369	-5.93641e-05	1.04224	1.0476
2453.97	2.43167	1.33205	5.96503e-05	5.94842e-05	0.339664	0.543605	1.90313	1.35953	1.29285	0.00443869	0.443869	0.0148538	0.0472304	1.02962	0.00285751	0.00340903	0.00440736	-3.1328e-05	0.00438515	-5.35415e-05	1.03694	1.04224
2454.94	2.43167	1.33206	5.96274e-05	5.94609e-05	0.339663	0.543605	1.90316	1.35955	1.29286	0.00439165	0.439165	0.014797	0.0470499	1.02569	0.00284659	0.0033947	0.00438888	-2.77197e-06	0.00436685	-2.48002e-05	1.02634	1.03152
2455.9	2.43167	1.33294	5.96634e-05	5.94375e-05	0.339663	0.5435	1.9055	1.362	1.29446	0.00432797	0.432797	0.0147409	0.0468717	1.0218	0.00283581	0.00338388	0.00438029	5.23154e-05	0.00435834	3.03731e-05	1.0096	1.01463
2456.87	2.43168	1.33295	5.96405e-05	5.94142e-05	0.339662	0.5435	1.90553	1.36203	1.29447	0.00426109	0.426109	0.0146852	0.0466946	1.01794	0.00282509	0.0033698	0.00436211	0.000101018	0.00434035	7.92568e-05	0.994368	0.999246
2457.83	2.43168	1.33296	5.96176e-05	5.93909e-05	0.339662	0.543499	1.90555	1.36205	1.29449	0.0042057	0.42057	0.0146294	0.0465171	1.01407	0.00281435	0.0033557	0.00434391	0.000138207	0.00432233	0.000116626	0.981808	0.986562
2458.8	2.43168	1.33297	5.95947e-05	5.93676e-05	0.339662	0.543499	1.90558	1.36208	1.2945	0.00417075	0.417075	0.0145732	0.0463382	1.01017	0.00280353	0.00334152	0.0043256	0.000154847	0.0043042	0.000133448	0.974011	0.978688
2459.76	2.43168	1.33298	5.95719e-05	5.93443e-05	0.339661	0.543498	1.9056	1.3621	1.29452	0.00415613	0.415613	0.0145166	0.0461584	1.00625	0.00279265	0.00332727	0.00430721	0.000151076	0.00428599	0.000129857	0.970958	0.975604
2460.72	2.43168	1.33299	5.9549e-05	5.93211e-05	0.339661	0.543498	1.90562	1.36213	1.29453	0.00415471	0.415471	0.0144601	0.0459787	1.00233	0.00278178	0.00331305	0.00428884	0.000134131	0.0042678	0.000113092	0.970987	0.975632
2461.69	2.43169	1.333	5.95262e-05	5.92978e-05	0.33966	0.543497	1.90565	1.36215	1.29455	0.00415761	0.415761	0.0144039	0.0458002	0.998444	0.00277098	0.00329892	0.0042706	0.000112994	0.00424974	9.21334e-05	0.972026	0.976679
2462.65	2.43169	1.33301	5.95035e-05	5.92746e-05	0.33966	0.543497	1.90567	1.36218	1.29456	0.00415857	0.415857	0.0143484	0.0456237	0.994596	0.0027603	0.00328495	0.00425257	9.39967e-05	0.00423188	7.33113e-05	0.972612	0.977268
2463.62	2.43169	1.33302	5.94807e-05	5.92514e-05	0.339659	0.543496	1.9057	1.3622	1.29458	0.00415489	0.415489	0.0142936	0.0454494	0.990797	0.00274976	0.00327115	0.00423475	7.98627e-05	0.00421424	5.93497e-05	0.972112	0.976762
2464.58	2.43169	1.33303	5.94579e-05	5.92282e-05	0.339659	0.543495	1.90572	1.36222	1.29459	0.00414559	0.414559	0.0142396	0.0452775	0.987051	0.00273936	0.00325753	0.00421717	7.15821e-05	0.00419683	5.12385e-05	0.970296	0.974927
2465.54	2.4317	1.33304	5.94352e-05	5.92051e-05	0.339659	0.543495	1.90574	1.36225	1.2946	0.00412949	0.412949	0.0141862	0.045108	0.983354	0.0027291	0.00324409	0.00419982	7.03299e-05	0.00417964	5.01528e-05	0.966887	0.971484
2466.51	2.4317	1.33305	5.94125e-05	5.91819e-05	0.339658	0.543494	1.90577	1.36227	1.29462	0.00410542	0.410542	0.0141335	0.0449403	0.9797	0.00271896	0.0032308	0.00418266	7.72403e-05	0.00416265	5.72273e-05	0.961608	0.966153
2467.47	2.4317	1.33306	5.93898e-05	5.91588e-05	0.339658	0.543494	1.90579	1.3623	1.29463	0.00407401	0.407401	0.0140811	0.0447735	0.976063	0.00270887	0.00321758	0.00416559	9.15783e-05	0.00414574	7.17278e-05	0.954604	0.959082
2468.44	2.4317	1.33394	5.94259e-05	5.91357e-05	0.339657	0.543387	1.90814	1.36476	1.29623	0.00403901	0.403901	0.0140283	0.0446059	0.972408	0.00269872	0.00320748	0.00415764	0.000118626	0.00413786	9.88508e-05	0.944663	0.949056
2469.4	2.4317	1.33395	5.94032e-05	5.91126e-05	0.339657	0.543387	1.90817	1.36478	1.29625	0.00400645	0.400645	0.0139749	0.0444361	0.968707	0.00268845	0.00319405	0.00414028	0.000133825	0.00412066	0.000114215	0.937395	0.941719
2470.37	2.43171	1.33396	5.93805e-05	5.90895e-05	0.339656	0.543386	1.90819	1.36481	1.29626	0.00398197	0.398197	0.0139208	0.0442638	0.964951	0.00267803	0.00318046	0.0041227	0.000140727	0.00410325	0.000121282	0.932013	0.936285
2471.33	2.43171	1.33397	5.93579e-05	5.90665e-05	0.339656	0.543385	1.90822	1.36483	1.29627	0.00396832	0.396832	0.0138662	0.0440903	0.961169	0.00266753	0.00316678	0.00410502	0.000136697	0.00408574	0.000117418	0.929162	0.933407
2472.29	2.43171	1.33398	5.93352e-05	5.90434e-05	0.339656	0.543385	1.90824	1.36486	1.29629	0.00396471	0.396471	0.013812	0.0439179	0.95741	0.0026571	0.00315319	0.00408745	0.000122742	0.00406834	0.000103626	0.92866	0.932899
2473.26	2.43171	1.33399	5.93126e-05	5.90204e-05	0.339655	0.543384	1.90827	1.36488	1.2963	0.0039679	0.39679	0.0137588	0.0437487	0.953721	0.00264686	0.00313985	0.0040702	0.000102299	0.00405124	8.33442e-05	0.929751	0.933998
2474.22	2.43171	1.334	5.929e-05	5.89974e-05	0.339655	0.543384	1.90829	1.36491	1.29632	0.00397383	0.397383	0.0137068	0.0435836	0.950123	0.00263688	0.00312681	0.00405334	7.95127e-05	0.00403454	6.07143e-05	0.931485	0.935746
2475.19	2.43172	1.33401	5.92675e-05	5.89744e-05	0.339654	0.543383	1.90831	1.36493	1.29633	0.00397844	0.397844	0.013656	0.0434219	0.946596	0.00262709	0.00311402	0.00403681	5.83666e-05	0.00401816	3.97208e-05	0.93291	0.937183
2476.15	2.43172	1.33402	5.92449e-05	5.89515e-05	0.339654	0.543383	1.90834	1.36496	1.29635	0.003978	0.3978	0.0136055	0.0432613	0.943097	0.00261738	0.00310132	0.0040204	4.23965e-05	0.0040019	2.39016e-05	0.933151	0.937425
2477.12	2.43172	1.33403	5.92223e-05	5.89285e-05	0.339653	0.543382	1.90836	1.36498	1.29636	0.00396994	0.396994	0.0135547	0.0430998	0.939576	0.00260761	0.00308857	0.00400391	3.39689e-05	0.00398556	1.56249e-05	0.931605	0.935863
2478.08	2.43172	1.33404	5.91998e-05	5.89056e-05	0.339653	0.543381	1.90839	1.365	1.29638	0.0039543	0.39543	0.0135032	0.0429361	0.936006	0.0025977	0.00307566	0.00398722	3.2924e-05	0.00396903	1.47321e-05	0.928277	0.932503
2479.04	2.43173	1.33405	5.91773e-05	5.88827e-05	0.339653	0.543381	1.90841	1.36503	1.29639	0.00393481	0.393481	0.013451	0.0427702	0.93239	0.00258766	0.00306262	0.00397035	3.55435e-05	0.00395231	1.75048e-05	0.924043	0.928229
2480.01	2.43173	1.33406	5.91548e-05	5.88598e-05	0.339652	0.54338	1.90843	1.36505	1.29641	0.00391776	0.391776	0.0133984	0.0426029	0.928743	0.00257754	0.00304948	0.00395337	3.56057e-05	0.00393548	1.77205e-05	0.920378	0.924529
2480.97	2.43173	1.33494	5.91911e-05	5.88369e-05	0.339652	0.543271	1.91079	1.36752	1.29801	0.00390852	0.390852	0.0133457	0.0424354	0.925091	0.0025674	0.00303935	0.00394509	3.65741e-05	0.00392728	1.87634e-05	0.916514	0.920639
2481.94	2.43173	1.33495	5.91686e-05	5.88141e-05	0.339651	0.54327	1.91081	1.36754	1.29802	0.0039075	0.39075	0.0132932	0.0422684	0.921452	0.00255731	0.00302624	0.00392813	2.06283e-05	0.00391047	2.97002e-06	0.916613	0.920736
2482.9	2.43173	1.33496	5.91461e-05	5.87912e-05	0.339651	0.54327	1.91084	1.36757	1.29804	0.00390868	0.390868	0.0132411	0.0421027	0.917838	0.00254728	0.00301323	0.00391128	2.60129e-06	0.00389377	-1.49063e-05	0.917227	0.921355
2483.87	2.43174	1.33497	5.91237e-05	5.87684e-05	0.339651	0.543269	1.91086	1.36759	1.29805	0.00390242	0.390242	0.0131895	0.0419387	0.914264	0.00253736	0.00300036	0.00389462	-7.80176e-06	0.00387726	-2.51609e-05	0.916096	0.920212
2484.83	2.43174	1.33498	5.91013e-05	5.87456e-05	0.33965	0.543269	1.91089	1.36762	1.29807	0.00388094	0.388094	0.0131388	0.0417775	0.91075	0.00252761	0.00298769	0.00387822	-2.71807e-06	0.00386101	-1.99318e-05	0.911389	0.915461
2485.79	2.43174	1.33499	5.90789e-05	5.87228e-05	0.33965	0.543268	1.91091	1.36764	1.29808	0.00384312	0.384312	0.0130893	0.0416199	0.907314	0.00251807	0.00297529	0.00386217	1.90509e-05	0.0038451	1.979e-06	0.902838	0.906833
2486.76	2.43174	1.335	5.90565e-05	5.87e-05	0.339649	0.543267	1.91093	1.36767	1.2981	0.003795	0.3795	0.0130409	0.0414661	0.90396	0.00250876	0.00296317	0.00384648	5.14755e-05	0.00382954	3.45416e-05	0.891863	0.89576
2487.72	2.43174	1.33501	5.90341e-05	5.86773e-05	0.339649	0.543267	1.91096	1.36769	1.29811	0.00374611	0.374611	0.0129933	0.0413149	0.900664	0.00249961	0.00295125	0.00383104	8.49322e-05	0.00381425	6.81335e-05	0.880697	0.884495
2488.69	2.43175	1.33502	5.90117e-05	5.86546e-05	0.339648	0.543266	1.91098	1.36772	1.29812	0.00370416	0.370416	0.0129459	0.041164	0.897376	0.00249049	0.00293936	0.00381565	0.000111493	0.00379899	9.4829e-05	0.871154	0.87487
2489.65	2.43175	1.33503	5.89894e-05	5.86318e-05	0.339648	0.543266	1.91101	1.36774	1.29814	0.00367202	0.367202	0.0128977	0.0410107	0.894034	0.00248121	0.0029273	0.00380005	0.000128028	0.00378352	0.0001115	0.863913	0.867565
2490.61	2.43175	1.33504	5.89671e-05	5.86091e-05	0.339648	0.543265	1.91103	1.36777	1.29815	0.00364851	0.364851	0.012848	0.0408528	0.890591	0.00247166	0.00291493	0.00378403	0.000135519	0.00376764	0.000119129	0.858696	0.862303
2491.58	2.43175	1.33505	5.89448e-05	5.85865e-05	0.339647	0.543265	1.91106	1.36779	1.29817	0.00363149	0.363149	0.0127968	0.04069	0.887042	0.00246181	0.00290221	0.00376756	0.000136077	0.00375131	0.000119829	0.855004	0.858578
2492.54	2.43176	1.33506	5.89225e-05	5.85638e-05	0.339647	0.543264	1.91108	1.36782	1.29818	0.00362015	0.362015	0.0127446	0.040524	0.883422	0.00245176	0.00288928	0.00375081	0.000130658	0.00373471	0.000114554	0.852649	0.856202
2493.51	2.43176	1.33594	5.89589e-05	5.85411e-05	0.339646	0.543152	1.91344	1.37029	1.29978	0.00361466	0.361466	0.0126924	0.0403579	0.879803	0.00244172	0.00287922	0.00374237	0.000127709	0.00372633	0.000111677	0.84978	0.853316
2494.47	2.43176	1.33595	5.89366e-05	5.85185e-05	0.339646	0.543151	1.91346	1.37031	1.2998	0.00361388	0.361388	0.0126412	0.0401953	0.876257	0.00243188	0.00286653	0.00372592	0.000112034	0.00371002	9.61423e-05	0.849909	0.853445
2495.44	2.43176	1.33596	5.89144e-05	5.84959e-05	0.339645	0.543151	1.91349	1.37034	1.29981	0.00361419	0.361419	0.0125917	0.0400377	0.872822	0.00242234	0.00285421	0.00370995	9.57652e-05	0.00369419	8.00088e-05	0.850292	0.85383
2496.4	2.43176	1.33597	5.88921e-05	5.84733e-05	0.339645	0.54315	1.91351	1.37036	1.29983	0.00361097	0.361097	0.0125435	0.0398847	0.869486	0.00241308	0.00284223	0.00369442	8.34518e-05	0.00367879	6.78266e-05	0.849846	0.853379
2497.36	2.43177	1.33598	5.88699e-05	5.84507e-05	0.339645	0.54315	1.91354	1.37039	1.29984	0.0036023	0.36023	0.0124961	0.0397339	0.866199	0.00240396	0.00283042	0.0036791	7.68022e-05	0.00366361	6.1306e-05	0.848117	0.851634
2498.33	2.43177	1.33599	5.88477e-05	5.84282e-05	0.339644	0.543149	1.91356	1.37041	1.29986	0.00359151	0.359151	0.0124486	0.0395826	0.862902	0.00239481	0.00281858	0.00366376	7.22488e-05	0.00364839	5.68813e-05	0.845885	0.849383
2499.29	2.43177	1.336	5.88255e-05	5.84056e-05	0.339644	0.543148	1.91358	1.37044	1.29987	0.00358578	0.358578	0.0124005	0.0394298	0.85957	0.00238556	0.00280664	0.00364828	6.24939e-05	0.00363304	4.72556e-05	0.844846	0.848333
2500.26	2.43177	1.33601	5.88035e-05	5.83831e-05	0.339643	0.543147	1.91362	1.37047	1.29989	0.00359088	0.359088	0.0123523	0.0392766	0.856231	0.0023763	0.00279469	0.0036328	4.19209e-05	0.00361769	2.68112e-05	0.84635	0.849849
2501.22	2.43177	1.33602	5.87815e-05	5.83606e-05	0.339643	0.543146	1.91365	1.3705	1.29991	0.00360524	0.360524	0.012305	0.0391262	0.852951	0.0023672	0.00278294	0.00361758	1.23419e-05	0.0036026	-2.64186e-06	0.850041	0.853569
2502.19	2.43178	1.33604	5.87595e-05	5.83381e-05	0.339642	0.543146	1.91368	1.37053	1.29993	0.00361813	0.361813	0.0122594	0.0389812	0.84979	0.00235842	0.00277159	0.00360288	-1.52497e-05	0.00358802	-3.01122e-05	0.853387	0.856942
2503.15	2.43178	1.33605	5.87375e-05	5.83156e-05	0.339642	0.543145	1.91371	1.37056	1.29995	0.0036142	0.36142	0.0122156	0.0388418	0.846751	0.00234999	0.00276065	0.00358871	-2.54913e-05	0.00357396	-4.02375e-05	0.852766	0.856314
2504.11	2.43178	1.33606	5.87156e-05	5.82932e-05	0.339642	0.543144	1.91374	1.37059	1.29997	0.00358265	0.358265	0.0121727	0.0387054	0.843777	0.00234173	0.00274993	0.00357482	-7.82984e-06	0.00356019	-2.24624e-05	0.845625	0.849113
2505.08	2.43178	1.33695	5.87523e-05	5.82707e-05	0.339641	0.543029	1.91611	1.37308	1.30158	0.00352552	0.352552	0.0121292	0.0385671	0.840764	0.00233337	0.00274182	0.00356869	4.31681e-05	0.00355411	2.85856e-05	0.830593	0.833965
2506.04	2.43179	1.33696	5.87304e-05	5.82483e-05	0.339641	0.543028	1.91614	1.37311	1.3016	0.00345937	0.345937	0.0120839	0.0384231	0.837624	0.00232466	0.00273056	0.00355409	9.4723e-05	0.00353963	8.02593e-05	0.8153	0.818547
2507.01	2.43179	1.33697	5.87085e-05	5.82259e-05	0.33964	0.543027	1.91617	1.37314	1.30162	0.00340804	0.340804	0.0120363	0.0382719	0.834328	0.00231551	0.0027188	0.00353884	0.000130795	0.0035245	0.000116455	0.803491	0.806643
2507.97	2.43179	1.33698	5.86866e-05	5.82035e-05	0.33964	0.543026	1.9162	1.37317	1.30164	0.00338991	0.338991	0.0119871	0.0381153	0.830913	0.00230603	0.00270666	0.00352309	0.000133179	0.00350888	0.000118966	0.799503	0.802623
2508.94	2.43179	1.337	5.86647e-05	5.81812e-05	0.339639	0.543025	1.91623	1.3732	1.30165	0.00340685	0.340685	0.0119373	0.037957	0.827462	0.00229645	0.00269442	0.0035072	0.000100353	0.00349311	8.62674e-05	0.803785	0.806938
2509.9	2.43179	1.33701	5.86429e-05	5.81588e-05	0.339639	0.543024	1.91626	1.37324	1.30167	0.00344201	0.344201	0.0118881	0.0378005	0.82405	0.00228699	0.00268231	0.00349149	4.94772e-05	0.00347753	3.55172e-05	0.812373	0.815592
2510.86	2.4318	1.33702	5.8621e-05	5.81365e-05	0.339639	0.543023	1.91629	1.37327	1.30169	0.00346873	0.346873	0.01184	0.0376476	0.820718	0.00227774	0.00267047	0.00347613	7.40333e-06	0.00346229	-6.43449e-06	0.81897	0.822241
2511.83	2.4318	1.33703	5.85992e-05	5.81142e-05	0.339638	0.543022	1.91632	1.3733	1.30171	0.00346565	0.346565	0.0117931	0.0374984	0.817466	0.00226871	0.00265889	0.00346111	-4.53957e-06	0.0034474	-1.82584e-05	0.818538	0.821804
2512.79	2.4318	1.33704	5.85774e-05	5.80919e-05	0.339638	0.543021	1.91635	1.37333	1.30173	0.00342921	0.342921	0.0117471	0.0373522	0.814278	0.00225987	0.00264754	0.00344638	1.71743e-05	0.00343278	3.57167e-06	0.81022	0.813419
2513.76	2.4318	1.33706	5.85556e-05	5.80696e-05	0.339637	0.54302	1.91638	1.37336	1.30175	0.00337517	0.337517	0.0117019	0.0372086	0.811147	0.00225118	0.00263638	0.00343191	5.6735e-05	0.00341842	4.32461e-05	0.797738	0.800837
2514.72	2.4318	1.33794	5.85925e-05	5.80473e-05	0.339637	0.542903	1.91876	1.37585	1.30336	0.00332836	0.332836	0.0116577	0.0370679	0.80808	0.00224266	0.00262806	0.00342532	9.69573e-05	0.00341188	8.352e-05	0.785206	0.788215
2515.69	2.43181	1.33795	5.85707e-05	5.80251e-05	0.339636	0.542902	1.91879	1.37589	1.30338	0.00330703	0.330703	0.0116145	0.0369306	0.805086	0.00223436	0.00261736	0.00341141	0.000104375	0.00339808	9.10465e-05	0.780454	0.783425
2516.65	2.43181	1.33797	5.85489e-05	5.80028e-05	0.339636	0.542901	1.91882	1.37592	1.3034	0.00331237	0.331237	0.0115723	0.0367963	0.802159	0.00222623	0.00260687	0.00339779	8.54234e-05	0.00338457	7.22007e-05	0.781992	0.784975
2517.61	2.43181	1.33798	5.85272e-05	5.79806e-05	0.339636	0.5429	1.91885	1.37595	1.30342	0.00332978	0.332978	0.0115305	0.0366635	0.799265	0.0022182	0.0025965	0.00338433	5.45501e-05	0.00337121	4.14317e-05	0.786382	0.789397
2518.58	2.43181	1.33799	5.85054e-05	5.79584e-05	0.339635	0.542899	1.91888	1.37598	1.30344	0.0033405	0.33405	0.0114886	0.0365303	0.796361	0.00221014	0.0025861	0.00337083	3.03244e-05	0.00335781	1.73102e-05	0.789197	0.792232
2519.54	2.43182	1.338	5.84837e-05	5.79362e-05	0.339635	0.542898	1.91891	1.37601	1.30346	0.00333463	0.333463	0.0114461	0.0363952	0.793416	0.00220197	0.00257558	0.00335716	2.2529e-05	0.00334425	9.61975e-06	0.788091	0.791117
2520.51	2.43182	1.33801	5.8462e-05	5.79141e-05	0.339634	0.542897	1.91894	1.37604	1.30348	0.00331605	0.331605	0.0114031	0.0362585	0.790435	0.0021937	0.00256496	0.00334336	2.73073e-05	0.00333056	1.45037e-05	0.783979	0.786972
2521.47	2.43182	1.33803	5.84403e-05	5.78919e-05	0.339634	0.542896	1.91897	1.37608	1.3035	0.00329625	0.329625	0.0113602	0.036122	0.787459	0.00218543	0.00255435	0.00332958	3.33323e-05	0.00331688	2.06338e-05	0.779575	0.782534
2522.43	2.43182	1.33804	5.84187e-05	5.78698e-05	0.339633	0.542895	1.919	1.37611	1.30351	0.00328267	0.328267	0.011318	0.0359878	0.784533	0.00217732	0.00254392	0.00331603	3.33691e-05	0.00330344	2.07734e-05	0.776639	0.779574
2523.4	2.43182	1.33805	5.8397e-05	5.78477e-05	0.339633	0.542894	1.91903	1.37614	1.30353	0.00327128	0.327128	0.0112769	0.0358572	0.781687	0.00216941	0.00253375	0.00330283	3.15425e-05	0.00329033	1.90468e-05	0.774221	0.777137
2524.36	2.43183	1.33894	5.84341e-05	5.78256e-05	0.339633	0.542773	1.92141	1.37864	1.30515	0.0032497	0.32497	0.0112367	0.0357292	0.778898	0.00216167	0.00252631	0.0032972	4.75067e-05	0.00328475	3.50533e-05	0.767675	0.770547
2525.33	2.43183	1.33895	5.84125e-05	5.78035e-05	0.339632	0.542772	1.92144	1.37867	1.30517	0.00320839	0.320839	0.0111964	0.0356013	0.776108	0.00215393	0.00251633	0.00328423	7.58401e-05	0.00327187	6.34843e-05	0.758186	0.760987
2526.29	2.43183	1.33896	5.83908e-05	5.77814e-05	0.339632	0.542771	1.92147	1.3787	1.30519	0.00315133	0.315133	0.0111553	0.0354706	0.773259	0.00214602	0.00250616	0.00327101	0.000119681	0.00325875	0.000107424	0.744966	0.747669
2527.26	2.43183	1.33897	5.83692e-05	5.77594e-05	0.339631	0.54277	1.9215	1.37873	1.3052	0.00309721	0.309721	0.0111129	0.0353358	0.77032	0.00213787	0.00249572	0.00325742	0.000160205	0.00324527	0.00014805	0.732435	0.735046
2528.22	2.43184	1.33899	5.83476e-05	5.77374e-05	0.339631	0.542769	1.92153	1.37876	1.30522	0.00306965	0.306965	0.0110697	0.0351981	0.767319	0.00212954	0.00248507	0.00324358	0.000173924	0.00323153	0.000161872	0.726175	0.728741
2529.18	2.43184	1.339	5.83261e-05	5.77154e-05	0.33963	0.542768	1.92156	1.3788	1.30524	0.00308256	0.308256	0.0110263	0.0350604	0.764317	0.00212121	0.00247444	0.00322974	0.00014718	0.00321779	0.00013523	0.729487	0.732076
2530.15	2.43184	1.33901	5.83045e-05	5.76934e-05	0.33963	0.542767	1.92159	1.37883	1.30526	0.00313071	0.313071	0.0109839	0.0349255	0.761376	0.00211305	0.002464	0.00321617	8.54625e-05	0.00320432	7.36123e-05	0.741144	0.743816
2531.11	2.43184	1.33902	5.8283e-05	5.76714e-05	0.33963	0.542766	1.92163	1.37886	1.30528	0.0031915	0.31915	0.0109427	0.0347945	0.758521	0.00210512	0.00245386	0.00320297	1.14759e-05	0.00319122	-2.7746e-07	0.755803	0.75858
2532.08	2.43184	1.33903	5.82615e-05	5.76494e-05	0.339629	0.542765	1.92166	1.37889	1.3053	0.00323648	0.323648	0.0109025	0.0346666	0.755733	0.00209738	0.00244393	0.00319007	-4.64147e-05	0.00317841	-5.80738e-05	0.766728	0.769585
2533.04	2.43185	1.33905	5.82399e-05	5.76275e-05	0.339629	0.542764	1.92169	1.37892	1.30532	0.00324523	0.324523	0.0108627	0.0345401	0.752974	0.00208973	0.00243411	0.0031773	-6.79307e-05	0.00316573	-7.94969e-05	0.769073	0.771946
2534.01	2.43185	1.33906	5.82185e-05	5.76056e-05	0.339628	0.542763	1.92172	1.37895	1.30534	0.00321353	0.321352	0.0108229	0.0344136	0.750217	0.00208208	0.00242431	0.00316454	-4.89846e-05	0.00315307	-6.04583e-05	0.761829	0.764648
2534.97	2.43185	1.33994	5.82557e-05	5.75836e-05	0.339628	0.54264	1.9241	1.38146	1.30695	0.00315263	0.315263	0.0107832	0.0342873	0.747464	0.00207444	0.00241695	0.00315885	6.2187e-06	0.00314742	-5.21387e-06	0.745992	0.7487
2535.93	2.43185	1.33996	5.82342e-05	5.75617e-05	0.339627	0.542639	1.92413	1.38149	1.30697	0.0030818	0.30818	0.0107439	0.0341624	0.74474	0.00206688	0.00240726	0.00314622	6.44253e-05	0.00313488	5.30837e-05	0.72949	0.732078
2536.9	2.43186	1.33997	5.82127e-05	5.75399e-05	0.339627	0.542638	1.92416	1.38152	1.30699	0.00301951	0.301951	0.0107053	0.0340397	0.742065	0.00205945	0.00239773	0.00313381	0.000114305	0.00312256	0.000103053	0.714998	0.717484
2537.86	2.43186	1.33998	5.81913e-05	5.7518e-05	0.339626	0.542637	1.92419	1.38155	1.30701	0.00297781	0.297781	0.0106674	0.0339191	0.739436	0.00205216	0.00238835	0.00312161	0.000143798	0.00311044	0.000132633	0.705374	0.707792
2538.83	2.43186	1.33999	5.81699e-05	5.74962e-05	0.339626	0.542636	1.92422	1.38159	1.30703	0.00296104	0.296104	0.0106298	0.0337994	0.736828	0.00204492	0.00237905	0.0031095	0.000148457	0.00309842	0.000137378	0.701649	0.704041
2539.79	2.43186	1.34	5.81485e-05	5.74743e-05	0.339626	0.542635	1.92425	1.38162	1.30705	0.00296742	0.296742	0.010592	0.0336795	0.734212	0.00203766	0.00236973	0.00309736	0.000129943	0.00308637	0.00011895	0.70341	0.705813
2540.76	2.43186	1.34002	5.81271e-05	5.74525e-05	0.339625	0.542634	1.92428	1.38165	1.30707	0.00299131	0.299131	0.010554	0.0335586	0.731577	0.00203035	0.00236036	0.00308516	9.38504e-05	0.00307425	8.29438e-05	0.709322	0.711765
2541.72	2.43187	1.34003	5.81057e-05	5.74307e-05	0.339625	0.542633	1.92431	1.38168	1.30709	0.00302488	0.302488	0.0105158	0.0334372	0.728931	0.002023	0.00235096	0.00307291	4.80364e-05	0.00306209	3.7216e-05	0.717536	0.720035
2542.68	2.43187	1.34004	5.80843e-05	5.74089e-05	0.339624	0.542632	1.92434	1.38171	1.30711	0.00305931	0.305931	0.0104777	0.0333161	0.72629	0.00201567	0.00234158	0.0030607	1.39009e-06	0.00304997	-9.34468e-06	0.72596	0.728517
2543.65	2.43187	1.34005	5.8063e-05	5.73872e-05	0.339624	0.542631	1.92438	1.38174	1.30713	0.00308599	0.308599	0.0104398	0.0331955	0.723663	0.00200838	0.00233225	0.00304855	-3.74339e-05	0.0030379	-4.80838e-05	0.732549	0.735151
2544.61	2.43187	1.34094	5.81004e-05	5.73654e-05	0.339623	0.542505	1.92676	1.38426	1.30875	0.00309785	0.309785	0.010402	0.0330753	0.721041	0.00200111	0.0023253	0.00304323	-5.46231e-05	0.00303261	-6.52359e-05	0.733983	0.736601
2545.58	2.43187	1.34095	5.8079e-05	5.73437e-05	0.339623	0.542504	1.92679	1.38429	1.30877	0.00309069	0.309069	0.0103642	0.0329551	0.718421	0.00199383	0.002316	0.0030311	-5.95914e-05	0.00302057	-7.012e-05	0.732545	0.735152
2546.54	2.43188	1.34096	5.80577e-05	5.7322e-05	0.339623	0.542503	1.92682	1.38432	1.30878	0.00306397	0.306397	0.0103266	0.0328353	0.71581	0.00198659	0.00230673	0.00301902	-4.49502e-05	0.00300857	-5.53952e-05	0.726467	0.72903
2547.5	2.43188	1.34098	5.80364e-05	5.73003e-05	0.339622	0.542502	1.92685	1.38435	1.3088	0.00302109	0.302109	0.0102895	0.0327175	0.713242	0.00197946	0.00229762	0.00300713	-1.39628e-05	0.00299677	-2.4326e-05	0.716554	0.719046
2548.47	2.43188	1.34099	5.80151e-05	5.72786e-05	0.339622	0.542501	1.92688	1.38438	1.30882	0.00296919	0.296919	0.0102537	0.0326036	0.71076	0.00197257	0.00228878	0.00299561	2.64204e-05	0.00298532	1.61363e-05	0.704491	0.706899
2549.43	2.43188	1.341	5.79939e-05	5.7257e-05	0.339621	0.5425	1.92691	1.38441	1.30884	0.0029181	0.29181	0.0102196	0.0324951	0.708393	0.001966	0.00228032	0.00298458	6.64807e-05	0.00297437	5.6272e-05	0.692614	0.694941
2550.4	2.43189	1.34101	5.79726e-05	5.72353e-05	0.339621	0.542499	1.92695	1.38445	1.30886	0.0028784	0.28784	0.0101871	0.0323918	0.706141	0.00195975	0.00227224	0.00297405	9.56541e-05	0.00296391	8.55172e-05	0.68343	0.685694
2551.36	2.43189	1.34102	5.79514e-05	5.72137e-05	0.33962	0.542498	1.92698	1.38448	1.30888	0.00285829	0.285829	0.0101558	0.0322923	0.703971	0.00195373	0.00226443	0.00296387	0.000105583	0.0029538	9.55155e-05	0.678893	0.681127
2552.33	2.43189	1.34104	5.79302e-05	5.71921e-05	0.33962	0.542497	1.92701	1.38451	1.3089	0.00286045	0.286045	0.010125	0.0321943	0.701836	0.0019478	0.00225673	0.00295384	9.33909e-05	0.00294384	8.3391e-05	0.679646	0.681884
2553.29	2.43189	1.34105	5.7909e-05	5.71705e-05	0.33962	0.542496	1.92704	1.38455	1.30892	0.00288031	0.288031	0.0100941	0.0320962	0.699696	0.00194187	0.00224903	0.00294381	6.34967e-05	0.00293387	5.35645e-05	0.684604	0.686874
2554.25	2.43189	1.34106	5.78878e-05	5.71489e-05	0.339619	0.542494	1.92707	1.38458	1.30894	0.00290722	0.290722	0.0100629	0.031997	0.697535	0.00193587	0.00224126	0.00293368	2.64583e-05	0.00292382	1.65941e-05	0.691244	0.693557
2555.22	2.4319	1.34195	5.79254e-05	5.71273e-05	0.339619	0.542366	1.92946	1.3871	1.31056	0.00292869	0.292869	0.0100315	0.031897	0.695356	0.00192982	0.00223571	0.00293004	1.34974e-06	0.0029202	-8.49003e-06	0.695035	0.697379
2556.18	2.4319	1.34196	5.79042e-05	5.71058e-05	0.339618	0.542365	1.92949	1.38713	1.31058	0.00293569	0.293569	0.00999998	0.0317969	0.693173	0.00192376	0.00222788	0.00291982	-1.58759e-05	0.00291005	-2.56473e-05	0.696942	0.699297
2557.15	2.4319	1.34197	5.78831e-05	5.70842e-05	0.339618	0.542364	1.92952	1.38716	1.3106	0.0029264	0.29264	0.00996855	0.031697	0.690994	0.00191771	0.00222006	0.00290962	-1.67789e-05	0.00289992	-2.64823e-05	0.694978	0.69732
2558.11	2.4319	1.34199	5.7862e-05	5.70627e-05	0.339617	0.542362	1.92956	1.38719	1.31062	0.00290593	0.290593	0.00993717	0.0315972	0.688819	0.00191168	0.00221227	0.00289945	-6.47978e-06	0.00288981	-1.61156e-05	0.690358	0.692668
2559.08	2.43191	1.342	5.78408e-05	5.70412e-05	0.339617	0.542361	1.92959	1.38723	1.31064	0.00288231	0.288231	0.00990575	0.0314973	0.686641	0.00190563	0.00220447	0.00288927	6.96032e-06	0.0028797	-2.6081e-06	0.684986	0.687259
2560.04	2.43191	1.34201	5.78197e-05	5.70197e-05	0.339616	0.54236	1.92962	1.38726	1.31066	0.00286107	0.286107	0.00987425	0.0313971	0.684457	0.00189957	0.00219666	0.00287907	1.80008e-05	0.00286957	8.49967e-06	0.680178	0.682418
2561	2.43191	1.34202	5.77987e-05	5.69983e-05	0.339616	0.542359	1.92965	1.38729	1.31068	0.00284211	0.284211	0.00984282	0.0312972	0.682279	0.00189353	0.00218887	0.00286891	2.67993e-05	0.00285947	1.7365e-05	0.675905	0.678117
2561.97	2.43191	1.34203	5.77776e-05	5.69768e-05	0.339616	0.542358	1.92968	1.38732	1.3107	0.00282098	0.282098	0.00981188	0.0311988	0.680134	0.00188758	0.00218119	0.00285889	3.79075e-05	0.00284952	2.85388e-05	0.671116	0.673296
2562.93	2.43191	1.34205	5.77565e-05	5.69554e-05	0.339615	0.542357	1.92971	1.38736	1.31072	0.00279406	0.279406	0.00978195	0.0311037	0.67806	0.00188182	0.00217375	0.00284917	5.51147e-05	0.00283987	4.58094e-05	0.664943	0.667082
2563.9	2.43192	1.34206	5.77355e-05	5.6934e-05	0.339615	0.542356	1.92975	1.38739	1.31074	0.00276377	0.276377	0.00975347	0.0310131	0.676085	0.00187634	0.00216663	0.00283989	7.61146e-05	0.00283064	6.68698e-05	0.657965	0.660059
2564.86	2.43192	1.34295	5.77732e-05	5.69126e-05	0.339614	0.542224	1.93214	1.38991	1.31236	0.00273998	0.273998	0.00972662	0.0309277	0.674224	0.00187117	0.00216207	0.00283743	9.74512e-05	0.0028282	8.82223e-05	0.651068	0.653121
2565.83	2.43192	1.34296	5.77522e-05	5.68912e-05	0.339614	0.542223	1.93217	1.38995	1.31238	0.00273555	0.273555	0.00970114	0.0308467	0.672458	0.00186627	0.00215563	0.00282901	9.3461e-05	0.00281983	8.42867e-05	0.650242	0.65229
2566.79	2.43192	1.34297	5.77312e-05	5.68698e-05	0.339613	0.542222	1.9322	1.38998	1.3124	0.00275841	0.275841	0.00967648	0.0307683	0.670748	0.00186153	0.00214936	0.00282083	6.24241e-05	0.00281171	5.33026e-05	0.655905	0.657988
2567.75	2.43193	1.34298	5.77102e-05	5.68484e-05	0.339613	0.542221	1.93223	1.39001	1.31242	0.00280501	0.280501	0.00965201	0.0306905	0.669052	0.00185682	0.00214315	0.00281272	7.7083e-06	0.00280365	-1.36089e-06	0.667218	0.669373
2568.72	2.43193	1.343	5.76892e-05	5.68271e-05	0.339613	0.54222	1.93226	1.39005	1.31244	0.00285985	0.285985	0.00962733	0.030612	0.667342	0.00185207	0.00213689	0.00280455	-5.53036e-05	0.00279553	-6.43203e-05	0.680501	0.682742
2569.68	2.43193	1.34301	5.76683e-05	5.68058e-05	0.339612	0.542219	1.9323	1.39008	1.31246	0.00290205	0.290205	0.00960257	0.0305333	0.665626	0.00184731	0.00213062	0.00279636	-0.000105691	0.0027874	-0.000114655	0.690783	0.693091
2570.65	2.43193	1.34302	5.76473e-05	5.67845e-05	0.339612	0.542217	1.93233	1.39011	1.31248	0.0029153	0.29153	0.00957818	0.0304557	0.663935	0.00184262	0.00212444	0.00278829	-0.000127013	0.00277938	-0.000135926	0.694178	0.696508
2571.61	2.43193	1.34303	5.76264e-05	5.67632e-05	0.339611	0.542216	1.93236	1.39014	1.3125	0.00289542	0.289542	0.00955467	0.0303809	0.662305	0.00183809	0.00211846	0.00278048	-0.000114947	0.00277161	-0.00012381	0.689685	0.691984
2572.57	2.43194	1.34304	5.76055e-05	5.67419e-05	0.339611	0.542215	1.93239	1.39018	1.31252	0.00285126	0.285126	0.00953223	0.0303096	0.660749	0.00183378	0.00211271	0.00277298	-7.82789e-05	0.00276417	-8.70942e-05	0.679402	0.681632
2573.54	2.43194	1.34306	5.75846e-05	5.67206e-05	0.33961	0.542214	1.93242	1.39021	1.31254	0.00279902	0.279902	0.00951051	0.0302406	0.659244	0.0018296	0.00210714	0.0027657	-3.33152e-05	0.00275693	-4.20844e-05	0.667185	0.669335
2574.5	2.43194	1.34394	5.76225e-05	5.66994e-05	0.33961	0.54208	1.93482	1.39274	1.31417	0.00275411	0.275411	0.00948886	0.0301717	0.657743	0.00182543	0.00210372	0.00276464	1.05354e-05	0.00275588	1.77294e-06	0.655236	0.657314
2575.47	2.43194	1.34396	5.76016e-05	5.66782e-05	0.339609	0.542079	1.93485	1.39277	1.31419	0.00272539	0.272539	0.00946668	0.0301012	0.656205	0.00182117	0.00209804	0.00275722	3.18322e-05	0.00274851	2.31167e-05	0.648629	0.650665
2576.43	2.43195	1.34397	5.75807e-05	5.6657e-05	0.339609	0.542078	1.93488	1.39281	1.31421	0.00271429	0.271429	0.00944385	0.0300286	0.654623	0.00181678	0.00209223	0.00274962	3.53331e-05	0.00274095	2.66654e-05	0.646211	0.648231
2577.4	2.43195	1.34398	5.75599e-05	5.66358e-05	0.339609	0.542076	1.93491	1.39284	1.31423	0.0027176	0.27176	0.00942087	0.0299555	0.653031	0.00181236	0.00208638	0.00274198	2.43813e-05	0.00273336	1.57617e-05	0.647224	0.649249
2578.36	2.43195	1.34399	5.7539e-05	5.66146e-05	0.339608	0.542075	1.93495	1.39287	1.31425	0.00273097	0.273097	0.00939858	0.0298846	0.651485	0.00180807	0.00208069	0.00273454	3.56367e-06	0.00272596	-5.00938e-06	0.650636	0.652682
2579.32	2.43195	1.344	5.75182e-05	5.65934e-05	0.339608	0.542074	1.93498	1.3929	1.31427	0.00275064	0.275064	0.00937765	0.0298181	0.650034	0.00180404	0.0020753	0.0027275	-2.31363e-05	0.00271897	-3.16653e-05	0.655548	0.657624
2580.29	2.43195	1.34402	5.74974e-05	5.65723e-05	0.339607	0.542073	1.93501	1.39294	1.31429	0.002773	0.2773	0.0093583	0.0297566	0.648693	0.00180032	0.00207027	0.00272093	-5.20688e-05	0.00271244	-6.05569e-05	0.661107	0.663217
2581.25	2.43196	1.34403	5.74766e-05	5.65511e-05	0.339607	0.542072	1.93504	1.39297	1.31431	0.00279366	0.279366	0.0093402	0.029699	0.647438	0.00179683	0.00206552	0.00271473	-7.89315e-05	0.00270628	-8.7381e-05	0.666263	0.668405
2582.22	2.43196	1.34404	5.74558e-05	5.653e-05	0.339606	0.54207	1.93507	1.393	1.31433	0.00280721	0.280721	0.00932273	0.0296435	0.646227	0.00179347	0.00206091	0.00270871	-9.84969e-05	0.0027003	-0.000106909	0.669726	0.671891
2583.18	2.43196	1.34405	5.74351e-05	5.65089e-05	0.339606	0.542069	1.9351	1.39304	1.31435	0.00280836	0.280836	0.00930526	0.0295879	0.645017	0.00179011	0.00205631	0.0027027	-0.000105661	0.00269432	-0.000114036	0.670233	0.6724
2584.15	2.43196	1.34494	5.74731e-05	5.64878e-05	0.339605	0.541932	1.93751	1.39557	1.31597	0.00279384	0.279384	0.00928745	0.0295313	0.643782	0.00178669	0.00205373	0.00270266	-9.11804e-05	0.00269428	-9.95551e-05	0.665501	0.667642
2585.11	2.43197	1.34495	5.74524e-05	5.64668e-05	0.339605	0.541931	1.93754	1.39561	1.31599	0.00276414	0.276414	0.00926917	0.0294731	0.642515	0.00178317	0.00204895	0.0026964	-6.77391e-05	0.00268807	-7.60752e-05	0.658656	0.660752
2586.07	2.43197	1.34497	5.74316e-05	5.64457e-05	0.339605	0.54193	1.93757	1.39564	1.31601	0.00272439	0.272439	0.00925051	0.0294138	0.641221	0.00177958	0.00204409	0.00269005	-3.43455e-05	0.00268175	-4.26425e-05	0.649408	0.651445
2587.04	2.43197	1.34498	5.74109e-05	5.64247e-05	0.339604	0.541929	1.9376	1.39567	1.31603	0.0026835	0.26835	0.00923168	0.029354	0.639916	0.00177596	0.00203919	0.00268364	1.39415e-07	0.00267539	-8.11813e-06	0.639883	0.64186
2588	2.43197	1.34499	5.73902e-05	5.64036e-05	0.339604	0.541928	1.93763	1.3957	1.31605	0.00265139	0.265139	0.00921296	0.0292944	0.638619	0.00177236	0.00203432	0.00267728	2.58888e-05	0.00266906	1.76703e-05	0.632443	0.634374
2588.97	2.43197	1.345	5.73695e-05	5.63826e-05	0.339603	0.541926	1.93766	1.39574	1.31607	0.00263466	0.263466	0.00919471	0.0292364	0.637353	0.00176885	0.00202956	0.00267105	3.63863e-05	0.00266287	2.82059e-05	0.628671	0.630578
2589.93	2.43198	1.34501	5.73489e-05	5.63616e-05	0.339603	0.541925	1.9377	1.39577	1.31609	0.00263284	0.263284	0.00917731	0.0291811	0.636148	0.0017655	0.00202499	0.00266507	3.22396e-05	0.00265693	2.40957e-05	0.628452	0.630357
2590.9	2.43198	1.34503	5.73282e-05	5.63407e-05	0.339602	0.541924	1.93773	1.3958	1.31611	0.00263756	0.263756	0.00916111	0.0291296	0.635025	0.00176238	0.00202069	0.00265945	2.18964e-05	0.00265134	1.37868e-05	0.629796	0.631709
2591.86	2.43198	1.34504	5.73076e-05	5.63197e-05	0.339602	0.541923	1.93776	1.39584	1.31613	0.00263648	0.263648	0.00914621	0.0290822	0.633991	0.00175952	0.00201667	0.00265421	1.7734e-05	0.00264613	9.65628e-06	0.629755	0.631667
2592.82	2.43198	1.34505	5.72869e-05	5.62988e-05	0.339601	0.541921	1.93779	1.39587	1.31615	0.00262039	0.262039	0.00913245	0.0290384	0.633037	0.00175687	0.00201291	0.0026493	2.89107e-05	0.00264125	2.08627e-05	0.626129	0.628018
2593.79	2.43199	1.34594	5.73251e-05	5.62778e-05	0.339601	0.541782	1.9402	1.39841	1.31778	0.00258957	0.258957	0.00911954	0.0289974	0.632143	0.00175439	0.00201141	0.0026506	6.10326e-05	0.00264255	5.29767e-05	0.617587	0.619428
2594.75	2.43199	1.34595	5.73045e-05	5.62569e-05	0.339601	0.541781	1.94023	1.39845	1.3178	0.00255492	0.255492	0.00910717	0.0289581	0.631286	0.00175201	0.00200796	0.0026461	9.11732e-05	0.00263807	8.31447e-05	0.609534	0.611327
2595.72	2.43199	1.34596	5.72839e-05	5.6236e-05	0.3396	0.541779	1.94026	1.39848	1.31782	0.00253246	0.253246	0.00909515	0.0289198	0.630452	0.00174969	0.00200459	0.00264169	0.000109235	0.00263369	0.000101233	0.604383	0.606145
2596.68	2.43199	1.34598	5.72634e-05	5.62151e-05	0.3396	0.541778	1.94029	1.39851	1.31784	0.00253397	0.253397	0.00908345	0.0288826	0.629641	0.00174744	0.00200129	0.00263739	0.000103418	0.00262941	9.54418e-05	0.604952	0.606717
2597.64	2.43199	1.34599	5.72428e-05	5.61943e-05	0.339599	0.541777	1.94032	1.39855	1.31786	0.0025596	0.25596	0.00907216	0.0288467	0.628859	0.00174527	0.00199808	0.0026332	7.36056e-05	0.00262525	6.5655e-05	0.61128	0.613082
2598.61	2.432	1.346	5.72222e-05	5.61734e-05	0.339599	0.541776	1.94035	1.39858	1.31788	0.00259688	0.259688	0.00906133	0.0288123	0.628108	0.00174319	0.00199498	0.00262915	3.22733e-05	0.00262123	2.4347e-05	0.620398	0.622252
2599.57	2.432	1.346	5.72009e-05	5.61526e-05	0.339598	0.541776	1.94035	1.39858	1.31788	0.00262694	0.262694	0.00905084	0.0287789	0.627381	0.00174117	0.00199193	0.00262513	-1.81394e-06	0.00261722	-9.71599e-06	0.627814	0.629713
2600.54	2.432	1.34601	5.71805e-05	5.61318e-05	0.339598	0.541775	1.94039	1.39862	1.31791	0.002634	0.2634	0.0090405	0.0287461	0.626664	0.00173918	0.00198895	0.00262124	-1.27571e-05	0.00261336	-2.06358e-05	0.629714	0.631624
2601.5	2.432	1.34603	5.71602e-05	5.6111e-05	0.339597	0.541773	1.94043	1.39866	1.31793	0.00261286	0.261286	0.00903006	0.0287129	0.62594	0.00173717	0.00198594	0.00261733	4.47359e-06	0.00260948	-3.3817e-06	0.624871	0.62675
2602.47	2.43201	1.34604	5.71398e-05	5.60902e-05	0.339597	0.541771	1.94047	1.3987	1.31795	0.00257061	0.257061	0.00901938	0.0286789	0.6252	0.00173512	0.00198289	0.00261335	4.27422e-05	0.00260552	3.49107e-05	0.614975	0.616795
2603.43	2.43201	1.34606	5.71195e-05	5.60694e-05	0.339597	0.54177	1.94051	1.39874	1.31798	0.00252259	0.252259	0.00900855	0.0286445	0.62445	0.00173304	0.0019798	0.00260934	8.67437e-05	0.00260153	7.89362e-05	0.603691	0.605444
2604.39	2.43201	1.34695	5.71581e-05	5.60486e-05	0.339596	0.541627	1.94292	1.40129	1.31962	0.00248543	0.248543	0.00899796	0.0286108	0.623715	0.001731	0.00197881	0.00261127	0.00012584	0.00260345	0.000118021	0.593658	0.595357
2605.36	2.43201	1.34696	5.71378e-05	5.60279e-05	0.339596	0.541625	1.94296	1.40133	1.31964	0.00247095	0.247095	0.00898811	0.0285795	0.623033	0.0017291	0.00197594	0.00260753	0.000136581	0.00259974	0.000128785	0.590399	0.592078
2606.32	2.43202	1.34698	5.71175e-05	5.60072e-05	0.339595	0.541624	1.943	1.40137	1.31967	0.00248332	0.248332	0.00897954	0.0285522	0.622438	0.00172745	0.00197335	0.00260417	0.000120846	0.00259639	0.000113069	0.593554	0.595251
2607.29	2.43202	1.34699	5.70972e-05	5.59865e-05	0.339595	0.541622	1.94304	1.40141	1.31969	0.00251963	0.251963	0.00897255	0.02853	0.621954	0.00172611	0.00197112	0.00260127	8.16398e-05	0.00259351	7.38805e-05	0.602434	0.604181
2608.25	2.43202	1.34701	5.70769e-05	5.59658e-05	0.339594	0.54162	1.94307	1.40145	1.31971	0.00257244	0.257244	0.00896717	0.0285129	0.621581	0.00172507	0.00196924	0.00259883	2.63968e-05	0.00259109	1.8652e-05	0.615268	0.61709
2609.22	2.43202	1.34702	5.70567e-05	5.59451e-05	0.339594	0.541618	1.94311	1.40149	1.31974	0.00263249	0.263249	0.00896317	0.0285002	0.621304	0.0017243	0.00196766	0.0025968	-3.56879e-05	0.00258907	-4.34206e-05	0.629843	0.631751
2610.18	2.43202	1.34704	5.70365e-05	5.59244e-05	0.339593	0.541617	1.94315	1.40153	1.31976	0.00269022	0.269022	0.00896015	0.0284906	0.621095	0.00172372	0.0019663	0.00259505	-9.5162e-05	0.00258733	-0.000102884	0.643871	0.645865
2611.14	2.43203	1.34705	5.70163e-05	5.59038e-05	0.339593	0.541615	1.94319	1.40157	1.31979	0.00273614	0.273614	0.00895772	0.0284828	0.620926	0.00172326	0.00196507	0.00259348	-0.000142662	0.00258576	-0.000150375	0.655081	0.657145
2612.11	2.43203	1.34794	5.7055e-05	5.58831e-05	0.339593	0.541469	1.94561	1.40414	1.32143	0.00276121	0.276121	0.00895558	0.028476	0.620777	0.00172284	0.00196594	0.00259784	-0.000163371	0.0025901	-0.00017111	0.659816	0.661914
2613.07	2.43203	1.34796	5.70348e-05	5.58625e-05	0.339592	0.541468	1.94565	1.40418	1.32145	0.00275835	0.275835	0.00895361	0.0284698	0.620641	0.00172247	0.00196481	0.0025964	-0.000161949	0.00258867	-0.00016968	0.659353	0.661447
2614.04	2.43203	1.34797	5.70146e-05	5.58419e-05	0.339592	0.541466	1.94569	1.40422	1.32148	0.00272537	0.272537	0.00895187	0.0284642	0.62052	0.00172213	0.00196373	0.00259503	-0.000130347	0.0025873	-0.000138069	0.651688	0.653733
2615	2.43204	1.34799	5.69944e-05	5.58213e-05	0.339591	0.541464	1.94572	1.40426	1.3215	0.00266814	0.266814	0.00895049	0.0284598	0.620424	0.00172186	0.00196273	0.00259375	-7.4381e-05	0.00258604	-8.20957e-05	0.638216	0.640177
2615.97	2.43204	1.348	5.69743e-05	5.58007e-05	0.339591	0.541463	1.94576	1.4043	1.32153	0.00260144	0.260144	0.00894955	0.0284569	0.62036	0.00172168	0.00196183	0.00259262	-8.82024e-06	0.00258491	-1.65282e-05	0.62247	0.624335
2616.93	2.43204	1.34801	5.69541e-05	5.57802e-05	0.33959	0.541461	1.9458	1.40434	1.32155	0.00254577	0.254577	0.008949	0.0284551	0.620321	0.00172158	0.00196102	0.00259159	4.5815e-05	0.00258388	3.81132e-05	0.609355	0.611141
2617.89	2.43204	1.34803	5.6934e-05	5.57596e-05	0.33959	0.541459	1.94584	1.40438	1.32158	0.00252028	0.252028	0.0089485	0.0284535	0.620286	0.00172148	0.00196022	0.00259057	7.02979e-05	0.00258288	6.26021e-05	0.603454	0.605205
2618.86	2.43204	1.34804	5.69139e-05	5.57391e-05	0.339589	0.541457	1.94588	1.40442	1.3216	0.00253471	0.253471	0.00894763	0.0284507	0.620226	0.00172131	0.00195933	0.00258945	5.47429e-05	0.00258176	4.70537e-05	0.607114	0.608886
2619.82	2.43205	1.34806	5.68938e-05	5.57186e-05	0.339589	0.541456	1.94592	1.40446	1.32162	0.00258468	0.258468	0.00894616	0.0284461	0.620124	0.00172103	0.00195832	0.00258816	3.48425e-06	0.00258048	-4.19728e-06	0.61929	0.621132
2620.79	2.43205	1.34895	5.69327e-05	5.56981e-05	0.339589	0.541307	1.94834	1.40703	1.32327	0.00265289	0.265289	0.00894428	0.0284401	0.619994	0.00172067	0.00195925	0.00259261	-6.02797e-05	0.0025849	-6.79876e-05	0.634409	0.636347
2621.75	2.43205	1.34896	5.69126e-05	5.56776e-05	0.339588	0.541305	1.94838	1.40707	1.32329	0.00271609	0.271609	0.00894264	0.0284349	0.619881	0.00172036	0.0019582	0.00259127	-0.000124821	0.00258357	-0.000132521	0.64974	0.651772
2622.72	2.43205	1.34898	5.68925e-05	5.56571e-05	0.339588	0.541304	1.94842	1.40711	1.32332	0.00275402	0.275402	0.00894216	0.0284334	0.619847	0.00172026	0.0019574	0.00259026	-0.000163756	0.00258257	-0.00017145	0.659034	0.661124
2623.68	2.43206	1.34899	5.68724e-05	5.56367e-05	0.339587	0.541302	1.94846	1.40715	1.32334	0.00275587	0.275587	0.00894356	0.0284378	0.619944	0.00172053	0.00195702	0.0025898	-0.000166071	0.00258211	-0.000173762	0.659698	0.661791
2624.64	2.43206	1.34901	5.68524e-05	5.56162e-05	0.339587	0.5413	1.94849	1.40719	1.32337	0.0027218	0.27218	0.00894702	0.0284488	0.620184	0.0017212	0.00195708	0.00258994	-0.000131865	0.00258225	-0.000139557	0.65176	0.653803
2625.61	2.43206	1.34902	5.68324e-05	5.55958e-05	0.339586	0.541298	1.94853	1.40723	1.32339	0.00266028	0.266028	0.00895217	0.0284652	0.620541	0.00172219	0.00195752	0.00259056	-6.97167e-05	0.00258287	-7.74125e-05	0.637241	0.639193
2626.57	2.43206	1.34904	5.68124e-05	5.55754e-05	0.339586	0.541297	1.94857	1.40728	1.32341	0.00258434	0.258434	0.0089584	0.028485	0.620973	0.00172339	0.00195819	0.0025915	7.16349e-06	0.0025838	-5.37828e-07	0.619256	0.621099
2627.54	2.43206	1.34905	5.67924e-05	5.5555e-05	0.339585	0.541295	1.94861	1.40732	1.32344	0.0025091	0.25091	0.00896513	0.0285064	0.621439	0.00172468	0.00195897	0.00259258	8.34825e-05	0.00258488	7.57747e-05	0.601429	0.603166
2628.5	2.43207	1.34994	5.68314e-05	5.55346e-05	0.339585	0.541144	1.95104	1.40989	1.32509	0.00245043	0.245043	0.00897197	0.0285282	0.621914	0.001726	0.00196182	0.00259958	0.000149147	0.00259183	0.000141398	0.586233	0.587886
2629.46	2.43207	1.34996	5.68114e-05	5.55143e-05	0.339585	0.541142	1.95108	1.40993	1.32511	0.0024225	0.24225	0.0089786	0.0285492	0.622373	0.00172727	0.00196258	0.00260063	0.000178129	0.00259287	0.000170374	0.579744	0.581361
2630.43	2.43207	1.34997	5.67915e-05	5.54939e-05	0.339584	0.54114	1.95111	1.40997	1.32514	0.0024329	0.24329	0.00898457	0.0285682	0.622787	0.00172842	0.00196319	0.00260149	0.000168598	0.00259373	0.000160838	0.582426	0.584057
2631.39	2.43207	1.34999	5.67715e-05	5.54736e-05	0.339584	0.541138	1.95115	1.41002	1.32516	0.00247702	0.247702	0.00898945	0.0285837	0.623125	0.00172936	0.00196357	0.00260204	0.000125022	0.00259428	0.000117259	0.593185	0.594877
2632.36	2.43208	1.35	5.67516e-05	5.54533e-05	0.339583	0.541136	1.95119	1.41006	1.32518	0.0025364	0.25364	0.00899305	0.0285952	0.623375	0.00173005	0.00196366	0.00260222	6.58168e-05	0.00259445	5.80518e-05	0.607608	0.609383
2633.32	2.43208	1.35001	5.67316e-05	5.5433e-05	0.339583	0.541135	1.95123	1.4101	1.32521	0.00258479	0.258479	0.00899596	0.0286044	0.623576	0.00173061	0.00196361	0.00260219	1.73951e-05	0.00259443	9.63021e-06	0.619408	0.621251
2634.29	2.43208	1.35003	5.67117e-05	5.54127e-05	0.339582	0.541133	1.95127	1.41014	1.32523	0.00260106	0.260106	0.00899942	0.0286154	0.623817	0.00173128	0.00196368	0.00260233	1.26934e-06	0.00259456	-6.49633e-06	0.623512	0.62538
2635.25	2.43208	1.35004	5.66918e-05	5.53924e-05	0.339582	0.541131	1.95131	1.41018	1.32526	0.00258205	0.258205	0.00900504	0.0286333	0.624206	0.00173236	0.00196421	0.00260309	2.10386e-05	0.00259532	1.32684e-05	0.619161	0.621002
2636.21	2.43209	1.35006	5.66719e-05	5.53721e-05	0.339581	0.541129	1.95135	1.41022	1.32528	0.00254675	0.254675	0.00901381	0.0286612	0.624814	0.00173405	0.00196543	0.00260475	5.80051e-05	0.00259697	5.02249e-05	0.6109	0.612691
2637.18	2.43209	1.35095	5.67112e-05	5.53519e-05	0.339581	0.540975	1.95378	1.4128	1.32693	0.0025271	0.25271	0.00902557	0.0286986	0.625629	0.00173631	0.00196936	0.00261321	8.6105e-05	0.00260538	7.82744e-05	0.605015	0.606775
2638.14	2.43209	1.35096	5.66913e-05	5.53316e-05	0.33958	0.540973	1.95382	1.41284	1.32696	0.00254959	0.254959	0.00903899	0.0287412	0.626559	0.00173889	0.0019716	0.00261622	6.66312e-05	0.00260837	5.87826e-05	0.610602	0.612394
2639.11	2.43209	1.35098	5.66714e-05	5.53114e-05	0.33958	0.540971	1.95386	1.41288	1.32698	0.0026184	0.26184	0.00905221	0.0287833	0.627476	0.00174143	0.00197379	0.00261918	7.78282e-07	0.00261132	-7.08811e-06	0.62729	0.629181
2640.07	2.43209	1.35099	5.66516e-05	5.52912e-05	0.33958	0.540969	1.95389	1.41292	1.327	0.00271091	0.271091	0.00906394	0.0288206	0.628288	0.00174369	0.00197566	0.0026217	-8.92094e-05	0.00261382	-9.70909e-05	0.649667	0.651695
2641.04	2.4321	1.35101	5.66318e-05	5.5271e-05	0.339579	0.540968	1.95393	1.41296	1.32703	0.0027887	0.27887	0.00907395	0.0288524	0.628983	0.00174562	0.00197715	0.00262373	-0.000164973	0.00261584	-0.000172866	0.668532	0.670678
2642	2.4321	1.35102	5.66119e-05	5.52509e-05	0.339579	0.540966	1.95397	1.41301	1.32705	0.0028175	0.28175	0.00908329	0.0288821	0.62963	0.00174741	0.00197849	0.00262556	-0.000191935	0.00261766	-0.000199839	0.675658	0.677849
2642.96	2.4321	1.35104	5.65922e-05	5.52307e-05	0.339578	0.540964	1.95401	1.41305	1.32708	0.00278401	0.278401	0.00909349	0.0289145	0.630337	0.00174937	0.00198002	0.00262764	-0.000156368	0.00261972	-0.000164285	0.667848	0.669988
2643.93	2.4321	1.35105	5.65724e-05	5.52106e-05	0.339578	0.540962	1.95405	1.41309	1.3271	0.00270048	0.270048	0.00910585	0.0289538	0.631194	0.00175175	0.00198201	0.00263034	-7.01399e-05	0.0026224	-7.80733e-05	0.648025	0.65004
2644.89	2.43211	1.35194	5.66118e-05	5.51904e-05	0.339577	0.540805	1.95648	1.41568	1.32875	0.00259603	0.259603	0.00912077	0.0290013	0.632228	0.00175462	0.00198665	0.00263976	4.37394e-05	0.00263177	3.57491e-05	0.621752	0.623611
2645.86	2.43211	1.35196	5.6592e-05	5.51703e-05	0.339577	0.540803	1.95652	1.41572	1.32878	0.00250191	0.250191	0.00913772	0.0290552	0.633403	0.00175788	0.00198964	0.0026438	0.000141882	0.00263578	0.000133868	0.599411	0.601138
2646.82	2.43211	1.35197	5.65722e-05	5.51502e-05	0.339576	0.540801	1.95656	1.41576	1.3288	0.00243999	0.243999	0.00915554	0.0291118	0.634638	0.00176131	0.00199283	0.00264807	0.000208088	0.00264003	0.000200047	0.584768	0.58641
2647.79	2.43211	1.35199	5.65525e-05	5.51301e-05	0.339576	0.540799	1.9566	1.4158	1.32883	0.00241925	0.241925	0.00917303	0.0291675	0.635851	0.00176468	0.00199594	0.00265226	0.000233006	0.00264419	0.00022494	0.57999	0.581605
2648.75	2.43212	1.352	5.65327e-05	5.51101e-05	0.339575	0.540797	1.95664	1.41584	1.32885	0.00243909	0.243909	0.00918955	0.02922	0.636996	0.00176785	0.00199883	0.00265615	0.000217068	0.00264806	0.000208979	0.584939	0.586581
2649.71	2.43212	1.352	5.6512e-05	5.509e-05	0.339575	0.540798	1.95664	1.41584	1.32885	0.00249378	0.249378	0.00920518	0.0292697	0.638079	0.00177086	0.0020015	0.00265969	0.000165915	0.00265158	0.000157804	0.598275	0.599992
2650.68	2.43212	1.35202	5.64925e-05	5.507e-05	0.339575	0.540796	1.95668	1.41589	1.32888	0.00257425	0.257425	0.00922068	0.029319	0.639153	0.00177384	0.00200418	0.00266331	8.90532e-05	0.00265517	8.09201e-05	0.617782	0.619613
2651.64	2.43212	1.35203	5.64729e-05	5.505e-05	0.339574	0.540794	1.95673	1.41593	1.32891	0.00266708	0.266708	0.00923716	0.0293714	0.640296	0.00177701	0.00200706	0.0026672	1.22069e-07	0.00265904	-8.03479e-06	0.640267	0.642233
2652.61	2.43212	1.35205	5.64534e-05	5.503e-05	0.339574	0.540791	1.95677	1.41598	1.32894	0.00275398	0.275398	0.00925538	0.0294293	0.641559	0.00178052	0.00201033	0.00267159	-8.23884e-05	0.00266341	-9.05721e-05	0.661343	0.66344
2653.57	2.43213	1.35294	5.64931e-05	5.501e-05	0.339573	0.540631	1.95922	1.41858	1.33059	0.00281497	0.281497	0.00927545	0.0294931	0.64295	0.00178438	0.0020161	0.00268261	-0.000132354	0.00267436	-0.000140605	0.674672	0.676858
2654.53	2.43213	1.35296	5.64736e-05	5.499e-05	0.339573	0.540629	1.95926	1.41863	1.33062	0.0028349	0.28349	0.0092968	0.029561	0.64443	0.00178849	0.00202004	0.00268792	-0.000146981	0.00267963	-0.000155265	0.679669	0.681887
2655.5	2.43213	1.35298	5.64541e-05	5.497e-05	0.339572	0.540627	1.9593	1.41868	1.33065	0.0028102	0.28102	0.00931847	0.0296299	0.645932	0.00179266	0.00202405	0.00269331	-0.00011689	0.00268499	-0.000125207	0.673966	0.676146
2656.46	2.43213	1.35299	5.64346e-05	5.49501e-05	0.339572	0.540624	1.95935	1.41873	1.33068	0.00275155	0.275155	0.00933979	0.0296977	0.64741	0.00179676	0.00202799	0.0026986	-5.29541e-05	0.00269025	-6.13038e-05	0.660114	0.662205
2657.43	2.43214	1.35301	5.64151e-05	5.49301e-05	0.339571	0.540622	1.95939	1.41877	1.33071	0.00268041	0.268041	0.00936068	0.0297641	0.648858	0.00180078	0.00203182	0.00270376	2.33446e-05	0.00269538	1.49631e-05	0.643256	0.645241
2658.39	2.43214	1.35303	5.63956e-05	5.49102e-05	0.339571	0.54062	1.95944	1.41882	1.33074	0.00262069	0.262069	0.00938169	0.0298309	0.650314	0.00180482	0.00203568	0.00270895	8.82601e-05	0.00270054	7.98464e-05	0.629126	0.631024
2659.36	2.43214	1.35304	5.63762e-05	5.48903e-05	0.33957	0.540617	1.95948	1.41887	1.33077	0.00258935	0.258935	0.00940358	0.0299005	0.651832	0.00180903	0.00203972	0.00271439	0.000125041	0.00270594	0.000116594	0.621804	0.623658
2660.32	2.43214	1.35306	5.63568e-05	5.48704e-05	0.33957	0.540615	1.95953	1.41891	1.33079	0.00259027	0.259027	0.00942683	0.0299745	0.653444	0.0018135	0.00204406	0.00272022	0.000129954	0.00271174	0.00012147	0.622227	0.624082
2661.28	2.43214	1.35395	5.63966e-05	5.48505e-05	0.33957	0.540452	1.96198	1.42153	1.33246	0.00261387	0.261387	0.00945148	0.0300528	0.655152	0.00181824	0.00205086	0.00273267	0.0001188	0.00272411	0.000110239	0.62667	0.628556
2662.25	2.43215	1.35397	5.63772e-05	5.48306e-05	0.339569	0.540449	1.96202	1.42157	1.33248	0.00264254	0.264254	0.00947709	0.0301343	0.656927	0.00182317	0.00205571	0.00273919	9.66522e-05	0.00273059	8.805e-05	0.633748	0.635676
2663.21	2.43215	1.35399	5.63578e-05	5.48108e-05	0.339569	0.540447	1.96207	1.42162	1.33251	0.00265915	0.265915	0.00950312	0.0302171	0.658732	0.00182818	0.00206064	0.00274583	8.66774e-05	0.00273719	7.80335e-05	0.637938	0.639891
2664.18	2.43215	1.354	5.63384e-05	5.47909e-05	0.339568	0.540445	1.96211	1.42167	1.33254	0.00265486	0.265486	0.00952915	0.0302998	0.660536	0.00183319	0.00206558	0.00275246	9.76087e-05	0.00274378	8.89231e-05	0.637112	0.639059
2665.14	2.43215	1.35402	5.6319e-05	5.47711e-05	0.339568	0.540442	1.96216	1.42171	1.33257	0.0026326	0.26326	0.00955498	0.0303819	0.662326	0.00183815	0.00207046	0.00275903	0.000126437	0.00275031	0.00011771	0.631974	0.63389
2666.11	2.43216	1.35404	5.62997e-05	5.47513e-05	0.339567	0.54044	1.9622	1.42176	1.3326	0.00260513	0.260513	0.00958066	0.0304636	0.664107	0.0018431	0.00207531	0.00276556	0.000160428	0.00275679	0.00015166	0.625582	0.627459
2667.07	2.43216	1.35405	5.62803e-05	5.47315e-05	0.339567	0.540437	1.96224	1.42181	1.33263	0.00258886	0.258886	0.00960652	0.0305458	0.665899	0.00184807	0.0020802	0.00277213	0.000183265	0.00276332	0.000174455	0.621876	0.62373
2668.03	2.43216	1.35494	5.63204e-05	5.47117e-05	0.339566	0.540271	1.9647	1.42443	1.33429	0.00259682	0.259682	0.00963306	0.0306302	0.667739	0.00185318	0.00208743	0.00278524	0.000188417	0.00277635	0.000179524	0.622567	0.624429
2669	2.43216	1.35496	5.6301e-05	5.4692e-05	0.339566	0.540269	1.96474	1.42447	1.33432	0.00263393	0.263393	0.00966081	0.0307185	0.669663	0.00185851	0.00209273	0.00279236	0.000158431	0.00278343	0.000149492	0.631668	0.633583
2669.96	2.43217	1.35498	5.62817e-05	5.46722e-05	0.339565	0.540267	1.96479	1.42452	1.33435	0.00269604	0.269604	0.00969001	0.0308113	0.671686	0.00186413	0.00209833	0.0027999	0.000103864	0.00279092	9.48771e-05	0.64677	0.648777
2670.93	2.43217	1.355	5.62624e-05	5.46525e-05	0.339565	0.540264	1.96483	1.42457	1.33438	0.00277206	0.277206	0.00972036	0.0309078	0.67379	0.00186997	0.00210418	0.00280777	3.57121e-05	0.00279873	2.66747e-05	0.66522	0.667343
2671.89	2.43217	1.35501	5.62431e-05	5.46328e-05	0.339565	0.540262	1.96488	1.42462	1.33441	0.00284766	0.284766	0.00975119	0.0310058	0.675927	0.0018759	0.00211013	0.00281577	-3.189e-05	0.00280668	-4.09788e-05	0.683582	0.685823
2672.86	2.43217	1.35503	5.62238e-05	5.46131e-05	0.339564	0.540259	1.96492	1.42466	1.33443	0.00290917	0.290917	0.00978187	0.0311034	0.678054	0.0018818	0.00211604	0.00282372	-8.5447e-05	0.00281458	-9.45871e-05	0.698572	0.700912
2673.82	2.43217	1.35505	5.62045e-05	5.45934e-05	0.339564	0.540257	1.96497	1.42471	1.33446	0.00294724	0.294724	0.00981254	0.0312009	0.68018	0.0018877	0.00212195	0.00283166	-0.000115584	0.00282247	-0.000124776	0.707944	0.710346
2674.78	2.43218	1.35594	5.62448e-05	5.45737e-05	0.339563	0.540088	1.96742	1.42734	1.33613	0.0029599	0.29599	0.00984421	0.0313016	0.682375	0.0018938	0.00213032	0.00284639	-0.000113514	0.0028371	-0.000122801	0.709588	0.712006
2675.75	2.43218	1.35595	5.62255e-05	5.4554e-05	0.339563	0.540085	1.96747	1.42738	1.33616	0.00295363	0.295363	0.00987831	0.03141	0.684738	0.00190035	0.00213697	0.00285533	-9.8303e-05	0.00284598	-0.000107648	0.708313	0.710721
2676.71	2.43218	1.35597	5.62063e-05	5.45344e-05	0.339562	0.540083	1.96751	1.42743	1.33619	0.00294122	0.294122	0.00991579	0.0315292	0.687337	0.00190757	0.00214434	0.00286524	-7.59728e-05	0.00285583	-8.53831e-05	0.705562	0.707951
2677.68	2.43218	1.35599	5.6187e-05	5.45147e-05	0.339562	0.54008	1.96756	1.42748	1.33622	0.00293593	0.293593	0.00995621	0.0316577	0.690138	0.00191534	0.00215235	0.002876	-5.99296e-05	0.00286652	-6.94105e-05	0.704519	0.706901
2678.64	2.43219	1.356	5.61678e-05	5.44951e-05	0.339561	0.540078	1.9676	1.42753	1.33624	0.00294462	0.294462	0.0099977	0.0317897	0.693014	0.00192332	0.00216058	0.00288706	-5.75591e-05	0.0028775	-6.71129e-05	0.706831	0.709227
2679.6	2.43219	1.35602	5.61486e-05	5.44755e-05	0.339561	0.540076	1.96765	1.42757	1.33627	0.00296386	0.296386	0.0100378	0.031917	0.695791	0.00193103	0.00216849	0.0028977	-6.61676e-05	0.00288807	-7.57918e-05	0.711679	0.714108
2680.57	2.43219	1.35604	5.61294e-05	5.44559e-05	0.33956	0.540073	1.96769	1.42762	1.3363	0.00298234	0.298234	0.0100746	0.0320341	0.698343	0.00193811	0.0021757	0.00290739	-7.4944e-05	0.0028977	-8.46326e-05	0.716345	0.718804
2681.53	2.43219	1.35606	5.61102e-05	5.44363e-05	0.33956	0.540071	1.96774	1.42767	1.33633	0.00298852	0.298852	0.0101079	0.03214	0.700652	0.00194452	0.00218215	0.00291607	-7.24477e-05	0.00290632	-8.21941e-05	0.71806	0.72053
2682.5	2.4322	1.35695	5.61507e-05	5.44167e-05	0.33956	0.539899	1.9702	1.4303	1.338	0.00297892	0.297892	0.010139	0.0322389	0.702808	0.0019505	0.00219044	0.00293081	-4.81105e-05	0.00292097	-5.79554e-05	0.714345	0.716795
2683.46	2.4322	1.35696	5.61315e-05	5.43972e-05	0.339559	0.539896	1.97024	1.43035	1.33803	0.00296109	0.296109	0.01017	0.0323375	0.704957	0.00195647	0.00219639	0.00293883	-2.22625e-05	0.00292893	-3.21613e-05	0.710297	0.712718
2684.43	2.4322	1.35698	5.61123e-05	5.43777e-05	0.339559	0.539894	1.97029	1.4304	1.33806	0.00294914	0.294914	0.0102027	0.0324416	0.707228	0.00196277	0.00220271	0.00294735	-1.79004e-06	0.0029374	-1.17462e-05	0.707657	0.71006
2685.39	2.4322	1.357	5.60932e-05	5.43581e-05	0.339558	0.539891	1.97033	1.43044	1.33809	0.00295491	0.295491	0.0102383	0.0325548	0.709695	0.00196962	0.00220964	0.00295669	1.77623e-06	0.00294667	-8.24295e-06	0.709269	0.711682
2686.35	2.43221	1.35701	5.60741e-05	5.43386e-05	0.339558	0.539888	1.97038	1.43049	1.33811	0.00298098	0.298098	0.010277	0.0326779	0.712378	0.00197706	0.00221724	0.00296692	-1.40661e-05	0.00295683	-2.41546e-05	0.715755	0.718212
2687.32	2.43221	1.35703	5.60549e-05	5.43191e-05	0.339557	0.539886	1.97042	1.43054	1.33814	0.00302014	0.302014	0.0103186	0.0328101	0.715259	0.00198506	0.00222545	0.00297797	-4.21723e-05	0.0029678	-5.23358e-05	0.725388	0.727911
2688.28	2.43221	1.35705	5.60358e-05	5.42996e-05	0.339557	0.539883	1.97047	1.43058	1.33817	0.00306092	0.306092	0.0103627	0.0329501	0.718312	0.00199353	0.00223419	0.00298972	-7.12002e-05	0.00297948	-8.1444e-05	0.735419	0.738011
2689.25	2.43221	1.35794	5.60765e-05	5.42802e-05	0.339556	0.539708	1.97293	1.43323	1.33984	0.00309441	0.309441	0.0104086	0.0330963	0.7215	0.00200238	0.00224573	0.00300892	-8.5487e-05	0.00299855	-9.58624e-05	0.741998	0.744642
[truncated: 1,357 more rows]

## Sheet: 47 aqueous transmission
47 aqueous proteins in helix order		B1	B2	B3	B4	B5	B6	B7	B8	B9	B10	B11	B12	B13	B14	B15	B16	B17	B18	B19	B20	B21	B22	B23	B24	B25	B26	B27	B28	B29	B30	B31	B32	B33	B34	B35	B36	B37	B38	B39	B40	B41	B42	B43	B44	B45	B46	B47
[truncated: 15 more rows]
