# Supplementary material for: SOMSpec as a General Purpose Validated Self-Organising Map Tool for Rapid Protein Secondary Structure Prediction From Infrared Absorbance Data
Source: Front Chem. 2022 Jan 27;9:784625. doi: 10.3389/fchem.2021.784625 (PMC8830495; doi:10.3389/fchem.2021.784625)
Supplement: Supplementary file 2 [file DataSheet3.xlsx]

## Sheet: Spectra-fits-variance by helix
		S1	S2	S3	S4	S5	S6	S7	S8	S9	S10	S11	S12	S13	S14	S15	S16	S17	S18	S19	S20	S21	S22	S23	S24	S25	S26	S27	S28	S29	S30
		Myoglobin(#19)	Hemoglobin bovine(#30)	Albumin bovine(#6)	Albumin human (#22)	Peroxidase horseradish(#27)	Insulin human(#5)	Alpha lactalbumin(#3)	Deoxyribonuclease I bovine pancreas(#29)	Alkaline phophatase bovine intestine (#8)	Hexokinase Saccharomyces(#12)	Cytochrome c bovine(#23)	Lysozyme chicken(#2)	Actin bovine muscle(#7)	Glyceraldehyde-3-phosphate dehydrogenase rabbit(#26)	Apotransferrin human(#18)	Catalase bovine liver(#15)	D-amino acid oxidase(#4)	Alpha amylase bacillus licheniformis(#24)	Papain papaya latex(#21)	Ribonuclease A bovine(#14)	Beta lactoglobulin bovine(#1)	Carbonic anhydrase isozyme II bovine(#13)	Gamma globulins(#25)	Trypsin bovine pancreas(#9)	Alpha chymotrypsin bovine pancreas(#20)	Superoxide dismutase bovine(#17)	Lectin Phaseolus vulgaris(#28)	Concanavalin A(#16)	Alpha bungarotoxin(#10)	Trypsin inhibitor(#11)
	1600.63	0.43652	0.41035	0.55833	0.54769	0.37903	0.38914	0.43687	0.35941	0.3258	0.69763	0.41664	0.5307	0.41547	0.73476	0.37306	0.35052	0.37761	0.36452	0.41554	0.41898	0.37011	0.38825	0.48784	0.33614	0.40874	0.34907	0.44197	0.41269	0.19977	0.40274
	1601.59	0.43704	0.41249	0.55905	0.5491	0.38418	0.39254	0.4353	0.36964	0.32849	0.69284	0.41547	0.53828	0.41736	0.73535	0.37483	0.35409	0.38106	0.36656	0.4146	0.4249	0.37218	0.39307	0.49482	0.34501	0.42216	0.35109	0.44859	0.41894	0.20858	0.40416
	1602.56	0.43845	0.41528	0.5606	0.55159	0.39008	0.39643	0.43443	0.38082	0.33199	0.68827	0.4152	0.54633	0.4202	0.7365	0.37733	0.35877	0.38504	0.36962	0.41482	0.43171	0.37519	0.39892	0.50295	0.3548	0.43639	0.35396	0.45589	0.42625	0.21818	0.40641
	1603.52	0.44074	0.41874	0.56303	0.55512	0.39668	0.40089	0.43433	0.39293	0.33633	0.68395	0.41584	0.55483	0.42403	0.73804	0.38059	0.36457	0.38963	0.37375	0.41632	0.4394	0.37916	0.40581	0.51222	0.3655	0.45135	0.35772	0.46383	0.43462	0.22859	0.40951
	1604.48	0.4439	0.42288	0.56639	0.55963	0.40395	0.40597	0.43505	0.40596	0.34152	0.67997	0.41742	0.56378	0.42888	0.73979	0.38467	0.37151	0.39487	0.37898	0.41921	0.44794	0.38413	0.41376	0.5226	0.37709	0.46699	0.36241	0.47239	0.44406	0.23983	0.41349
	1605.45	0.44796	0.42774	0.5707	0.5651	0.41184	0.41175	0.43661	0.41989	0.34759	0.67638	0.41994	0.57311	0.43479	0.74161	0.38959	0.37962	0.40087	0.38534	0.42354	0.45733	0.39015	0.42278	0.53404	0.38951	0.48323	0.36806	0.48156	0.45458	0.25188	0.41838
	1606.41	0.45294	0.43335	0.57602	0.57148	0.42034	0.41828	0.43904	0.43471	0.35457	0.67327	0.42343	0.58279	0.4418	0.74338	0.39542	0.38893	0.40769	0.39286	0.42933	0.46755	0.39726	0.43287	0.54649	0.40273	0.50002	0.37474	0.49137	0.4662	0.26477	0.42425
	1607.38	0.45888	0.43977	0.58238	0.57877	0.42946	0.42561	0.44236	0.4504	0.36253	0.6707	0.42793	0.59279	0.44992	0.74504	0.40221	0.39949	0.41542	0.40155	0.43656	0.47859	0.40547	0.44407	0.55986	0.41671	0.51731	0.3825	0.50192	0.47894	0.2785	0.43112
	1608.34	0.4658	0.44707	0.58977	0.58692	0.43921	0.4337	0.44655	0.46689	0.37149	0.66872	0.43346	0.60305	0.45915	0.74656	0.40998	0.41133	0.42409	0.41134	0.44516	0.49044	0.41478	0.45637	0.57408	0.43138	0.53505	0.39143	0.5133	0.49282	0.29309	0.43904
	1609.31	0.4737	0.45531	0.59811	0.59586	0.44954	0.44242	0.45159	0.48409	0.38146	0.66734	0.43996	0.6135	0.46942	0.74794	0.41867	0.42442	0.43367	0.4221	0.45495	0.50301	0.42513	0.4697	0.58898	0.44662	0.55314	0.40155	0.52553	0.50775	0.30851	0.44797
	1610.27	0.4825	0.46446	0.6072	0.60539	0.46031	0.45156	0.45743	0.50181	0.39234	0.66655	0.4473	0.62397	0.48055	0.7492	0.42815	0.4386	0.44406	0.43357	0.46565	0.51611	0.43642	0.48394	0.60431	0.46222	0.57143	0.41281	0.5385	0.52356	0.3246	0.45787
	1611.23	0.49211	0.47445	0.61677	0.61531	0.47133	0.46083	0.46396	0.51986	0.40398	0.66628	0.45523	0.63429	0.49231	0.75038	0.43824	0.45363	0.45513	0.44544	0.47687	0.52949	0.44852	0.49892	0.61973	0.47791	0.58976	0.42507	0.55196	0.54002	0.34117	0.46863
	1612.2	0.50243	0.48514	0.62652	0.62545	0.48238	0.46994	0.47112	0.53809	0.4162	0.66649	0.46351	0.64426	0.50448	0.75155	0.44877	0.4693	0.46678	0.45748	0.48824	0.54289	0.46133	0.5145	0.63499	0.49346	0.608	0.43819	0.56565	0.55693	0.35803	0.4802
	1613.16	0.51338	0.49641	0.63626	0.63574	0.49336	0.47869	0.47881	0.55645	0.42893	0.66712	0.47201	0.6538	0.51691	0.75283	0.45961	0.48547	0.479	0.46954	0.49951	0.55618	0.47476	0.53059	0.64994	0.50874	0.62617	0.45215	0.57946	0.57421	0.37511	0.49251
	1614.13	0.5249	0.50814	0.64593	0.64626	0.50431	0.48694	0.48697	0.57497	0.44217	0.66814	0.4807	0.66293	0.52958	0.75439	0.47078	0.50217	0.49187	0.48162	0.51059	0.56941	0.48879	0.54725	0.66463	0.52379	0.64435	0.46701	0.59353	0.5919	0.39248	0.50555
	1615.09	0.53692	0.52026	0.65561	0.65706	0.51541	0.49464	0.49555	0.59366	0.45601	0.66951	0.48968	0.67176	0.54256	0.75642	0.48231	0.51949	0.50551	0.49379	0.52159	0.58272	0.50344	0.56453	0.6792	0.53875	0.66259	0.48292	0.60817	0.61012	0.41024	0.51924
	1616.06	0.54929	0.53268	0.66539	0.66806	0.52683	0.50188	0.50449	0.61244	0.47056	0.67121	0.49907	0.68039	0.5559	0.75916	0.49424	0.53745	0.51994	0.5061	0.53268	0.59628	0.5187	0.58248	0.69377	0.55375	0.68083	0.49993	0.6237	0.62892	0.42842	0.53343
	1617.02	0.56188	0.54528	0.67532	0.67908	0.53866	0.50883	0.51375	0.63109	0.48586	0.67323	0.50892	0.68888	0.56963	0.76282	0.50659	0.55595	0.53509	0.51856	0.54403	0.61016	0.53459	0.601	0.70836	0.56888	0.6989	0.51793	0.64026	0.6482	0.44688	0.54793
	1617.98	0.57457	0.55795	0.68546	0.68991	0.55082	0.51576	0.52332	0.64935	0.50191	0.67559	0.51922	0.69721	0.58376	0.76752	0.51936	0.57474	0.55082	0.53115	0.55572	0.6243	0.55112	0.62	0.72285	0.58422	0.71661	0.5367	0.65771	0.66781	0.46546	0.56264
	1618.95	0.58736	0.57068	0.69581	0.7005	0.5632	0.52302	0.53325	0.66707	0.51872	0.67844	0.52994	0.70535	0.59831	0.77329	0.53265	0.59361	0.56704	0.54396	0.56777	0.63859	0.56836	0.63945	0.73718	0.5998	0.73391	0.55601	0.67576	0.68768	0.48404	0.57761
	1619.91	0.60038	0.58354	0.70639	0.71094	0.57573	0.53099	0.54367	0.68427	0.53638	0.68192	0.54112	0.71332	0.61334	0.78015	0.54658	0.6125	0.58386	0.5572	0.58022	0.653	0.58648	0.65945	0.7514	0.61578	0.75092	0.57579	0.69416	0.70789	0.50266	0.5931
	1620.88	0.61378	0.59672	0.71721	0.72139	0.58846	0.53993	0.55472	0.7011	0.55505	0.68621	0.55289	0.72125	0.6289	0.78805	0.56129	0.63149	0.60146	0.57119	0.5932	0.66761	0.60561	0.68019	0.76568	0.63234	0.7679	0.59615	0.71282	0.72864	0.5215	0.6094
	1621.84	0.62766	0.61042	0.72826	0.73201	0.60155	0.55002	0.56654	0.71777	0.5749	0.69145	0.56543	0.72927	0.64502	0.79685	0.57687	0.65066	0.61999	0.58618	0.60687	0.68256	0.62586	0.70179	0.78021	0.6497	0.78495	0.61723	0.73175	0.75009	0.5407	0.62673
	1622.8	0.64197	0.62471	0.73951	0.74285	0.61511	0.56124	0.57922	0.73434	0.59599	0.69765	0.57884	0.73749	0.66167	0.80631	0.59331	0.66994	0.63941	0.60228	0.62136	0.69791	0.64717	0.72414	0.79503	0.66797	0.80206	0.63906	0.75093	0.77218	0.56031	0.64509
	1623.77	0.65655	0.63954	0.75085	0.75381	0.62919	0.57346	0.59278	0.75081	0.61819	0.70474	0.59311	0.74596	0.67869	0.81616	0.61049	0.68913	0.65948	0.61937	0.63669	0.71367	0.66935	0.74689	0.81005	0.6871	0.81897	0.66147	0.77024	0.7946	0.58018	0.66428
	1624.73	0.67124	0.65472	0.76217	0.76477	0.64371	0.58651	0.60723	0.76712	0.64131	0.7126	0.60812	0.75466	0.69592	0.82616	0.62821	0.70793	0.67985	0.63727	0.65277	0.72972	0.69213	0.76954	0.82505	0.70692	0.83548	0.68419	0.78945	0.81696	0.60008	0.68406
	1625.7	0.68594	0.67007	0.77341	0.77563	0.65857	0.6003	0.62253	0.78327	0.6651	0.72117	0.62372	0.76358	0.71321	0.83616	0.64633	0.72614	0.70024	0.65581	0.66948	0.74595	0.71527	0.79165	0.83985	0.72719	0.85145	0.70698	0.80837	0.83897	0.61988	0.70425
	1626.66	0.70063	0.68547	0.78457	0.7864	0.6737	0.61481	0.63866	0.79929	0.68941	0.73044	0.63977	0.77276	0.73049	0.84612	0.66479	0.74371	0.72057	0.67492	0.68669	0.76226	0.7386	0.81296	0.85439	0.74768	0.86687	0.72973	0.82695	0.86047	0.63954	0.7248
	1627.63	0.71535	0.70083	0.79565	0.79705	0.68902	0.63004	0.65553	0.81526	0.71407	0.74048	0.65621	0.78225	0.74771	0.85603	0.68354	0.76066	0.74081	0.69456	0.7043	0.77865	0.76193	0.83335	0.86863	0.76819	0.88177	0.75237	0.84525	0.88141	0.65904	0.74571
	1628.59	0.73006	0.71612	0.80662	0.80751	0.70444	0.64597	0.67298	0.83114	0.73881	0.75128	0.67291	0.79205	0.7648	0.86589	0.70245	0.77692	0.76091	0.71461	0.72216	0.79504	0.78504	0.85278	0.8825	0.7885	0.8961	0.77479	0.86328	0.90158	0.67832	0.76684
	1629.55	0.74467	0.73127	0.81739	0.81765	0.71975	0.66247	0.69083	0.8468	0.76322	0.76276	0.6897	0.80208	0.78162	0.87564	0.72133	0.79235	0.78077	0.73488	0.74008	0.81132	0.80764	0.87117	0.89584	0.80842	0.90972	0.7967	0.88091	0.9206	0.69717	0.788
	1630.52	0.75909	0.74622	0.82789	0.82738	0.73473	0.67937	0.70889	0.86206	0.78679	0.7748	0.70635	0.81219	0.79805	0.88519	0.73993	0.80678	0.80025	0.75512	0.75776	0.82735	0.82942	0.88849	0.90845	0.82777	0.92246	0.81781	0.89786	0.93801	0.71539	0.80894
	1631.48	0.77328	0.76097	0.83816	0.83672	0.74923	0.69661	0.72705	0.87677	0.80908	0.78724	0.72273	0.82226	0.81405	0.8945	0.75812	0.82017	0.81932	0.7752	0.775	0.84304	0.85016	0.90477	0.92023	0.84647	0.93424	0.83791	0.91382	0.95343	0.73286	0.82955
	1632.45	0.78728	0.77558	0.84833	0.84585	0.76327	0.71418	0.7453	0.89083	0.82977	0.79998	0.73883	0.83228	0.82968	0.90355	0.77588	0.83257	0.83806	0.79514	0.79169	0.85836	0.86972	0.92009	0.9312	0.86445	0.9451	0.85701	0.92856	0.96665	0.74963	0.84983
	1633.41	0.80108	0.79012	0.85854	0.85501	0.77698	0.73213	0.76364	0.90415	0.84874	0.81299	0.75477	0.84234	0.84501	0.91228	0.79322	0.84416	0.85649	0.81496	0.80783	0.87323	0.88803	0.93445	0.94147	0.88161	0.95503	0.87519	0.942	0.97757	0.76582	0.86973
	1634.38	0.81464	0.80462	0.86878	0.86423	0.79054	0.75038	0.78199	0.91656	0.86596	0.82617	0.77062	0.85249	0.86003	0.92065	0.8101	0.85505	0.87448	0.83451	0.82352	0.88753	0.90501	0.94774	0.95114	0.89773	0.96401	0.89252	0.95413	0.98613	0.78143	0.88901
	1635.34	0.82782	0.81899	0.87885	0.87334	0.80407	0.76871	0.8002	0.92785	0.88144	0.83935	0.78635	0.86275	0.87458	0.92856	0.8263	0.86524	0.89164	0.85345	0.83879	0.90107	0.92057	0.95965	0.96018	0.91261	0.97187	0.90891	0.96493	0.99236	0.79629	0.9072
	1636.3	0.84042	0.83308	0.88844	0.88206	0.81747	0.7868	0.81812	0.93784	0.89526	0.85231	0.80185	0.87301	0.8884	0.93592	0.84161	0.87459	0.90752	0.87132	0.8536	0.91368	0.93463	0.96991	0.96848	0.92607	0.97852	0.92415	0.97432	0.99642	0.81015	0.92386
	1637.27	0.85241	0.84671	0.89742	0.8903	0.83061	0.80437	0.83561	0.9465	0.9075	0.86479	0.81694	0.88315	0.90137	0.94263	0.85595	0.88301	0.92175	0.88773	0.86786	0.92528	0.94717	0.97836	0.97589	0.93814	0.98393	0.93804	0.98221	0.99871	0.82284	0.93877
	1638.23	0.86381	0.85979	0.90581	0.89813	0.84331	0.82131	0.85262	0.95391	0.91831	0.87665	0.83155	0.89306	0.91348	0.94866	0.86943	0.89052	0.93426	0.90255	0.88144	0.93591	0.95826	0.98506	0.98226	0.94884	0.98818	0.95049	0.98854	0.99975	0.83441	0.95197
	1639.2	0.87479	0.87233	0.91376	0.90569	0.85549	0.83763	0.86907	0.96026	0.92786	0.88779	0.84568	0.9027	0.92478	0.95409	0.8822	0.89725	0.94513	0.91584	0.8943	0.94554	0.96797	0.99021	0.98754	0.95812	0.99145	0.96152	0.99333	1	0.84494	0.96364
	1640.16	0.88547	0.88447	0.92139	0.91304	0.86709	0.85344	0.88485	0.96569	0.93632	0.89819	0.85936	0.91203	0.93531	0.95897	0.89434	0.90342	0.95456	0.92772	0.90639	0.95407	0.97636	0.99402	0.99174	0.96585	0.99392	0.97117	0.99669	0.99979	0.85452	0.97386
	1641.13	0.89595	0.89642	0.9288	0.92016	0.8781	0.86876	0.89975	0.97036	0.94386	0.90786	0.8726	0.921	0.94508	0.9634	0.90586	0.90923	0.96271	0.93829	0.91767	0.96133	0.98347	0.99672	0.99491	0.97196	0.99576	0.97945	0.99879	0.99928	0.86319	0.98259
	1642.09	0.90623	0.90831	0.93601	0.92705	0.88852	0.88359	0.91357	0.97435	0.95065	0.91682	0.88536	0.92952	0.95408	0.9674	0.91677	0.91494	0.96971	0.94765	0.92811	0.96726	0.98929	0.99851	0.99718	0.97667	0.99715	0.98632	0.99981	0.99852	0.87101	0.98969
	1643.05	0.91629	0.92008	0.94304	0.93376	0.89848	0.89789	0.92621	0.97778	0.9569	0.92514	0.89761	0.93751	0.96231	0.97099	0.92709	0.92077	0.97572	0.95585	0.9377	0.97204	0.99381	0.99957	0.99867	0.98049	0.99824	0.99179	1	0.99754	0.87809	0.99503
	1644.02	0.92606	0.93142	0.94992	0.94035	0.90816	0.91164	0.93767	0.98072	0.9628	0.93292	0.90938	0.94496	0.96982	0.97422	0.93688	0.92693	0.98084	0.96301	0.94652	0.97606	0.99705	1	0.99954	0.98401	0.99909	0.99585	0.99964	0.99634	0.8846	0.99847
	1644.98	0.93543	0.94185	0.95659	0.94686	0.91779	0.92473	0.94802	0.98326	0.96849	0.94025	0.92065	0.95191	0.97661	0.97718	0.94616	0.93359	0.98516	0.96923	0.95465	0.97974	0.99906	0.99986	0.99995	0.98763	0.9997	0.99852	0.99905	0.99494	0.89064	1
	1645.95	0.94429	0.951	0.96288	0.95312	0.92744	0.937	0.95742	0.98547	0.97399	0.94718	0.9314	0.95842	0.98262	0.98001	0.95481	0.94074	0.98876	0.97458	0.96219	0.98336	0.99998	0.99918	1	0.9913	1	0.99986	0.99848	0.99336	0.89619	0.99973
	1646.91	0.95254	0.95883	0.96861	0.95892	0.93701	0.94822	0.96592	0.98744	0.97924	0.95378	0.94152	0.9645	0.98773	0.98282	0.96268	0.94825	0.99169	0.97917	0.96905	0.98688	1	0.99803	0.99975	0.99464	0.99997	1	0.99798	0.9916	0.90112	0.99804
	1647.88	0.96024	0.96573	0.97364	0.96409	0.94614	0.9582	0.97363	0.98929	0.98406	0.96011	0.95085	0.97012	0.99188	0.98571	0.96962	0.95585	0.99403	0.98314	0.97511	0.99009	0.99932	0.9965	0.99924	0.99725	0.99966	0.99902	0.99734	0.98969	0.90529	0.99544
	1648.84	0.96748	0.9722	0.97797	0.96868	0.95446	0.96691	0.98056	0.99112	0.98834	0.96628	0.95931	0.97523	0.99503	0.98866	0.97564	0.96332	0.99592	0.98666	0.98018	0.99275	0.99808	0.99472	0.99845	0.99892	0.99922	0.99703	0.99622	0.98761	0.90864	0.99241
	1649.8	0.97435	0.97857	0.98174	0.97288	0.96177	0.97449	0.98664	0.993	0.992	0.97236	0.9669	0.9798	0.99728	0.99158	0.98084	0.9705	0.99747	0.98988	0.98422	0.99476	0.99631	0.99273	0.99736	0.99975	0.99881	0.99408	0.99444	0.98537	0.91125	0.98915
	1650.77	0.98085	0.98477	0.98515	0.97698	0.96817	0.98107	0.99175	0.99489	0.99501	0.97832	0.97376	0.98386	0.99879	0.99431	0.98544	0.97732	0.99873	0.99286	0.98742	0.99622	0.99393	0.99052	0.99599	1	0.9985	0.99023	0.99209	0.98295	0.91337	0.98558
	1651.73	0.98672	0.99038	0.9884	0.98114	0.97396	0.98676	0.99568	0.99667	0.9974	0.98399	0.98003	0.98746	0.9997	0.99661	0.98957	0.98366	0.99962	0.99553	0.99009	0.99735	0.99086	0.98807	0.99441	0.99996	0.99828	0.98564	0.98968	0.98037	0.91529	0.98137
	1652.7	0.99168	0.9949	0.99143	0.98519	0.97952	0.99154	0.99832	0.99816	0.99911	0.98905	0.98576	0.99063	1	0.99835	0.99317	0.98933	1	0.99773	0.99255	0.99833	0.9871	0.98536	0.99279	0.99982	0.99802	0.98058	0.98788	0.97767	0.91721	0.97629
	1653.66	0.99543	0.998	0.99401	0.98868	0.98497	0.9953	0.99967	0.99924	1	0.99321	0.99083	0.99337	0.99954	0.9995	0.99602	0.99406	0.99969	0.99927	0.99496	0.9992	0.98276	0.98243	0.99124	0.99972	0.9976	0.97536	0.98716	0.9749	0.91921	0.97039
	1654.62	0.99794	0.99965	0.99608	0.99144	0.99014	0.99794	1	0.99983	0.99984	0.99634	0.99501	0.99567	0.99827	1	0.99805	0.99754	0.99858	1	0.99721	0.99981	0.97803	0.97932	0.98981	0.99969	0.99697	0.9702	0.98748	0.97211	0.92144	0.96404
	1655.59	0.99938	1	0.99773	0.99364	0.9946	0.99946	0.99959	1	0.99837	0.99845	0.99804	0.9975	0.99629	0.99978	0.99936	0.99956	0.9967	0.9999	0.99901	1	0.97307	0.97609	0.98844	0.99972	0.99616	0.96509	0.98831	0.96931	0.92407	0.9577
	1656.55	1	0.9993	0.99898	0.99544	0.99791	1	0.99865	0.99984	0.99539	0.99965	0.99973	0.99884	0.99359	0.99887	1	1	0.99414	0.999	1	0.99968	0.9679	0.97275	0.98702	0.99966	0.99528	0.95987	0.98894	0.96648	0.92715	0.95172
	1657.52	0.99998	0.99777	0.99976	0.9969	0.99974	0.9997	0.99725	0.9994	0.9908	1	1	0.99967	0.99011	0.99738	0.99992	0.99886	0.99104	0.99736	0.99998	0.99892	0.96245	0.96924	0.98548	0.99923	0.99444	0.95438	0.98883	0.96358	0.93066	0.94618
	1658.48	0.99939	0.99567	1	0.99805	1	0.99865	0.99532	0.99867	0.98461	0.9995	0.99888	1	0.98583	0.99536	0.99908	0.99616	0.98747	0.99503	0.99893	0.99784	0.9566	0.96555	0.9838	0.99812	0.99371	0.94848	0.98775	0.96057	0.93459	0.941
	1659.45	0.99816	0.99324	0.99967	0.99895	0.99879	0.99685	0.99275	0.99755	0.97693	0.99804	0.99644	0.99981	0.98082	0.99281	0.99746	0.99196	0.98346	0.99197	0.99695	0.99651	0.9502	0.96156	0.98202	0.99609	0.99302	0.94217	0.98577	0.9574	0.93898	0.93595
	1660.41	0.99622	0.99063	0.99875	0.99961	0.99635	0.99419	0.98948	0.99596	0.96794	0.9956	0.9928	0.99912	0.97515	0.98966	0.9951	0.9864	0.97898	0.98817	0.99423	0.99485	0.94321	0.95716	0.98019	0.99315	0.9923	0.93546	0.98314	0.95401	0.94384	0.93079
	1661.37	0.99351	0.98783	0.99724	0.99999	0.99293	0.99053	0.98556	0.99379	0.95779	0.99218	0.9881	0.99798	0.96889	0.9859	0.992	0.9797	0.97392	0.9836	0.99091	0.99265	0.93564	0.95228	0.97832	0.98953	0.99136	0.92841	0.98012	0.95036	0.94911	0.92539
	1662.34	0.99013	0.98465	0.99517	1	0.98876	0.98581	0.98111	0.99101	0.94668	0.98797	0.9825	0.99648	0.96207	0.98158	0.98817	0.97218	0.96825	0.9783	0.9871	0.98972	0.92756	0.94688	0.97641	0.98553	0.99013	0.92107	0.97687	0.94641	0.95466	0.91972
	1663.3	0.98617	0.98087	0.99265	0.99966	0.984	0.98009	0.97622	0.98768	0.93477	0.9832	0.97613	0.9947	0.95476	0.97676	0.98369	0.96412	0.96199	0.97237	0.98285	0.98599	0.91909	0.94097	0.9744	0.98137	0.98859	0.91344	0.97341	0.94223	0.96033	0.9139
	1664.27	0.98182	0.97635	0.9899	0.99904	0.97871	0.97352	0.97091	0.98388	0.92218	0.97805	0.96914	0.9927	0.94703	0.9715	0.97866	0.95572	0.95521	0.96598	0.97816	0.98159	0.91031	0.93467	0.97223	0.97705	0.9868	0.90552	0.9696	0.93784	0.966	0.908
	1665.23	0.97721	0.97105	0.98707	0.99826	0.97291	0.96629	0.96512	0.97967	0.90901	0.97269	0.96159	0.99052	0.93898	0.96587	0.97317	0.94706	0.948	0.95923	0.97303	0.97676	0.90124	0.92801	0.96983	0.9724	0.98481	0.89725	0.96531	0.93329	0.97158	0.90209
	1666.2	0.97237	0.96499	0.98425	0.99739	0.9666	0.95854	0.95875	0.9751	0.8953	0.96713	0.95356	0.98812	0.93068	0.95994	0.96728	0.93818	0.94041	0.95218	0.9675	0.97168	0.89184	0.92102	0.96713	0.96723	0.9827	0.8886	0.96042	0.92858	0.97699	0.89609
	1667.16	0.96733	0.95822	0.9814	0.99643	0.95985	0.9504	0.95179	0.97023	0.88112	0.96137	0.94515	0.98551	0.92219	0.95381	0.96102	0.9291	0.93243	0.94485	0.96162	0.96647	0.88208	0.91366	0.96412	0.96146	0.98044	0.87954	0.95491	0.92368	0.98215	0.88992
	1668.12	0.96204	0.9508	0.97844	0.99533	0.95278	0.94191	0.9443	0.96506	0.86653	0.95543	0.93653	0.9827	0.91352	0.94762	0.95439	0.91991	0.92407	0.93731	0.9555	0.96113	0.87193	0.90596	0.96081	0.95516	0.97798	0.87011	0.94891	0.91854	0.98698	0.88349
	1669.09	0.9565	0.94288	0.97527	0.99402	0.94553	0.93313	0.93644	0.95965	0.85165	0.9493	0.92788	0.97971	0.9047	0.94152	0.94742	0.91074	0.91536	0.92958	0.94922	0.95557	0.86147	0.89794	0.95726	0.9485	0.97529	0.86044	0.94258	0.91315	0.99133	0.87679
	1670.05	0.95075	0.93474	0.97186	0.99245	0.93822	0.92407	0.9284	0.95404	0.83658	0.94306	0.91934	0.97657	0.8957	0.93564	0.94016	0.90166	0.90634	0.92175	0.94281	0.9497	0.85075	0.88966	0.95357	0.94161	0.97238	0.85063	0.93605	0.90748	0.99498	0.86988
	1671.02	0.94484	0.92669	0.96823	0.99068	0.93084	0.91471	0.92028	0.94825	0.82136	0.93677	0.91095	0.97329	0.8865	0.93002	0.93266	0.89267	0.89706	0.91384	0.93627	0.9435	0.83984	0.88117	0.94976	0.93453	0.96925	0.84073	0.92934	0.90155	0.99776	0.8628
	1671.98	0.9388	0.91894	0.96445	0.98883	0.92333	0.90503	0.91205	0.94228	0.80596	0.93044	0.9026	0.96982	0.87709	0.92462	0.92498	0.88369	0.88751	0.90585	0.92948	0.93699	0.82874	0.87244	0.94584	0.92722	0.96597	0.83073	0.92236	0.89534	0.99947	0.85559
	1672.95	0.93268	0.91149	0.96053	0.98696	0.91561	0.89503	0.9036	0.93608	0.79032	0.92406	0.8942	0.96612	0.86741	0.91936	0.9171	0.8746	0.87766	0.89775	0.92239	0.93022	0.81739	0.86341	0.94179	0.91958	0.96254	0.82056	0.91499	0.88885	0.9993	0.84823
	1673.91	0.92641	0.90409	0.95645	0.98508	0.90771	0.88471	0.89474	0.92963	0.77438	0.9176	0.8856	0.96216	0.85744	0.91413	0.90901	0.86537	0.86745	0.88945	0.91498	0.92326	0.80572	0.85403	0.93756	0.91151	0.95893	0.81017	0.90721	0.88208	0.99921	0.84067
	1674.87	0.91998	0.8964	0.9522	0.98313	0.89967	0.87411	0.88534	0.92289	0.75814	0.911	0.87677	0.95796	0.8472	0.90886	0.90066	0.85601	0.85683	0.88086	0.90731	0.91616	0.7937	0.84421	0.93312	0.90294	0.95507	0.79955	0.89911	0.87502	0.99699	0.83285
	1675.84	0.9133	0.8882	0.94778	0.98106	0.89157	0.86326	0.87535	0.91589	0.74164	0.90424	0.86767	0.95356	0.83673	0.90346	0.89204	0.84655	0.84578	0.87197	0.89944	0.90893	0.78137	0.83393	0.92846	0.89384	0.95091	0.78877	0.89082	0.86771	0.99327	0.82472
	1676.8	0.90644	0.87946	0.94328	0.97887	0.88342	0.85223	0.86486	0.9087	0.72498	0.8973	0.85834	0.94901	0.82613	0.89786	0.88322	0.83699	0.83436	0.86278	0.89143	0.90159	0.76883	0.82324	0.9236	0.88425	0.94644	0.77791	0.88242	0.86021	0.98808	0.81635
	1677.77	0.89945	0.8704	0.93876	0.97659	0.87513	0.84105	0.85403	0.90142	0.70825	0.89024	0.84881	0.9443	0.81547	0.89196	0.87429	0.82734	0.82265	0.85338	0.88322	0.89408	0.75624	0.81221	0.91851	0.87429	0.94174	0.76701	0.87385	0.85259	0.98151	0.80789
	1678.73	0.89245	0.86132	0.93426	0.97426	0.86651	0.82975	0.84302	0.89416	0.69148	0.88308	0.83905	0.93939	0.80475	0.8857	0.8653	0.81751	0.81074	0.84383	0.87469	0.88636	0.74366	0.80094	0.91319	0.86413	0.93694	0.7561	0.8649	0.84491	0.97372	0.79954
	1679.69	0.88546	0.85237	0.92968	0.97183	0.85733	0.81831	0.83185	0.88691	0.67463	0.87582	0.82899	0.93418	0.79388	0.87898	0.85621	0.8074	0.7986	0.83411	0.86571	0.87828	0.73109	0.78944	0.90757	0.85386	0.93216	0.74509	0.85534	0.83718	0.96479	0.7914
	1680.66	0.87838	0.84352	0.92485	0.9692	0.84742	0.80658	0.82037	0.87957	0.65755	0.86836	0.8185	0.92854	0.78273	0.87166	0.84688	0.79688	0.78614	0.8241	0.85618	0.86967	0.7184	0.77758	0.90161	0.84348	0.92741	0.73387	0.845	0.82934	0.95473	0.78341
	1681.62	0.87101	0.83449	0.91963	0.96628	0.83671	0.79438	0.80832	0.87195	0.64011	0.86049	0.80743	0.92242	0.77117	0.86355	0.83717	0.78581	0.77313	0.81357	0.84606	0.86036	0.7054	0.76518	0.89526	0.83289	0.92261	0.7223	0.83393	0.82127	0.94354	0.7753
	1682.59	0.86304	0.82493	0.91386	0.96293	0.82534	0.78155	0.79545	0.86389	0.62224	0.85206	0.79571	0.91583	0.75913	0.85452	0.82694	0.77416	0.75942	0.8023	0.83545	0.85032	0.69192	0.75209	0.88855	0.82195	0.91763	0.71033	0.82242	0.8129	0.93128	0.7667
	1683.55	0.85425	0.81457	0.90747	0.95904	0.8135	0.76801	0.78165	0.85524	0.60408	0.84297	0.78338	0.90889	0.7466	0.84459	0.81612	0.76199	0.745	0.79024	0.82449	0.83971	0.67791	0.73832	0.88161	0.8106	0.91233	0.69804	0.81091	0.80422	0.91815	0.75732
	1684.52	0.8446	0.80327	0.90051	0.95461	0.80145	0.75382	0.767	0.84601	0.58587	0.83325	0.77061	0.90176	0.7337	0.8339	0.80475	0.74949	0.73004	0.77752	0.81332	0.82876	0.66342	0.72401	0.87462	0.79882	0.90658	0.68561	0.79981	0.79536	0.90449	0.74703
	1685.48	0.83414	0.79108	0.89314	0.94978	0.78926	0.7391	0.75166	0.83622	0.56783	0.82302	0.75749	0.89449	0.72059	0.82258	0.79295	0.73675	0.71479	0.76435	0.80195	0.81762	0.64855	0.70934	0.86768	0.78663	0.90038	0.67313	0.78924	0.78643	0.89072	0.73582
	1686.44	0.82296	0.7781	0.8855	0.94471	0.77676	0.72399	0.73573	0.82582	0.54999	0.81235	0.744	0.88698	0.70737	0.81072	0.78081	0.72376	0.69935	0.75086	0.79025	0.80621	0.63333	0.69434	0.86073	0.77394	0.89372	0.66057	0.77898	0.77748	0.8771	0.72371
	1687.41	0.81117	0.7645	0.87752	0.93933	0.76372	0.70851	0.71923	0.81471	0.5322	0.80126	0.72999	0.87902	0.69393	0.79832	0.76823	0.71038	0.68365	0.73704	0.77797	0.79423	0.61768	0.67886	0.85352	0.7606	0.88656	0.64774	0.76855	0.76849	0.86361	0.71068
	1688.37	0.79876	0.75043	0.86903	0.93342	0.74985	0.69271	0.70213	0.80278	0.5142	0.78969	0.71526	0.87037	0.68003	0.78538	0.755	0.69643	0.66751	0.72282	0.76484	0.78136	0.60148	0.66273	0.84573	0.74648	0.87885	0.63441	0.75745	0.75941	0.8501	0.6967
	1689.34	0.78578	0.73601	0.85986	0.92679	0.73505	0.67661	0.68438	0.78998	0.49578	0.77762	0.6997	0.8609	0.66541	0.77189	0.74095	0.68183	0.65081	0.70815	0.75069	0.76737	0.58463	0.64577	0.83704	0.73151	0.87058	0.62041	0.74528	0.75028	0.8364	0.68178
	1690.3	0.77225	0.72125	0.84993	0.91931	0.7193	0.6602	0.66595	0.77631	0.47678	0.76501	0.6833	0.85059	0.64994	0.75782	0.726	0.66653	0.63354	0.693	0.73544	0.75214	0.56706	0.62789	0.82719	0.71569	0.86167	0.60564	0.73181	0.7411	0.82243	0.66596
	1691.27	0.75818	0.70598	0.83919	0.91094	0.70266	0.64341	0.64675	0.76175	0.4571	0.75179	0.66604	0.83947	0.63354	0.7431	0.71014	0.65046	0.61569	0.67728	0.71904	0.73561	0.54874	0.60899	0.81591	0.69898	0.85199	0.58998	0.71689	0.73175	0.80814	0.64919
	1692.23	0.7435	0.68986	0.8276	0.90164	0.68513	0.62604	0.62669	0.74623	0.43664	0.73786	0.64791	0.82755	0.6162	0.72759	0.69336	0.63348	0.59724	0.66083	0.70149	0.7177	0.5296	0.58897	0.80291	0.68127	0.84134	0.57325	0.70042	0.72183	0.79344	0.63133
	1693.19	0.72811	0.6726	0.81509	0.89138	0.66677	0.60793	0.60565	0.72965	0.41537	0.7231	0.6289	0.81482	0.59793	0.71114	0.67564	0.61539	0.57813	0.64341	0.68286	0.69836	0.50956	0.56775	0.78796	0.66248	0.82948	0.55528	0.68237	0.71074	0.77824	0.61227
	1694.16	0.71195	0.65409	0.80169	0.88017	0.64769	0.589	0.5837	0.71199	0.39335	0.70747	0.60908	0.80122	0.57878	0.69367	0.65705	0.59612	0.55839	0.62492	0.66328	0.67776	0.48866	0.54546	0.77106	0.64259	0.81625	0.53605	0.66283	0.69781	0.76248	0.59208
	1695.12	0.69507	0.63451	0.78751	0.86812	0.62813	0.5694	0.56105	0.69337	0.37085	0.69107	0.58869	0.78675	0.55886	0.67527	0.63775	0.57583	0.53819	0.60546	0.64299	0.65622	0.46708	0.52243	0.75244	0.62175	0.80172	0.51574	0.64205	0.68256	0.74621	0.57101
	1696.09	0.67761	0.61423	0.77274	0.85537	0.60837	0.54936	0.538	0.67406	0.34826	0.67408	0.56797	0.77144	0.53836	0.65616	0.61796	0.55483	0.51784	0.5853	0.62224	0.63415	0.44515	0.49909	0.73252	0.60017	0.78607	0.49469	0.6204	0.66475	0.72956	0.54944
	1697.05	0.65972	0.59357	0.75747	0.84197	0.5886	0.52909	0.51481	0.65429	0.32598	0.65667	0.54711	0.75535	0.51742	0.63656	0.59785	0.53347	0.49765	0.56468	0.60123	0.61185	0.42322	0.47574	0.71168	0.57809	0.76946	0.47321	0.59826	0.64448	0.71259	0.52764
	1698.02	0.64149	0.5727	0.74165	0.82783	0.56892	0.50867	0.49157	0.63424	0.30433	0.63891	0.52621	0.73853	0.49616	0.61665	0.57744	0.51201	0.47779	0.54375	0.58006	0.5895	0.40155	0.45256	0.69014	0.55562	0.75195	0.45155	0.57592	0.62209	0.69525	0.50566
	1698.98	0.62295	0.55166	0.72516	0.81277	0.54937	0.48815	0.46836	0.61401	0.28352	0.6208	0.50531	0.72102	0.47467	0.59652	0.5567	0.49071	0.45835	0.52257	0.55882	0.56715	0.38034	0.42963	0.66808	0.53291	0.73361	0.42989	0.55373	0.59815	0.67741	0.48353
	1699.94	0.6042	0.53055	0.708	0.79673	0.53008	0.46762	0.44531	0.59376	0.26372	0.60239	0.48453	0.70295	0.45313	0.57631	0.53566	0.46983	0.43943	0.50128	0.53765	0.545	0.35974	0.40709	0.64571	0.51019	0.71458	0.40847	0.53206	0.57341	0.65904	0.46138
	1700.91	0.58544	0.50957	0.69043	0.77988	0.51121	0.44732	0.42267	0.57378	0.24515	0.58389	0.46412	0.68452	0.43183	0.5562	0.51457	0.44972	0.42129	0.48021	0.51676	0.52328	0.33997	0.38519	0.6234	0.4878	0.69521	0.38763	0.51132	0.54875	0.64031	0.43951
	1701.87	0.5669	0.48898	0.67281	0.76263	0.49293	0.42753	0.40074	0.5544	0.22795	0.56554	0.44432	0.66593	0.41114	0.53639	0.49376	0.43066	0.40418	0.45975	0.49634	0.50227	0.32125	0.3642	0.60152	0.46607	0.67595	0.36768	0.49181	0.52485	0.62144	0.41833
	1702.84	0.5488	0.46896	0.65541	0.74527	0.47526	0.40848	0.37975	0.53587	0.21217	0.54755	0.42527	0.6473	0.3913	0.51706	0.47351	0.41276	0.38827	0.44018	0.47647	0.48206	0.30371	0.34429	0.58027	0.44518	0.65712	0.34876	0.47357	0.50208	0.60259	0.3981
	1703.8	0.5312	0.44959	0.63827	0.7279	0.45812	0.39024	0.35975	0.51827	0.19771	0.52998	0.40693	0.62868	0.37235	0.49828	0.45387	0.3959	0.37349	0.42153	0.45715	0.46263	0.28738	0.32546	0.55964	0.4252	0.63887	0.33084	0.45645	0.4805	0.58368	0.3789
	1704.76	0.51408	0.43084	0.62126	0.71044	0.44139	0.37279	0.3407	0.50157	0.18441	0.51281	0.38923	0.61008	0.35419	0.48006	0.43476	0.37992	0.35968	0.40371	0.43834	0.44388	0.27216	0.3076	0.53953	0.4061	0.62118	0.31379	0.44022	0.45996	0.56456	0.36066
	1705.73	0.4974	0.41273	0.60429	0.69282	0.42507	0.35613	0.32258	0.48572	0.17212	0.49602	0.37215	0.5916	0.33675	0.46244	0.41612	0.36469	0.34666	0.38663	0.42007	0.4258	0.25795	0.29066	0.5199	0.3879	0.60403	0.29755	0.42478	0.44039	0.54513	0.34331
	1706.69	0.48119	0.39527	0.58743	0.67517	0.40926	0.34029	0.30541	0.47074	0.16082	0.47967	0.35577	0.57343	0.32004	0.44548	0.39801	0.35022	0.3344	0.37029	0.40244	0.40849	0.24467	0.27464	0.50085	0.37068	0.58752	0.28216	0.41021	0.4218	0.52549	0.32686
	1707.66	0.46551	0.3786	0.57088	0.65772	0.39416	0.32537	0.28927	0.45669	0.1505	0.46389	0.34021	0.55581	0.30416	0.42925	0.3806	0.33662	0.32292	0.35482	0.38561	0.39208	0.23231	0.25961	0.48256	0.35456	0.57178	0.26774	0.39666	0.40427	0.50588	0.31138
	1708.62	0.45047	0.36278	0.55484	0.64072	0.37985	0.3114	0.27419	0.4436	0.14116	0.44876	0.32555	0.53891	0.28924	0.41381	0.36405	0.32391	0.31221	0.34029	0.36966	0.37665	0.22086	0.2456	0.46515	0.3396	0.55697	0.25436	0.38418	0.38786	0.48653	0.29693
	1709.59	0.43609	0.34785	0.53941	0.62432	0.36632	0.29839	0.26018	0.43143	0.13272	0.43435	0.31175	0.52276	0.27532	0.39911	0.34845	0.31208	0.30218	0.3267	0.35458	0.36216	0.2103	0.23262	0.44862	0.3258	0.54313	0.24196	0.37268	0.37251	0.46757	0.28351
	1710.55	0.42239	0.33382	0.52456	0.6085	0.35348	0.28628	0.24718	0.42012	0.12507	0.42063	0.29874	0.50733	0.26237	0.38513	0.33376	0.30101	0.29267	0.31398	0.3403	0.34849	0.20055	0.2206	0.43291	0.3131	0.53022	0.23046	0.36195	0.35814	0.44901	0.27109
	1711.51	0.4094	0.32066	0.51021	0.59324	0.34124	0.27501	0.23515	0.40959	0.11807	0.4076	0.28643	0.49257	0.25031	0.37183	0.31993	0.29059	0.28352	0.30206	0.32673	0.33555	0.19157	0.2095	0.41795	0.30141	0.5182	0.21975	0.35178	0.34465	0.43086	0.25963
	1712.48	0.39711	0.30837	0.49634	0.57852	0.32953	0.26454	0.22403	0.39981	0.11163	0.39524	0.27479	0.47844	0.23907	0.35925	0.30689	0.28076	0.27461	0.29091	0.31382	0.32328	0.18328	0.19927	0.40371	0.29067	0.507	0.20976	0.34201	0.33202	0.41316	0.24912
	1713.44	0.38552	0.2969	0.48295	0.56433	0.31833	0.25481	0.21375	0.39073	0.10568	0.38353	0.26377	0.46494	0.22858	0.34737	0.29461	0.27148	0.26586	0.28049	0.30154	0.31165	0.17564	0.18985	0.39018	0.28084	0.49657	0.20043	0.33261	0.32021	0.39592	0.23947
	1714.41	0.37452	0.28615	0.47001	0.5506	0.30763	0.24573	0.20423	0.38223	0.10021	0.37237	0.25334	0.45204	0.21878	0.33614	0.28303	0.26269	0.25714	0.27071	0.28988	0.3006	0.16854	0.18116	0.3773	0.27181	0.48675	0.19172	0.32361	0.30915	0.37918	0.23053
	1715.37	0.36395	0.27597	0.45747	0.5372	0.29746	0.2372	0.19534	0.37419	0.0952	0.36166	0.24348	0.43969	0.20961	0.32545	0.27209	0.25437	0.24828	0.26144	0.27886	0.29012	0.16188	0.17307	0.36502	0.26347	0.47739	0.18356	0.31514	0.29873	0.36291	0.2221
	1716.34	0.35366	0.26627	0.44531	0.52402	0.28793	0.22911	0.18696	0.36647	0.09064	0.35128	0.2342	0.42788	0.20102	0.31522	0.26171	0.24651	0.2392	0.25255	0.26854	0.2802	0.15557	0.16546	0.35331	0.2557	0.46831	0.17595	0.30739	0.28888	0.34715	0.21396
	1717.3	0.34357	0.257	0.43354	0.51105	0.27911	0.22144	0.17906	0.359	0.08655	0.34123	0.22555	0.41662	0.19298	0.30544	0.25189	0.23913	0.2299	0.24404	0.25898	0.27088	0.14957	0.15828	0.34219	0.24843	0.45947	0.1689	0.30051	0.27962	0.33204	0.20603
	1718.26	0.33372	0.24817	0.4223	0.49846	0.27107	0.2142	0.17163	0.35177	0.0829	0.33153	0.21757	0.40595	0.18551	0.29612	0.24268	0.23227	0.22055	0.23596	0.25019	0.2622	0.1439	0.15153	0.33176	0.24163	0.45092	0.16244	0.29458	0.27095	0.31777	0.19833
	1719.23	0.32417	0.23982	0.41169	0.48644	0.26372	0.20738	0.16472	0.34481	0.07967	0.32225	0.21022	0.39584	0.17862	0.28726	0.23414	0.2259	0.2113	0.22839	0.24209	0.25415	0.1386	0.14523	0.322	0.23527	0.44272	0.15654	0.28943	0.2629	0.30449	0.19096
	1720.19	0.31501	0.23195	0.40168	0.47505	0.25687	0.20097	0.15831	0.33812	0.07676	0.31341	0.20339	0.3862	0.17227	0.27885	0.22627	0.21992	0.20225	0.22131	0.23451	0.24662	0.13368	0.13938	0.31281	0.22931	0.43491	0.15112	0.28479	0.25539	0.29217	0.184
	1721.16	0.30625	0.22452	0.39212	0.46416	0.2503	0.19488	0.15236	0.33165	0.07407	0.30496	0.19693	0.37687	0.16633	0.27081	0.21893	0.21419	0.19341	0.21465	0.22725	0.23944	0.12909	0.13395	0.30404	0.22369	0.42742	0.14602	0.28034	0.24827	0.28065	0.17748
	1722.12	0.29787	0.21747	0.3828	0.45359	0.24385	0.18906	0.14678	0.32532	0.07155	0.29685	0.1907	0.36772	0.16068	0.26309	0.212	0.20861	0.18478	0.20833	0.22018	0.23251	0.12478	0.12887	0.29554	0.21835	0.42016	0.14114	0.27585	0.24141	0.26971	0.17137
	1723.09	0.28982	0.21075	0.3736	0.44325	0.23746	0.18344	0.14152	0.31907	0.06914	0.28901	0.18464	0.35867	0.15525	0.25565	0.20536	0.20313	0.17636	0.20227	0.21325	0.22575	0.12066	0.1241	0.28724	0.21321	0.41305	0.13643	0.27128	0.23473	0.25923	0.16562
	1724.05	0.28208	0.20432	0.36453	0.43311	0.23117	0.178	0.13652	0.31286	0.06685	0.28142	0.17876	0.34975	0.15005	0.24845	0.199	0.19779	0.16822	0.19644	0.20649	0.21918	0.11672	0.1196	0.27917	0.20825	0.40601	0.13188	0.2667	0.22818	0.24918	0.16015
	1725.01	0.2746	0.19814	0.35562	0.42322	0.22504	0.17274	0.13176	0.30666	0.06469	0.27406	0.1731	0.34097	0.14512	0.24149	0.1929	0.19262	0.16042	0.19086	0.19995	0.21282	0.11291	0.11534	0.27138	0.20342	0.39903	0.12752	0.26222	0.22177	0.23956	0.15491
	1725.98	0.26737	0.19218	0.34692	0.41358	0.21911	0.16766	0.12721	0.30048	0.06264	0.2669	0.16765	0.33236	0.14049	0.23475	0.18706	0.18766	0.15297	0.18551	0.19364	0.2067	0.10923	0.11129	0.26387	0.19868	0.39208	0.12336	0.25789	0.21549	0.23039	0.14987
	1726.94	0.26035	0.18643	0.33844	0.40418	0.21335	0.16273	0.12287	0.29431	0.0607	0.25995	0.16242	0.32392	0.13616	0.22824	0.18142	0.18288	0.14587	0.18038	0.18753	0.2008	0.10567	0.10744	0.25665	0.19402	0.38515	0.11938	0.25369	0.20933	0.22161	0.145
	1727.91	0.25357	0.1809	0.33018	0.39496	0.20767	0.15797	0.11875	0.28816	0.05885	0.25321	0.15737	0.31566	0.13206	0.22198	0.17596	0.17826	0.13911	0.17547	0.18156	0.19509	0.10225	0.10377	0.24969	0.18943	0.37829	0.11554	0.24948	0.20331	0.21318	0.14036
	1728.87	0.24706	0.17561	0.32215	0.38592	0.20202	0.15338	0.11484	0.28207	0.05705	0.24671	0.15245	0.30756	0.12815	0.216	0.17063	0.17373	0.1327	0.17078	0.17567	0.18956	0.09898	0.10031	0.24294	0.18495	0.37152	0.11182	0.24513	0.19744	0.20504	0.136
	1729.83	0.24082	0.17057	0.31432	0.37705	0.19632	0.14897	0.11115	0.27604	0.05528	0.24047	0.14763	0.29961	0.12436	0.21031	0.1654	0.16927	0.12666	0.1663	0.1698	0.18416	0.09588	0.09706	0.23639	0.18056	0.36484	0.10818	0.24055	0.19173	0.19717	0.13196
	1730.8	0.23482	0.16572	0.30665	0.36832	0.19058	0.1447	0.10764	0.27003	0.05353	0.23443	0.14289	0.29178	0.12068	0.20483	0.16027	0.16485	0.12095	0.16195	0.16398	0.17886	0.09293	0.09398	0.22996	0.17624	0.35817	0.1046	0.23573	0.18615	0.18951	0.12819
	1731.76	0.22893	0.16099	0.2991	0.35971	0.18488	0.14051	0.10425	0.26396	0.0518	0.22851	0.13824	0.28406	0.11712	0.19948	0.15521	0.16048	0.11551	0.15768	0.15828	0.17365	0.09008	0.09101	0.22365	0.17193	0.35134	0.10109	0.23083	0.18066	0.18203	0.12455
	1732.73	0.22305	0.15627	0.29162	0.35117	0.17939	0.13636	0.10093	0.25777	0.05015	0.22264	0.13376	0.27647	0.11369	0.19416	0.15023	0.15622	0.1103	0.15341	0.15284	0.16857	0.08726	0.08811	0.21744	0.16756	0.34423	0.09771	0.22613	0.17523	0.17472	0.12087
	1733.69	0.21712	0.15155	0.28419	0.3427	0.17428	0.13222	0.09765	0.25144	0.04864	0.21678	0.12954	0.26904	0.11039	0.18888	0.14533	0.15215	0.10533	0.14916	0.14781	0.16368	0.08446	0.08523	0.21143	0.16312	0.33683	0.09453	0.22189	0.16991	0.16764	0.11705
	1734.66	0.21115	0.14684	0.2769	0.33438	0.16961	0.12811	0.09442	0.24502	0.0473	0.21098	0.12563	0.26186	0.10723	0.18366	0.14058	0.14833	0.10065	0.145	0.14324	0.15907	0.08169	0.0824	0.20568	0.15864	0.32926	0.09158	0.21825	0.16477	0.16085	0.1131
	1735.62	0.20525	0.14222	0.26986	0.32635	0.16532	0.12407	0.09129	0.23858	0.0461	0.2053	0.12201	0.25493	0.10425	0.17856	0.13608	0.14475	0.09633	0.14103	0.13908	0.15471	0.07899	0.07966	0.20023	0.15416	0.32167	0.08885	0.21511	0.15985	0.15442	0.10915
	1736.58	0.19952	0.13775	0.26306	0.31863	0.16121	0.12015	0.08829	0.23218	0.04497	0.1998	0.1186	0.24821	0.10144	0.17359	0.13186	0.14132	0.09237	0.13727	0.13514	0.15056	0.0764	0.07704	0.19503	0.14973	0.31415	0.08628	0.21216	0.15516	0.14832	0.10532
	1737.55	0.19399	0.13345	0.25644	0.31109	0.15708	0.11635	0.08543	0.22582	0.04385	0.19447	0.11528	0.24162	0.09874	0.16878	0.12787	0.13795	0.08871	0.13368	0.13128	0.1465	0.07395	0.07455	0.18996	0.14534	0.30668	0.08375	0.20909	0.15064	0.1424	0.10172
	1738.51	0.18866	0.12928	0.24985	0.30357	0.15281	0.11263	0.08269	0.21944	0.04267	0.18927	0.11197	0.23507	0.0961	0.16411	0.12401	0.13455	0.08526	0.13021	0.1274	0.14246	0.07162	0.07219	0.18494	0.14095	0.29917	0.08121	0.20571	0.14622	0.13656	0.09833
	1739.48	0.18347	0.12521	0.24326	0.29596	0.14842	0.10897	0.08005	0.21304	0.04145	0.18416	0.10866	0.22855	0.0935	0.15957	0.12023	0.13113	0.08197	0.12678	0.12349	0.13844	0.06939	0.06992	0.17996	0.13654	0.29155	0.07865	0.20205	0.14186	0.13073	0.09508
	1740.44	0.17837	0.12122	0.23671	0.28829	0.14402	0.10537	0.07748	0.2066	0.04021	0.17913	0.1054	0.22206	0.09094	0.15516	0.1165	0.12771	0.07881	0.12336	0.11965	0.13448	0.06722	0.06771	0.17505	0.13212	0.28381	0.07611	0.19822	0.13757	0.12496	0.09192
	1741.41	0.17335	0.11731	0.23025	0.28062	0.13973	0.10183	0.07496	0.20017	0.039	0.1742	0.10224	0.21565	0.08843	0.15087	0.11285	0.12436	0.0758	0.11997	0.11594	0.13061	0.06507	0.06556	0.17028	0.12771	0.27601	0.07364	0.19438	0.13338	0.11935	0.0888
	1742.37	0.16842	0.11349	0.22395	0.27307	0.13561	0.09836	0.0725	0.19379	0.03783	0.16937	0.09921	0.20933	0.08599	0.14669	0.10926	0.12109	0.07295	0.11662	0.11239	0.12686	0.06294	0.06346	0.16566	0.12334	0.26821	0.07125	0.19055	0.12932	0.11396	0.08575
	1743.33	0.16358	0.10978	0.21783	0.2657	0.13163	0.09497	0.07009	0.18748	0.03671	0.16466	0.09627	0.20308	0.08362	0.14263	0.10576	0.11786	0.07023	0.11335	0.10898	0.1232	0.06082	0.06141	0.16117	0.11903	0.26045	0.06896	0.18671	0.12539	0.1088	0.08278
	1744.3	0.15886	0.10618	0.21186	0.25855	0.12773	0.09168	0.06774	0.18125	0.03559	0.16007	0.0934	0.1969	0.08131	0.13865	0.10235	0.11466	0.06763	0.11016	0.10566	0.11961	0.05872	0.05942	0.15676	0.11479	0.25276	0.06672	0.18274	0.12156	0.10386	0.07994
	1745.26	0.15427	0.10271	0.20602	0.25166	0.12383	0.08848	0.06549	0.17512	0.03446	0.15561	0.09055	0.19078	0.07903	0.13473	0.09901	0.11143	0.06515	0.10708	0.10239	0.11607	0.05669	0.05751	0.15241	0.11061	0.24514	0.06452	0.17857	0.11784	0.09913	0.07727
	1746.23	0.14983	0.09937	0.20028	0.24503	0.11991	0.08537	0.06333	0.16912	0.03332	0.15126	0.08773	0.18475	0.07676	0.13088	0.09575	0.10818	0.0628	0.10412	0.09915	0.11257	0.05476	0.05569	0.14809	0.10651	0.23761	0.06234	0.17419	0.11421	0.09459	0.07478
	1747.19	0.14553	0.09615	0.19462	0.23862	0.11596	0.08237	0.06126	0.16324	0.03216	0.14703	0.08495	0.17884	0.07447	0.1271	0.09254	0.10491	0.06057	0.10127	0.09597	0.10913	0.05294	0.05396	0.14383	0.10249	0.23015	0.0602	0.1696	0.11068	0.09021	0.07243
	1748.16	0.14134	0.09303	0.189	0.23232	0.11202	0.07945	0.05929	0.15747	0.03099	0.1429	0.08222	0.17307	0.07212	0.12341	0.08936	0.10164	0.05848	0.09851	0.09286	0.10576	0.05121	0.0523	0.13963	0.09853	0.22275	0.05811	0.16488	0.10724	0.08596	0.07019
	1749.12	0.13722	0.08997	0.18338	0.22601	0.10815	0.07659	0.05737	0.15181	0.02983	0.13883	0.07957	0.16745	0.06969	0.1198	0.08618	0.0984	0.05649	0.09579	0.08987	0.10247	0.04952	0.0507	0.13552	0.09463	0.21538	0.05607	0.16013	0.10388	0.0818	0.06797
	1750.08	0.13313	0.08695	0.17777	0.21963	0.10444	0.07379	0.0555	0.14623	0.02871	0.13479	0.07703	0.162	0.0672	0.11631	0.08301	0.09524	0.05456	0.0931	0.08703	0.09928	0.04783	0.04913	0.13152	0.09079	0.20804	0.05411	0.15544	0.1006	0.07773	0.06572
	1751.05	0.12909	0.08397	0.17223	0.21319	0.10095	0.07106	0.05367	0.14075	0.02765	0.1308	0.07463	0.15673	0.06472	0.11291	0.0799	0.09217	0.05267	0.09043	0.08437	0.09622	0.04615	0.04756	0.12765	0.08702	0.20077	0.05224	0.1509	0.0974	0.07377	0.06341
	1752.01	0.12511	0.08107	0.16684	0.20678	0.09768	0.0684	0.05188	0.13541	0.02666	0.12686	0.07237	0.15164	0.06231	0.1096	0.07693	0.08923	0.05082	0.08779	0.08186	0.09328	0.04448	0.046	0.12394	0.08335	0.19365	0.05048	0.14648	0.0943	0.07	0.06108
	1752.98	0.12122	0.07826	0.16167	0.20048	0.09461	0.06582	0.05013	0.13022	0.02573	0.12301	0.07022	0.14672	0.06003	0.10635	0.07416	0.0864	0.04903	0.08521	0.07948	0.09044	0.04288	0.04446	0.12037	0.07981	0.18672	0.04881	0.1421	0.0913	0.06646	0.05878
	1753.94	0.11746	0.07556	0.1567	0.19433	0.09166	0.06333	0.04844	0.12519	0.02481	0.11924	0.06814	0.14194	0.05786	0.10315	0.07159	0.08364	0.0473	0.08267	0.07715	0.08768	0.04135	0.04295	0.11689	0.0764	0.18	0.0472	0.13764	0.08839	0.06315	0.05656
	1754.9	0.11381	0.07297	0.15188	0.18832	0.08874	0.06092	0.0468	0.12032	0.02388	0.11557	0.06609	0.13728	0.05578	0.1	0.06917	0.08092	0.04565	0.08018	0.07483	0.08496	0.03991	0.04149	0.11346	0.07312	0.17344	0.04562	0.13301	0.08554	0.06003	0.05446
	1755.87	0.11026	0.07045	0.14718	0.18245	0.0858	0.05859	0.04521	0.1156	0.02294	0.11199	0.06405	0.13271	0.05374	0.0969	0.06687	0.07823	0.04408	0.07772	0.07251	0.08226	0.03854	0.04008	0.11007	0.06996	0.16702	0.04406	0.12817	0.08274	0.05708	0.05247
	1756.83	0.10681	0.068	0.14258	0.17677	0.08285	0.05634	0.04366	0.11103	0.02197	0.1085	0.06201	0.12825	0.05173	0.09385	0.06463	0.07556	0.04256	0.0753	0.0702	0.07959	0.03723	0.03874	0.10671	0.06692	0.16073	0.04251	0.12317	0.08	0.05426	0.0506
	1757.8	0.10345	0.06563	0.13808	0.17132	0.07989	0.05418	0.04214	0.10663	0.02102	0.10509	0.05997	0.12389	0.04979	0.09087	0.06245	0.07294	0.04107	0.07294	0.0679	0.07695	0.03595	0.03744	0.1034	0.06399	0.15459	0.04099	0.11806	0.07732	0.05159	0.04884
	1758.76	0.10017	0.06332	0.13365	0.1661	0.07697	0.0521	0.04067	0.1024	0.0201	0.10174	0.05795	0.11963	0.04793	0.08793	0.06033	0.07038	0.03959	0.07065	0.06563	0.07434	0.03472	0.03619	0.10015	0.06117	0.14858	0.0395	0.11292	0.0747	0.04903	0.04716
	1759.73	0.09696	0.06109	0.12928	0.16106	0.07411	0.05009	0.03924	0.09833	0.01924	0.09846	0.05595	0.11547	0.04619	0.08503	0.05824	0.06792	0.03814	0.06843	0.06342	0.07179	0.03352	0.03497	0.09695	0.05847	0.1427	0.03804	0.1078	0.07214	0.04658	0.04555
	1760.69	0.0938	0.05892	0.12495	0.15613	0.07136	0.04814	0.03784	0.09439	0.01845	0.09522	0.05399	0.11139	0.04454	0.08217	0.05617	0.06554	0.03671	0.0663	0.06128	0.06929	0.03235	0.03377	0.09382	0.05586	0.13696	0.03663	0.10274	0.06962	0.04421	0.04396
	1761.65	0.09068	0.05681	0.12066	0.15121	0.06874	0.04624	0.03648	0.09058	0.01772	0.09204	0.05207	0.10742	0.04295	0.07937	0.05411	0.06327	0.03534	0.06423	0.05921	0.06685	0.03123	0.03257	0.09075	0.05334	0.13136	0.03526	0.09781	0.06715	0.04189	0.04238
	1762.62	0.0876	0.05475	0.11642	0.14625	0.06627	0.04439	0.03515	0.08691	0.01705	0.0889	0.05022	0.10358	0.0414	0.07665	0.05204	0.06109	0.03406	0.06223	0.05722	0.0645	0.03014	0.03138	0.08775	0.05091	0.12594	0.03396	0.09302	0.06473	0.03963	0.0408
	1763.58	0.08457	0.05274	0.11227	0.14124	0.06392	0.0426	0.03386	0.08338	0.01641	0.08584	0.04843	0.09987	0.03987	0.07402	0.04998	0.05899	0.03286	0.06027	0.05529	0.06222	0.02907	0.03022	0.08482	0.04857	0.12074	0.03271	0.08837	0.06239	0.03745	0.03922
	1764.55	0.08161	0.05079	0.10826	0.13622	0.06165	0.04088	0.03261	0.07998	0.01581	0.08286	0.04671	0.09629	0.03838	0.07147	0.04796	0.05694	0.03172	0.05833	0.05339	0.06	0.02802	0.0291	0.08193	0.04633	0.11577	0.0315	0.08384	0.06011	0.03537	0.03769
	1765.51	0.07872	0.04889	0.10439	0.13124	0.05939	0.03924	0.0314	0.0767	0.01521	0.07995	0.04502	0.09281	0.03692	0.06897	0.04601	0.05491	0.03062	0.05638	0.05147	0.05781	0.02698	0.02803	0.07908	0.04419	0.11104	0.0303	0.07936	0.0579	0.03342	0.03622
	1766.48	0.07593	0.04705	0.10063	0.12634	0.05709	0.03767	0.03022	0.07352	0.01463	0.07711	0.04334	0.08938	0.03553	0.06651	0.04415	0.05287	0.02953	0.05442	0.04951	0.05563	0.02596	0.02699	0.07623	0.04216	0.10652	0.0291	0.07492	0.05574	0.0316	0.03484
	1767.44	0.07322	0.04527	0.09698	0.12158	0.05474	0.03615	0.02908	0.07043	0.01405	0.07433	0.04168	0.08597	0.03418	0.06406	0.04241	0.05082	0.02843	0.05244	0.04752	0.05344	0.02498	0.02598	0.07341	0.04024	0.1022	0.0279	0.07053	0.05362	0.02992	0.03354
	1768.4	0.0706	0.04354	0.09341	0.11698	0.05235	0.03469	0.02798	0.06741	0.01346	0.0716	0.04003	0.08258	0.03286	0.06162	0.04076	0.04877	0.02734	0.05048	0.04551	0.05126	0.02406	0.02501	0.07061	0.03842	0.09805	0.02669	0.06624	0.05154	0.02837	0.03233
	1769.37	0.06805	0.04186	0.08988	0.11256	0.04995	0.03326	0.02691	0.06447	0.01287	0.06893	0.03838	0.07922	0.03153	0.05921	0.03919	0.04675	0.02628	0.04855	0.04351	0.04909	0.02317	0.02405	0.06787	0.03668	0.09402	0.02549	0.06211	0.04949	0.02691	0.03118
	1770.33	0.06551	0.04021	0.08634	0.10829	0.04761	0.03186	0.02586	0.06159	0.01227	0.06628	0.03674	0.0759	0.03018	0.05683	0.03766	0.04477	0.02524	0.04667	0.04157	0.04695	0.02229	0.02311	0.06519	0.03499	0.09006	0.02432	0.05824	0.04746	0.02551	0.03005
	1771.3	0.06293	0.03856	0.08277	0.1041	0.0454	0.03048	0.0248	0.05876	0.01169	0.06362	0.03515	0.07265	0.02879	0.05449	0.03614	0.04285	0.02422	0.04483	0.03974	0.04489	0.02136	0.02216	0.06257	0.03333	0.08608	0.0232	0.05471	0.04543	0.02413	0.0289
	1772.26	0.06028	0.03689	0.07914	0.09992	0.04338	0.02909	0.02371	0.05599	0.01114	0.06096	0.0336	0.06953	0.02739	0.05219	0.0346	0.04102	0.02324	0.04303	0.03807	0.04292	0.02036	0.0212	0.06001	0.03169	0.08207	0.02215	0.05159	0.04342	0.02276	0.02766
	1773.23	0.05755	0.0352	0.0755	0.09574	0.04157	0.02771	0.02261	0.05326	0.01065	0.05827	0.03213	0.06653	0.02601	0.04993	0.03307	0.03928	0.02226	0.04127	0.03655	0.04106	0.01928	0.02022	0.05753	0.03007	0.07803	0.02118	0.0489	0.04143	0.0214	0.02633
	1774.19	0.05476	0.03349	0.07196	0.09156	0.03995	0.02634	0.02149	0.0506	0.01021	0.05558	0.03073	0.06366	0.02471	0.0477	0.03157	0.03761	0.0213	0.03954	0.03516	0.03929	0.01818	0.01923	0.0551	0.02848	0.07406	0.02027	0.04656	0.0395	0.02007	0.02496
	1775.15	0.052	0.0318	0.06857	0.08742	0.03842	0.02499	0.02038	0.04805	0.00979	0.05294	0.02938	0.06089	0.02352	0.0455	0.03015	0.03599	0.02035	0.03783	0.03381	0.03759	0.0171	0.01826	0.05271	0.02694	0.07021	0.0194	0.04442	0.03764	0.0188	0.0236
	1776.12	0.04931	0.03016	0.06536	0.08331	0.03688	0.02368	0.01931	0.04559	0.00938	0.05035	0.02803	0.05818	0.0224	0.04333	0.02878	0.03438	0.0194	0.03614	0.03242	0.03591	0.01608	0.01731	0.05035	0.02547	0.06654	0.01854	0.0423	0.03584	0.01757	0.02231
	1777.08	0.04675	0.02857	0.06227	0.07921	0.03527	0.0224	0.01828	0.04324	0.00896	0.04783	0.02668	0.05547	0.02134	0.0412	0.02745	0.03274	0.01844	0.03446	0.03094	0.03421	0.01514	0.01639	0.04797	0.02406	0.06302	0.01766	0.04009	0.0341	0.0164	0.02112
	1778.05	0.0443	0.02704	0.05926	0.0751	0.03357	0.02115	0.01731	0.04097	0.00851	0.04538	0.02532	0.05276	0.02031	0.03911	0.02612	0.03109	0.01748	0.03276	0.02938	0.03249	0.01426	0.0155	0.04559	0.02271	0.05963	0.01675	0.03778	0.03239	0.01529	0.02001
	1779.01	0.04195	0.02555	0.05628	0.07099	0.03182	0.01994	0.01639	0.03874	0.00805	0.04299	0.02397	0.05004	0.01929	0.03707	0.02477	0.02943	0.01652	0.03107	0.02779	0.03075	0.01345	0.01462	0.04321	0.02141	0.05633	0.01584	0.03541	0.03069	0.01424	0.01894
	1779.97	0.03966	0.02409	0.05329	0.06693	0.03006	0.01876	0.01551	0.03655	0.0076	0.04064	0.02265	0.04735	0.01829	0.03508	0.02339	0.0278	0.01559	0.02939	0.0262	0.02903	0.01267	0.01376	0.04087	0.02014	0.0531	0.01494	0.03307	0.02902	0.0133	0.01789
	1780.94	0.03743	0.02267	0.05028	0.06297	0.02832	0.01763	0.01465	0.03438	0.00718	0.03833	0.02138	0.04469	0.01729	0.03313	0.02197	0.0262	0.0147	0.02773	0.02466	0.02734	0.01194	0.01292	0.03857	0.01891	0.04994	0.01406	0.03082	0.02735	0.01243	0.01683
	1781.9	0.03523	0.02128	0.04727	0.05913	0.02662	0.01654	0.01379	0.03225	0.00677	0.03607	0.02014	0.04208	0.01628	0.03122	0.02053	0.02464	0.01383	0.02611	0.02317	0.0257	0.01125	0.01212	0.03633	0.01771	0.04686	0.01322	0.02867	0.0257	0.01165	0.01578
	1782.87	0.03305	0.01993	0.04427	0.05545	0.02495	0.0155	0.01293	0.03014	0.00638	0.03384	0.01894	0.03951	0.01523	0.02934	0.01909	0.02311	0.013	0.02451	0.02174	0.02411	0.01061	0.01134	0.03413	0.01654	0.04385	0.01239	0.02661	0.02407	0.0109	0.01475
	1783.83	0.03088	0.01861	0.04133	0.05189	0.02332	0.01449	0.01206	0.02807	0.006	0.03165	0.01774	0.03697	0.01415	0.02747	0.01766	0.02162	0.01218	0.02293	0.02035	0.02255	0.01001	0.01059	0.03196	0.01541	0.04089	0.01158	0.02464	0.02244	0.01015	0.01374
	1784.8	0.02869	0.01731	0.03845	0.04843	0.02173	0.0135	0.01118	0.02603	0.00564	0.02946	0.01655	0.03447	0.01307	0.02561	0.01625	0.02015	0.01138	0.02136	0.01901	0.02102	0.00942	0.00984	0.02982	0.01431	0.03796	0.01077	0.02275	0.02084	0.00939	0.01275
	1785.76	0.02648	0.01603	0.03565	0.04502	0.02018	0.01252	0.01032	0.02402	0.00532	0.02728	0.01536	0.032	0.01202	0.02375	0.01489	0.01869	0.01059	0.01979	0.0177	0.0195	0.00884	0.00909	0.02768	0.01323	0.03507	0.00997	0.02093	0.01927	0.00861	0.01178
	1786.72	0.02429	0.01476	0.03288	0.04163	0.01862	0.01153	0.00946	0.02207	0.005	0.02512	0.01413	0.02953	0.01103	0.02188	0.0136	0.01722	0.00982	0.01824	0.01637	0.01798	0.00825	0.00834	0.02554	0.01217	0.03223	0.00917	0.01915	0.01773	0.0078	0.01085
	1787.69	0.02216	0.01348	0.0301	0.03824	0.01703	0.01052	0.0086	0.02018	0.00464	0.023	0.01287	0.02703	0.01008	0.02001	0.01241	0.01574	0.00906	0.01673	0.01498	0.01645	0.00767	0.00758	0.02338	0.01112	0.02948	0.00837	0.01735	0.01621	0.00699	0.00999
	1788.65	0.02012	0.01219	0.02728	0.03486	0.01538	0.00951	0.00773	0.01836	0.00415	0.02094	0.01156	0.02446	0.00914	0.01814	0.01133	0.01423	0.00828	0.01527	0.01351	0.0149	0.0071	0.00684	0.02119	0.01008	0.02684	0.00757	0.01549	0.01473	0.0062	0.00921
	1789.62	0.0182	0.0109	0.02444	0.03151	0.01368	0.0085	0.00684	0.01662	0.00352	0.01896	0.01025	0.02181	0.00818	0.0163	0.01035	0.01273	0.00748	0.01384	0.01199	0.01335	0.00657	0.00614	0.01899	0.00905	0.02431	0.00677	0.01361	0.01329	0.00546	0.0085
	1790.58	0.01638	0.00962	0.02167	0.02818	0.01201	0.00752	0.00596	0.01494	0.00278	0.01704	0.00897	0.01913	0.00721	0.0145	0.00943	0.01127	0.00665	0.01245	0.01047	0.01184	0.00607	0.00546	0.01683	0.00806	0.02187	0.00599	0.01177	0.01188	0.00479	0.0078
	1791.55	0.01461	0.00839	0.01902	0.02487	0.01045	0.00658	0.00511	0.01328	0.00205	0.01515	0.00779	0.01651	0.00625	0.01277	0.0085	0.00989	0.00581	0.01106	0.00905	0.01039	0.00558	0.00482	0.01476	0.0071	0.01947	0.00526	0.01009	0.01049	0.00418	0.00704
	1792.51	0.01282	0.00724	0.01652	0.02154	0.00904	0.00569	0.00434	0.01161	0.00145	0.01325	0.00673	0.01407	0.00534	0.01114	0.00751	0.00859	0.00498	0.00968	0.00777	0.00902	0.00509	0.0042	0.0128	0.00617	0.01707	0.00458	0.00862	0.00914	0.0036	0.00618
	1793.47	0.01099	0.00617	0.01417	0.0182	0.00778	0.00484	0.00367	0.00992	0.00107	0.01132	0.00578	0.01187	0.00451	0.00957	0.00643	0.00735	0.00418	0.00827	0.00663	0.00772	0.00455	0.00357	0.01094	0.00526	0.01464	0.00393	0.00738	0.0078	0.00305	0.00522
	1794.44	0.00911	0.00516	0.0119	0.01491	0.00659	0.00402	0.00308	0.00819	0.000906789	0.00936	0.00488	0.00989	0.00378	0.00803	0.00531	0.00615	0.00342	0.00683	0.00558	0.00646	0.00392	0.00295	0.00914	0.00435	0.01218	0.0033	0.00628	0.00646	0.00253	0.00421
	1795.4	0.00722	0.00417	0.00962	0.01172	0.00539	0.0032	0.00253	0.00647	0.000852346	0.00741	0.00397	0.00803	0.0031	0.00647	0.00419	0.00494	0.0027	0.00539	0.00454	0.0052	0.00321	0.00232	0.00734	0.00345	0.0097	0.00267	0.00522	0.00514	0.00204	0.0032
	1796.37	0.00535	0.00316	0.00727	0.00866	0.00411	0.00239	0.00196	0.00477	0.000786954	0.00549	0.00303	0.00617	0.00241	0.00487	0.00311	0.00371	0.002	0.00397	0.00346	0.00393	0.00243	0.00171	0.00553	0.00256	0.00724	0.00202	0.00407	0.00383	0.00157	0.00227
	1797.33	0.00352	0.00212	0.00485	0.00572	0.00276	0.00159	0.00135	0.00312	0.000623474	0.00361	0.00204	0.00421	0.00166	0.00324	0.00206	0.00246	0.00131	0.00258	0.00232	0.00262	0.00161	0.00112	0.00369	0.00168	0.00481	0.00135	0.00281	0.00253	0.0011	0.00144
	1798.3	0.00174	0.00106	0.00241	0.00285	0.00137	0.000789574	0.000691619	0.00153	0.000346158	0.00179	0.00102	0.00213	0.000847474	0.00161	0.00104	0.00122	0.00064099	0.00126	0.00116	0.0013	0.000786674	0.000549867	0.00183	0.000830488	0.0024	0.000672214	0.00143	0.00126	0.000586191	0.00069468
	1799.26	0	0	0	0	0	0	0	0	0	0	0	0	0	0	0	0	0	0	0	0	0	0	0	0	0	0	0	0	0	0
PDB	A-helix %	78.8	76	74.1	70.3	49	47.1	45.5	44.9	43.9	40.4	40.4	40.3	36.1	36	34.1	31.6	30.6	26.5	24.5	21	16.7	16.2	14.5	9.9	8.2	6	5.4	3.8	0	0
	B-sheet %	0	0	0	0	1.9	0	6.5	16.9	14	15.7	0	6.2	23.3	23.4	16.5	16	28.2	22.6	16.5	33.1	41	28.8	35.1	31.4	32	39.1	41.3	46	5.4	35.9
	Other %	21.2	24	25.9	29.7	49	52.9	48	38.2	42	43.9	59.6	53.5	40.5	40.6	49.4	52.5	41.1	50.9	59	46	42.3	55	50.4	58.7	59.8	55	53.3	50.2	94.6	64.1
Predicted LOO	A-helix %	33	33	38	54	51	50	37	29	17	20	37	54	19	38	32	24	16	38	31	28	25	24	35	22	67	14	20	18	34	34
	B-sheet %	16	13	13	9	0.2	6	8	25	40	33	11	9	30	12	14	25.49	31	12	17	25	29	29	20	26	1	35	33	34	16	22
	Other %	51	54	48	37	48	54	55	46	42	47	51	39	51	50	55	50	52	50	52	46	47	48	44	52	31	51	47	48	39	44	mean
	NRMSD	0.035	0.006	0.01	0.041	0.014	0.01	0.018	0.029	0.046	0.043	0.008	0.01	0.014	0.014	0.011	0.019	0.016	0.014	0.0064	0.018	0.016	0.033	0.034	0.0219	0.038	0.0103	0.023	0.027	0.068	0.016	0.02232
	5xNRMSD	0.175	0.03	0.05	0.205	0.07	0.05	0.09	0.145	0.23	0.215	0.04	0.05	0.07	0.07	0.055	0.095	0.08	0.07	0.032	0.09	0.08	0.165	0.17	0.1095	0.19	0.0515	0.115	0.135	0.34	0.08
	Wavenumber maximum	1656.55	1655.59	1658.48	1662.34	1658.48	1656.55	1654.62	1655.59	1653.66	1657.52	1657.52	1658.48	1652.7	1654.62	1656.55	1656.55	1652.7	1654.62	1656.55	1655.59	1646.91	1644.02	1645.95	1650.77	1645.95	1646.91	1643.05	1639.2	1671.02	1644.98	average deviation
Deviations	A-helix (LOOV fit-PDB)	-0.458	-0.43	-0.361	-0.163	0.02	0.029	-0.085	-0.159	-0.269	-0.204	-0.034	0.137	-0.171	0.02	-0.021	-0.076	-0.146	0.115	0.065	0.07	0.083	0.078	0.205	0.121	0.588	0.08	0.146	0.142	0.34	0.34	0.171867
	B-sheet (LOOV fit-PDB)	0.16	0.13	0.13	0.09	-0.017	0.06	0.015	0.081	0.26	0.173	0.11	0.028	0.067	-0.114	-0.025	0.0949	0.028	-0.106	0.005	-0.081	-0.12	0.002	-0.151	-0.054	-0.31	-0.041	-0.083	-0.12	0.106	-0.139	0.0966967
	Other (LOOV fit-PDB)	0.298	0.3	0.221	0.073	-0.01	0.011	0.07	0.078	0	0.031	-0.086	-0.145	0.105	0.094	0.056	-0.025	0.109	-0.009	-0.07	0	0.047	-0.07	-0.064	-0.067	-0.288	-0.04	-0.063	-0.022	-0.556	-0.201	0.106967
Deviation	RMSD	0.328719	0.311876	0.255644	0.115467	0.0162173	0.0389957	0.0641613	0.112437	0.215995	0.155463	0.0829699	0.116301	0.122141	0.0860852	0.0374255	0.0716636	0.106428	0.090447	0.0552268	0.0618088	0.0885024	0.06052	0.151572	0.0857244	0.418246	0.0568067	0.10356	0.108086	0.381214	0.241745	0.138048
																															max wrong
Protein analysis order		19	30	6	22	27	5	3	29	8	12	23	2	7	26	18	15	4	24	21	14	1	13	25	9	20	17	28	16	10	11
