# Supplementary material for: SOMSpec as a General Purpose Validated Self-Organising Map Tool for Rapid Protein Secondary Structure Prediction From Infrared Absorbance Data
Source: Front Chem. 2022 Jan 27;9:784625. doi: 10.3389/fchem.2021.784625 (PMC8830495; doi:10.3389/fchem.2021.784625)
Supplement: Supplementary file 4 [file DataSheet2.xlsx]

## Sheet: SOMSPEC Input and output 50-ATR
			Myoglobin	Colicin A-C-terminal domain	ApoFerritin	Hemoglobin	Apolipoprotein E3	Troponin	Citrate synthetase	Parvalbumin	Glutathione-S-transferase	Fe superoxide dismutase	Phospholipase A2	Cytochrome c	Insulin	Triose Phosphate Isomerase	Dihydropteridine reductase	Peroxidase	Phosphoglycerate kinase	Lipoxidase	Transpeptidase	Penicillin Amidohydrolase	Lysozyme	Subtilisin Carlsberg	alpha-Lactalbumin	Subtilisin BPN9	Ovalbumin	Glucose Oxidase	Alcohol Dehydrogenase	Papain	Ricin	Ribonuclease A	Monellin	Ubiquitin	Pancreatic Trypsin Inhibitor	Pepsin	Rennin	Pepsinogen	Thaumatin	Carbonic Anhydrase	Chymotrypsinogen A	Trypsinogen	Xylanase	Immunoglobulin G	Superoxide dismutase	Lentil Lectin	Alpha Toxin	Soy Trypsin Inhibitor	Avidin
		Average	MBN	COL	FTN	HBN	APE	TRO	CSA	PAB	GST	SDF	PLA	CYC	INS	TPI	DPR	PER	PGK	LOX	R61	PAH	LSZ	SBC	ALA	SBN	OVA	UOX	ADH	PAP	RIC	RNA	MON	UBQ	TIP	PEP	REN	PGN	TMT	CAH	CTG	TGN	XYN	IGG	SOD	LCL	ATX	TIB	AVI
			F1	F2	F3	F4	F5	F6	F7	F8	F9	F10	F11	F12	F13	F14	F15	F16	F17	F18	F19	F20	F21	F22	F23	F24	F25	F26	F27	F28	F29	F30	F31	F32	F33	F34	F35	F36	F37	F38	F39	F40	F41	F42	F43	F44	F45	F46	F47
	1600		0.164805	0.223152	0.182387	0.201511	0.14663	0.230219	0.109948	0.240697	0.244827	0.200456	0.270744	0.206462	0.215882	0.193817	0.144339	0.285381	0.13318	0.184571	0.235532	0.247866	0.166301	0.279886	0.228512	0.369036	0.243746	0.177977	0.218928	0.258691	0.186135	0.225137	0.229467	0.244564	0.257	0.29177	0.270838	0.264061	0.207255	0.303226	0.218995	0.253568	0.170261	0.203522	0.266153	0.234946	0.25002	0.340119	0.222106
	1601		0.16606	0.222529	0.183702	0.20348	0.146889	0.230165	0.113285	0.237075	0.24734	0.2032	0.276988	0.207138	0.218122	0.195127	0.146557	0.289003	0.137748	0.186451	0.24057	0.252528	0.170072	0.283258	0.22738	0.371135	0.247208	0.178084	0.223292	0.261668	0.190619	0.228129	0.232635	0.246799	0.261565	0.29493	0.274685	0.267285	0.211315	0.308008	0.224632	0.257738	0.176575	0.208002	0.267881	0.240312	0.25457	0.341621	0.228999
	1602		0.167983	0.221617	0.185629	0.205831	0.147511	0.230654	0.117387	0.234166	0.250363	0.20665	0.284085	0.208327	0.220607	0.197239	0.14962	0.293185	0.143162	0.18904	0.24609	0.258081	0.174462	0.287214	0.226454	0.373733	0.251527	0.179106	0.228592	0.265677	0.195855	0.231861	0.236544	0.249531	0.265863	0.299214	0.279525	0.271543	0.21624	0.313955	0.231118	0.262732	0.183524	0.213371	0.270314	0.24652	0.259991	0.343879	0.236775
	1603		0.170294	0.221417	0.188182	0.20906	0.148615	0.231729	0.122352	0.231932	0.253993	0.210958	0.292105	0.210036	0.223285	0.200172	0.153636	0.297887	0.14956	0.192464	0.252154	0.264669	0.179555	0.291902	0.225852	0.376941	0.256883	0.181349	0.234857	0.270698	0.202078	0.236453	0.241274	0.252873	0.271903	0.304729	0.285506	0.277019	0.222246	0.321208	0.238433	0.268803	0.191323	0.219638	0.273607	0.253625	0.26648	0.346652	0.245584
	1604		0.173352	0.221129	0.19124	0.212776	0.150187	0.233354	0.128195	0.230373	0.258365	0.216104	0.30093	0.212276	0.22668	0.203897	0.158507	0.302942	0.156874	0.196715	0.25869	0.272221	0.185301	0.297501	0.226229	0.380866	0.263245	0.18482	0.241942	0.276782	0.209298	0.241844	0.246808	0.256675	0.278135	0.311388	0.29258	0.2836	0.229332	0.329746	0.24646	0.275992	0.200382	0.22683	0.277829	0.261581	0.274235	0.350241	0.255388
	1605		0.176736	0.221465	0.194809	0.216821	0.152312	0.235521	0.135015	0.22947	0.263564	0.222222	0.310559	0.215174	0.231012	0.208564	0.164108	0.308282	0.165051	0.20182	0.265661	0.280858	0.191734	0.303971	0.227883	0.385443	0.270602	0.18961	0.249916	0.283899	0.217632	0.248252	0.253266	0.260881	0.285476	0.319384	0.300823	0.291317	0.237535	0.339838	0.255306	0.284372	0.210976	0.235149	0.283258	0.270659	0.283346	0.354244	0.266252
	1606		0.181025	0.222329	0.199044	0.221619	0.154954	0.238364	0.142745	0.229108	0.269707	0.229322	0.321031	0.218914	0.236052	0.214162	0.170597	0.314044	0.174246	0.20797	0.273232	0.290786	0.198946	0.312031	0.230229	0.391282	0.279198	0.195884	0.259017	0.292363	0.227234	0.255707	0.260962	0.26565	0.294158	0.328685	0.310533	0.300458	0.247153	0.35128	0.265	0.294027	0.223063	0.244686	0.290005	0.281139	0.29393	0.359486	0.278475
	1607		0.185687	0.223408	0.203945	0.227553	0.158245	0.241908	0.151589	0.229223	0.276726	0.237709	0.332208	0.223494	0.241512	0.22094	0.178005	0.320248	0.184487	0.215182	0.281384	0.301974	0.206912	0.320886	0.232799	0.397806	0.289053	0.203519	0.269226	0.302132	0.238086	0.264396	0.269988	0.271348	0.303663	0.339724	0.321669	0.311051	0.258168	0.364308	0.27567	0.304884	0.236459	0.255671	0.29843	0.293573	0.305909	0.365283	0.292102
	1608		0.191295	0.225303	0.209678	0.234143	0.162103	0.246376	0.161473	0.230031	0.284842	0.247324	0.344209	0.229144	0.247611	0.228742	0.186539	0.327169	0.196075	0.223766	0.290326	0.314638	0.21576	0.331354	0.235881	0.405547	0.300496	0.212745	0.280934	0.313299	0.250514	0.274162	0.280548	0.277901	0.314891	0.352355	0.334488	0.323395	0.270813	0.378793	0.287247	0.317193	0.251508	0.26793	0.30851	0.307961	0.31958	0.372321	0.307506
	1609		0.197792	0.227167	0.216206	0.241975	0.166597	0.251652	0.172578	0.231647	0.29396	0.258332	0.356925	0.235726	0.254393	0.23766	0.196041	0.334796	0.208906	0.233577	0.299975	0.328562	0.225345	0.342945	0.239674	0.414333	0.3134	0.223339	0.294103	0.325589	0.26431	0.285082	0.292393	0.285402	0.326301	0.366894	0.348762	0.337366	0.284835	0.395005	0.299906	0.330777	0.268032	0.281627	0.320513	0.324648	0.334735	0.380023	0.324565
	1610		0.205465	0.230229	0.223659	0.251244	0.17172	0.257888	0.184814	0.234252	0.30432	0.270635	0.370316	0.243278	0.261726	0.247473	0.206866	0.343209	0.223412	0.244813	0.310333	0.3439	0.235769	0.356234	0.244365	0.424586	0.328104	0.235607	0.308972	0.339003	0.279837	0.296921	0.305752	0.293973	0.339587	0.383087	0.364738	0.353333	0.300506	0.412836	0.313561	0.345761	0.286259	0.296625	0.334335	0.34358	0.35162	0.389248	0.343857
	1611		0.213852	0.233212	0.231831	0.260655	0.177401	0.264887	0.197944	0.237684	0.315556	0.284006	0.384124	0.251552	0.26926	0.257922	0.218685	0.352161	0.23917	0.257094	0.321136	0.360211	0.246803	0.370657	0.249739	0.435589	0.344184	0.249128	0.325226	0.353368	0.296531	0.30955	0.320193	0.303333	0.351935	0.400691	0.381964	0.370682	0.317405	0.43207	0.32821	0.361769	0.305545	0.312621	0.349906	0.364615	0.369564	0.399018	0.365018
	1612		0.22305	0.237282	0.240821	0.271724	0.18367	0.272739	0.211692	0.242142	0.327601	0.298282	0.398378	0.260521	0.276636	0.268721	0.231637	0.361722	0.256206	0.270329	0.332347	0.377486	0.258379	0.386258	0.255842	0.44756	0.361841	0.263837	0.343007	0.368341	0.314594	0.32288	0.335585	0.313697	0.364733	0.419526	0.400458	0.389402	0.335543	0.452481	0.34398	0.37879	0.32584	0.329488	0.367378	0.387837	0.388557	0.409624	0.388449
	1613		0.233177	0.241456	0.250338	0.283219	0.190498	0.281338	0.225845	0.247542	0.340282	0.313244	0.4129	0.269901	0.28375	0.279631	0.245559	0.371764	0.274235	0.284191	0.343767	0.395406	0.270253	0.402388	0.262573	0.46039	0.380662	0.279229	0.361916	0.38383	0.333735	0.336575	0.351494	0.325028	0.377253	0.439208	0.419819	0.409003	0.35451	0.473658	0.360639	0.396533	0.346894	0.347006	0.386456	0.412929	0.40845	0.421047	0.413964
	1614		0.243622	0.245926	0.259985	0.294803	0.197745	0.29054	0.240013	0.253655	0.353241	0.328606	0.427423	0.279445	0.290287	0.290311	0.259883	0.382022	0.292843	0.298443	0.35515	0.413725	0.282253	0.418339	0.269592	0.473677	0.400034	0.294779	0.381435	0.399421	0.353537	0.35031	0.367459	0.336848	0.38894	0.459018	0.439474	0.428788	0.3737	0.495321	0.377892	0.414819	0.368274	0.364551	0.406739	0.439639	0.428798	0.432904	0.441097
	1615		0.254321	0.251387	0.27042	0.303256	0.205279	0.30064	0.253937	0.260814	0.366413	0.344302	0.442223	0.28952	0.296202	0.301	0.274157	0.393076	0.311951	0.313377	0.366852	0.432946	0.294584	0.433992	0.276889	0.487137	0.420591	0.310773	0.402559	0.415254	0.374181	0.364371	0.383849	0.348817	0.399891	0.479071	0.45972	0.449248	0.3933	0.517772	0.39612	0.434296	0.390195	0.381995	0.428485	0.468004	0.449511	0.445174	0.469988
	1616		0.265735	0.257353	0.282865	0.318485	0.213917	0.312187	0.267808	0.270017	0.38073	0.361943	0.457847	0.300857	0.301715	0.312703	0.290033	0.40621	0.332622	0.329536	0.379497	0.454053	0.307567	0.453241	0.284968	0.502947	0.444621	0.328376	0.426997	0.431928	0.396955	0.37934	0.402336	0.364645	0.412583	0.501787	0.482071	0.472708	0.414669	0.542673	0.417128	0.45555	0.414336	0.40151	0.454423	0.500556	0.472342	0.458946	0.502302
	1617		0.278674	0.263406	0.296067	0.340172	0.223625	0.324818	0.281976	0.280959	0.396703	0.381384	0.473333	0.312705	0.307254	0.325218	0.309359	0.421111	0.355418	0.346523	0.392678	0.476184	0.320805	0.472362	0.293731	0.519615	0.471784	0.348039	0.453297	0.449695	0.421621	0.393756	0.423317	0.384707	0.428827	0.526517	0.506576	0.499002	0.438235	0.570412	0.439346	0.477305	0.441821	0.423691	0.483243	0.536054	0.498417	0.476549	0.53856
	1618		0.290024	0.268292	0.30803	0.351232	0.232913	0.337209	0.295617	0.291683	0.412051	0.400082	0.487855	0.324051	0.312959	0.337668	0.32866	0.436061	0.378084	0.363455	0.406013	0.497618	0.334059	0.487157	0.301963	0.533217	0.498259	0.368263	0.478976	0.467847	0.445092	0.407668	0.4444	0.403004	0.440256	0.551036	0.530797	0.524396	0.462174	0.600386	0.460871	0.498757	0.470116	0.445139	0.511502	0.570617	0.524097	0.491098	0.575153
	1619		0.302494	0.27584	0.3202	0.363544	0.241865	0.350142	0.308777	0.303092	0.427013	0.418275	0.502774	0.336219	0.319478	0.350911	0.346877	0.451934	0.40056	0.381613	0.420946	0.519698	0.347729	0.505928	0.310159	0.54883	0.525189	0.389707	0.505744	0.486465	0.468037	0.423763	0.46626	0.419395	0.454825	0.576286	0.555164	0.549698	0.48723	0.631386	0.483595	0.522058	0.500271	0.46557	0.540394	0.604796	0.549638	0.507229	0.612174
	1620		0.315727	0.283596	0.333662	0.37872	0.251719	0.364496	0.322342	0.316306	0.443391	0.437983	0.518657	0.349887	0.32766	0.36587	0.366055	0.468966	0.42421	0.401688	0.437695	0.543499	0.361357	0.524562	0.319577	0.564987	0.554098	0.412817	0.533925	0.505993	0.492178	0.442069	0.490336	0.438134	0.470197	0.603063	0.580545	0.576524	0.514157	0.662946	0.508456	0.547554	0.534347	0.48754	0.571607	0.639985	0.577791	0.525961	0.650869
	1621		0.329595	0.292648	0.348278	0.392894	0.262719	0.380325	0.336602	0.331175	0.461347	0.459254	0.535442	0.365009	0.337627	0.38259	0.386456	0.48691	0.449371	0.423779	0.456604	0.569082	0.374781	0.54363	0.330209	0.582329	0.584479	0.43751	0.562947	0.52618	0.517198	0.461995	0.516935	0.459444	0.485637	0.630381	0.606871	0.604497	0.543217	0.694809	0.535101	0.575077	0.572935	0.511581	0.604609	0.675155	0.608782	0.546448	0.690913
	1622		0.344067	0.302764	0.36437	0.406695	0.274726	0.397575	0.351443	0.347556	0.480431	0.481555	0.55336	0.381721	0.348976	0.401053	0.408016	0.506022	0.476104	0.447869	0.478145	0.596377	0.388323	0.56307	0.341497	0.60102	0.616067	0.463406	0.593115	0.547015	0.542697	0.483688	0.54613	0.482294	0.501747	0.658176	0.634337	0.63334	0.57454	0.72705	0.563717	0.604596	0.615369	0.53727	0.63893	0.709251	0.641554	0.568064	0.731394
	1623		0.35969	0.314206	0.382678	0.424452	0.288263	0.416735	0.367429	0.366227	0.501295	0.505732	0.572875	0.400581	0.361796	0.422219	0.431974	0.527019	0.505418	0.474339	0.503046	0.625875	0.402256	0.585956	0.35389	0.623309	0.649677	0.490655	0.625479	0.568487	0.569411	0.507721	0.579039	0.508308	0.520202	0.687169	0.664037	0.66376	0.60913	0.759917	0.595873	0.636246	0.662624	0.566048	0.675858	0.74271	0.67677	0.592543	0.772629
	1624		0.376894	0.326896	0.402026	0.443274	0.302863	0.4372	0.384591	0.386515	0.523661	0.531406	0.593274	0.421015	0.376356	0.445468	0.458478	0.549087	0.537384	0.502489	0.530715	0.656458	0.41657	0.610359	0.367541	0.647588	0.683286	0.517747	0.65875	0.590708	0.596705	0.53293	0.615237	0.536679	0.541136	0.716205	0.695045	0.694015	0.645956	0.792654	0.630145	0.668743	0.713449	0.597134	0.713767	0.774683	0.714359	0.619714	0.813101
	1625		0.393622	0.338771	0.421129	0.456605	0.317811	0.457914	0.402242	0.406784	0.54596	0.557271	0.613891	0.442042	0.392352	0.470027	0.485606	0.571173	0.570774	0.531184	0.560272	0.686847	0.431477	0.63403	0.381938	0.671509	0.71462	0.542975	0.691506	0.613537	0.623001	0.559422	0.652996	0.564523	0.558174	0.743173	0.725423	0.721958	0.682781	0.823534	0.665265	0.701312	0.7645	0.62822	0.749796	0.803366	0.752226	0.645242	0.850484
	1626		0.412153	0.353564	0.440982	0.472171	0.333305	0.479446	0.420245	0.427728	0.568587	0.583412	0.635372	0.464276	0.410229	0.496173	0.513794	0.593977	0.60608	0.560715	0.592317	0.717595	0.447444	0.66101	0.397791	0.697538	0.744472	0.566398	0.724777	0.637521	0.649262	0.588155	0.692723	0.592293	0.577739	0.768678	0.755113	0.74815	0.719355	0.851814	0.701995	0.734781	0.814491	0.659701	0.784597	0.830879	0.789756	0.672978	0.884082
	1627		0.430691	0.368885	0.462202	0.489245	0.350057	0.502221	0.439134	0.450174	0.592436	0.611097	0.657835	0.487964	0.429891	0.524716	0.544199	0.617801	0.643848	0.591163	0.626286	0.749039	0.464308	0.68815	0.415504	0.722883	0.774143	0.588997	0.759184	0.66285	0.67661	0.61915	0.73477	0.622212	0.597888	0.793323	0.784537	0.7738	0.755994	0.877211	0.741047	0.769012	0.862956	0.693261	0.818877	0.859085	0.82696	0.701843	0.914731
	1628		0.451303	0.386533	0.484547	0.508032	0.367872	0.526124	0.459412	0.474293	0.617922	0.640497	0.681004	0.512968	0.451496	0.555574	0.577578	0.642479	0.684569	0.62213	0.661026	0.780494	0.482368	0.717187	0.435527	0.748652	0.803296	0.611216	0.79449	0.689577	0.705217	0.651655	0.778738	0.654431	0.621196	0.816961	0.813056	0.798702	0.792251	0.900051	0.781415	0.803097	0.9074	0.728974	0.852216	0.888524	0.863263	0.733723	0.941669
	1629		0.471247	0.403733	0.506647	0.524139	0.386056	0.550009	0.480707	0.498517	0.643639	0.670774	0.703954	0.538	0.474431	0.587668	0.611909	0.666873	0.726378	0.652387	0.694051	0.810494	0.501564	0.742322	0.456853	0.770463	0.830713	0.633064	0.828859	0.717113	0.733824	0.684891	0.822151	0.687392	0.643624	0.83903	0.839234	0.821947	0.826525	0.920343	0.820807	0.835834	0.944862	0.764714	0.882407	0.917272	0.897331	0.763495	0.96416
	1630		0.491898	0.421804	0.528632	0.540983	0.404332	0.573752	0.502826	0.522665	0.669289	0.701385	0.726725	0.562785	0.498757	0.620942	0.646528	0.691129	0.76848	0.681582	0.723663	0.838598	0.522445	0.767987	0.479609	0.791284	0.856902	0.655168	0.861882	0.744923	0.762811	0.719608	0.863597	0.720362	0.665831	0.859794	0.862776	0.843912	0.858192	0.938196	0.858532	0.867108	0.972873	0.79963	0.909152	0.944215	0.92761	0.793418	0.981331
	1631		0.512613	0.441563	0.550571	0.559272	0.422991	0.597486	0.525702	0.547221	0.695227	0.732453	0.749218	0.587296	0.524554	0.655397	0.681623	0.715238	0.810177	0.709614	0.7484	0.864735	0.544844	0.791552	0.50399	0.809844	0.882414	0.677915	0.892556	0.772348	0.792704	0.755273	0.901966	0.754074	0.691053	0.879901	0.884153	0.865242	0.887057	0.954041	0.893828	0.896617	0.9913	0.833923	0.932626	0.967961	0.953547	0.822838	0.99308
	1632		0.533598	0.461194	0.572052	0.576328	0.441959	0.621025	0.549417	0.571939	0.72132	0.763244	0.771047	0.611102	0.551514	0.690848	0.7168	0.738777	0.8505	0.736157	0.767019	0.888515	0.568675	0.8143	0.529828	0.828132	0.906666	0.701272	0.919534	0.798103	0.822942	0.791204	0.935365	0.788528	0.715203	0.898671	0.903454	0.885815	0.912634	0.967403	0.924853	0.923523	1	0.866695	0.951928	0.985958	0.974914	0.851663	0.999321
	1633		0.555155	0.482712	0.592577	0.592933	0.460919	0.643951	0.573324	0.596096	0.746719	0.792454	0.791614	0.633547	0.579095	0.726446	0.750655	0.761061	0.887474	0.760864	0.779065	0.909263	0.593718	0.834938	0.55651	0.845649	0.928462	0.724629	0.941632	0.820891	0.852264	0.826573	0.961391	0.822615	0.740703	0.916084	0.920335	0.905047	0.933882	0.978272	0.950708	0.946929	0.999241	0.89648	0.966988	0.997064	0.991107	0.878491	1
	1634		0.575226	0.503175	0.613362	0.607417	0.480208	0.666735	0.597024	0.620225	0.771088	0.818843	0.811378	0.655086	0.607132	0.762598	0.782227	0.782951	0.920182	0.784336	0.785928	0.927111	0.620109	0.853742	0.584469	0.862719	0.948945	0.748283	0.96012	0.840309	0.880563	0.861408	0.980266	0.854609	0.762795	0.932914	0.935977	0.924146	0.951182	0.986465	0.970926	0.967263	0.990357	0.922536	0.978285	1	1	0.901861	0.995851
	1635		0.598523	0.528187	0.636387	0.632518	0.501272	0.690815	0.621473	0.647339	0.796439	0.843859	0.831171	0.677449	0.637102	0.801553	0.812755	0.806088	0.948779	0.807409	0.78846	0.942265	0.648135	0.879057	0.616184	0.883356	0.969312	0.773553	0.975811	0.85594	0.908898	0.895533	0.993062	0.885984	0.794756	0.951239	0.952484	0.94518	0.965875	0.993081	0.987448	0.983867	0.974174	0.948602	0.988662	0.997223	0.9991	0.926572	0.987322
	1636		0.620866	0.551488	0.659359	0.651677	0.523685	0.714958	0.646632	0.67566	0.822089	0.866446	0.849634	0.699491	0.66807	0.841984	0.840943	0.828558	0.972956	0.828955	0.788451	0.954918	0.676721	0.899387	0.649732	0.901448	0.985762	0.798922	0.987433	0.86821	0.934407	0.925165	1	0.91671	0.827014	0.968355	0.968707	0.965118	0.979041	0.997841	0.997113	0.994849	0.954021	0.972606	0.996146	0.987379	0.993996	0.948541	0.976262
	1637		0.644186	0.574102	0.680771	0.667004	0.545462	0.737405	0.671341	0.70189	0.844639	0.883752	0.865517	0.719412	0.698302	0.880229	0.859965	0.848966	0.989112	0.847713	0.789223	0.964365	0.705959	0.916462	0.682292	0.918323	0.99494	0.82227	0.994767	0.877685	0.952814	0.950225	0.998448	0.942753	0.852083	0.981452	0.982096	0.980338	0.989776	1	1	0.999373	0.931983	0.989006	0.999683	0.971766	0.987467	0.965237	0.963286
	1638		0.666743	0.598482	0.701968	0.688043	0.567378	0.759158	0.695202	0.727131	0.864434	0.896808	0.87984	0.738538	0.727958	0.91473	0.869591	0.868167	0.99791	0.864872	0.792318	0.97166	0.735459	0.932518	0.714295	0.932447	0.99945	0.843335	0.998988	0.886301	0.966221	0.97099	0.990955	0.963443	0.881431	0.991378	0.992012	0.991515	0.996946	0.99918	0.997718	1	0.908793	0.997242	1	0.952106	0.978267	0.977346	0.948301
	1639		0.6917	0.622143	0.724061	0.707281	0.590993	0.7814	0.719223	0.75298	0.882757	0.908073	0.893062	0.75813	0.75728	0.94521	0.871258	0.886288	1	0.881095	0.798972	0.977603	0.764494	0.946825	0.746513	0.945984	1	0.862554	1	0.894724	0.976022	0.986473	0.978991	0.979713	0.904998	0.997593	0.998062	0.998188	1	0.995531	0.991729	0.997001	0.885445	1	0.998385	0.930856	0.96699	0.989031	0.931418
	1640		0.716426	0.648331	0.747109	0.728835	0.616502	0.803979	0.743183	0.779153	0.899356	0.918556	0.905183	0.778225	0.786122	0.97	0.868211	0.903142	0.996917	0.896456	0.809303	0.982377	0.792537	0.958713	0.77839	0.956541	0.997459	0.88037	0.998166	0.904139	0.983251	0.996189	0.964162	0.991457	0.930469	1	1	1	0.999032	0.989876	0.982796	0.991296	0.862422	0.997975	0.994837	0.909008	0.954596	0.995453	0.912945
	1641		0.742748	0.672928	0.771609	0.749794	0.644317	0.827012	0.767304	0.805544	0.914309	0.928715	0.916489	0.79896	0.814132	0.987218	0.863965	0.918642	0.990398	0.911171	0.823373	0.986506	0.819445	0.969754	0.80953	0.967131	0.992961	0.897156	0.994051	0.915042	0.988632	1	0.947578	0.997756	0.950111	0.997805	0.998101	0.997083	0.994395	0.98287	0.97197	0.983741	0.840258	0.991278	0.989572	0.887851	0.941924	1	0.893374
	1642		0.770302	0.701051	0.797539	0.772624	0.674298	0.850329	0.791539	0.831755	0.927644	0.938855	0.926941	0.820188	0.841066	0.997455	0.861714	0.932434	0.982342	0.925124	0.840567	0.990062	0.844996	0.978683	0.839349	0.976025	0.987382	0.912409	0.987719	0.927777	0.992581	0.999319	0.929868	1	0.968451	0.992142	0.992474	0.989754	0.985838	0.975196	0.960081	0.975142	0.819221	0.980733	0.982507	0.867583	0.929312	0.999859	0.873032
	1643		0.797593	0.72807	0.824263	0.794417	0.706565	0.873743	0.815728	0.857253	0.93965	0.948557	0.93651	0.841426	0.866398	1	0.862831	0.94441	0.974208	0.938004	0.859648	0.993176	0.869073	0.986054	0.867217	0.984028	0.98139	0.925617	0.979506	0.941809	0.995217	0.99449	0.911556	0.998751	0.981727	0.982873	0.983994	0.97911	0.973808	0.966702	0.947636	0.966166	0.79961	0.965954	0.973173	0.848567	0.917026	0.997409	0.852512
	1644		0.826521	0.756753	0.851745	0.815288	0.740579	0.896811	0.839535	0.881286	0.949962	0.957324	0.945166	0.86195	0.889543	0.99763	0.867537	0.954599	0.966739	0.949495	0.879592	0.995523	0.891396	0.990042	0.892498	0.989682	0.975685	0.936137	0.970052	0.956438	0.996476	0.987746	0.892912	0.994649	0.988705	0.971526	0.973006	0.96607	0.958147	0.957354	0.935279	0.957535	0.781567	0.94818	0.961999	0.830561	0.904533	0.992025	0.832067
	1645		0.853042	0.786475	0.880908	0.839484	0.777221	0.919391	0.862243	0.904027	0.958955	0.965539	0.953584	0.881945	0.910903	0.991672	0.8752	0.964043	0.960315	0.960259	0.899718	0.997254	0.912277	0.993722	0.916214	0.992672	0.971165	0.944901	0.96033	0.970672	0.997128	0.979857	0.874721	0.98635	0.996085	0.959522	0.960473	0.952416	0.939059	0.947435	0.923624	0.949426	0.764483	0.928574	0.949638	0.81379	0.8901	0.982185	0.811668
	1646		0.884218	0.816357	0.912158	0.867619	0.817203	0.941419	0.884523	0.926426	0.968304	0.974202	0.962458	0.90236	0.930819	0.98518	0.888111	0.972917	0.956343	0.970669	0.919235	0.998904	0.931329	0.998229	0.938781	0.996281	0.967608	0.953978	0.950026	0.982466	0.998342	0.970457	0.858081	0.975441	0.996793	0.947665	0.947625	0.939151	0.917392	0.937785	0.912086	0.940983	0.748626	0.909554	0.936695	0.798046	0.87364	0.971054	0.791958
	1647		0.91135	0.850118	0.941559	0.889279	0.857996	0.96113	0.906016	0.946818	0.977325	0.982169	0.970916	0.921906	0.948932	0.978659	0.90384	0.98078	0.953796	0.979934	0.937055	0.999949	0.94866	0.997868	0.958489	0.997282	0.964062	0.964325	0.939044	0.991425	0.999466	0.959754	0.842504	0.96335	1	0.936021	0.935347	0.926459	0.896126	0.929042	0.89968	0.932154	0.733978	0.890167	0.922106	0.782471	0.856764	0.957151	0.773726
	1648		0.939396	0.878712	0.9668	0.912917	0.896602	0.977172	0.92689	0.964073	0.985461	0.988307	0.978638	0.939743	0.964342	0.973255	0.92048	0.988152	0.951914	0.98771	0.953358	1	0.964236	1	0.974396	0.999706	0.961087	0.975934	0.928683	0.997034	1	0.950739	0.827925	0.949756	0.997837	0.925406	0.923788	0.914914	0.87687	0.921131	0.887635	0.923868	0.720823	0.869901	0.906627	0.767541	0.839879	0.943046	0.757393
	1649		0.962017	0.910034	0.985919	0.934914	0.932133	0.98935	0.946512	0.9784	0.992586	0.993272	0.98513	0.955989	0.97738	0.967888	0.936972	0.994149	0.949755	0.993769	0.967928	0.998873	0.977457	0.998886	0.9866	0.999021	0.957795	0.987023	0.917758	0.999737	0.999656	0.942583	0.813956	0.935571	0.996851	0.915353	0.911924	0.903604	0.859068	0.913079	0.875268	0.915895	0.708603	0.848655	0.890003	0.752714	0.823161	0.92633	0.74224
	1650		0.982327	0.936374	0.997294	0.950081	0.961318	0.997477	0.964637	0.989599	0.998074	0.996198	0.990203	0.970269	0.987881	0.962336	0.95215	0.998047	0.946578	0.997811	0.980456	0.996701	0.988017	0.99738	0.994743	0.999891	0.953867	0.995977	0.905658	1	0.998043	0.93571	0.800301	0.92056	0.991739	0.904886	0.899686	0.892253	0.842671	0.903602	0.862823	0.908633	0.697166	0.826703	0.872275	0.738185	0.807354	0.911056	0.728213
	1651		0.99525	0.96173	1	0.963253	0.983136	1	0.980141	0.996511	1	0.997332	0.993945	0.981423	0.995144	0.95612	0.963517	0.999735	0.94087	0.999691	0.990405	0.992664	0.995627	0.994199	0.998787	0.999054	0.949559	1	0.893091	0.998289	0.994583	0.930428	0.78709	0.903314	0.985642	0.894853	0.886799	0.880779	0.826321	0.892722	0.851198	0.902896	0.685788	0.804531	0.854323	0.724274	0.79117	0.89439	0.714772
	1652		1	0.9824	0.994985	0.979937	0.995555	0.995914	0.990659	0.999534	0.998768	0.998189	0.997429	0.989962	0.999011	0.949443	0.972256	1	0.933056	1	0.997667	0.986793	1	0.995959	1	1	0.945177	0.997988	0.881431	0.993774	0.990063	0.925431	0.776068	0.88267	0.97988	0.885755	0.874394	0.869541	0.809356	0.881367	0.841191	0.898048	0.674344	0.784989	0.8382	0.712055	0.772811	0.876928	0.701638
	1653		0.997577	0.989941	0.981134	1	1	0.984846	0.996609	1	0.996226	1	1	0.99659	1	0.942213	0.982966	0.997899	0.924827	0.997838	1	0.978832	1	0.998685	0.997996	0.999902	0.938942	0.990428	0.869245	0.985341	0.985597	0.916377	0.768556	0.862101	0.968508	0.875892	0.863897	0.858169	0.793471	0.871296	0.830209	0.891058	0.6637	0.769451	0.823028	0.700304	0.753591	0.858206	0.689843
	1654		0.987522	1	0.960417	0.993649	0.992515	0.969657	0.999458	0.998488	0.991739	0.999028	0.999643	1	0.998792	0.933285	0.994062	0.993639	0.916046	0.99247	0.997794	0.968453	0.997449	0.992502	0.991795	0.996575	0.930918	0.980271	0.855828	0.976149	0.979718	0.904785	0.76184	0.842415	0.962928	0.864556	0.854709	0.846726	0.780743	0.863622	0.818154	0.882458	0.65424	0.754929	0.807079	0.687748	0.736834	0.840734	0.680244
	1655		0.97494	0.999536	0.934342	0.990864	0.973163	0.950542	1	0.993839	0.98264	0.992528	0.994898	0.997541	0.994076	0.9228	0.99991	0.987877	0.904734	0.983522	0.991785	0.954703	0.993068	0.988748	0.980912	0.991519	0.922068	0.966692	0.842344	0.96806	0.970587	0.897123	0.75383	0.821911	0.953413	0.854895	0.845107	0.835283	0.770445	0.857524	0.808333	0.875018	0.645373	0.738896	0.791334	0.67523	0.722639	0.822929	0.672189
	1656		0.951271	0.997473	0.904116	0.982225	0.944069	0.92782	0.995471	0.985454	0.969373	0.981721	0.986033	0.989578	0.985466	0.909224	1	0.979523	0.890565	0.971759	0.981781	0.938331	0.985542	0.981769	0.966523	0.979842	0.911705	0.948331	0.827847	0.959647	0.959083	0.891603	0.74484	0.800939	0.945449	0.846284	0.833991	0.82295	0.760082	0.851253	0.800004	0.868289	0.636339	0.722294	0.77604	0.663114	0.709008	0.804801	0.664217
	1657		0.924218	0.983768	0.870657	0.970393	0.907686	0.901661	0.985442	0.9732	0.952658	0.967502	0.972335	0.976029	0.972366	0.892679	0.994752	0.967685	0.873771	0.957134	0.966911	0.919775	0.973838	0.973646	0.948936	0.965152	0.899203	0.925238	0.811737	0.949705	0.945341	0.885392	0.735287	0.780267	0.933015	0.836644	0.821556	0.809511	0.749756	0.843341	0.791763	0.861194	0.627314	0.706967	0.761174	0.651634	0.695752	0.787924	0.656264
	1658		0.888467	0.964768	0.835715	0.952645	0.866991	0.873104	0.970273	0.957352	0.933199	0.950196	0.953653	0.957662	0.955189	0.873146	0.984871	0.952322	0.854878	0.939775	0.947412	0.899458	0.958499	0.960262	0.928679	0.943428	0.884468	0.899193	0.793974	0.938549	0.928881	0.877138	0.72506	0.760486	0.919796	0.825625	0.807931	0.795048	0.739886	0.833778	0.782673	0.853002	0.618422	0.692757	0.746023	0.640434	0.682962	0.770764	0.648302
	1659		0.851994	0.940476	0.801086	0.928989	0.823878	0.84332	0.950835	0.938357	0.911401	0.928801	0.930455	0.935117	0.934293	0.851299	0.970194	0.933828	0.834388	0.919837	0.924355	0.877727	0.940448	0.945393	0.906481	0.920237	0.86806	0.87192	0.775266	0.926401	0.909297	0.867372	0.713881	0.741448	0.905352	0.813366	0.793352	0.77991	0.730984	0.822768	0.772998	0.843838	0.609788	0.679454	0.730534	0.629627	0.670864	0.754855	0.640321
	1660		0.811223	0.910114	0.767718	0.905174	0.780813	0.813111	0.928188	0.91632	0.887494	0.904413	0.903584	0.908988	0.910343	0.8278	0.950326	0.912163	0.812491	0.897491	0.898683	0.854817	0.920328	0.92747	0.882792	0.892402	0.850318	0.8443	0.755832	0.913209	0.886795	0.856511	0.701454	0.723244	0.888744	0.800577	0.777621	0.764148	0.72267	0.810755	0.762747	0.833703	0.601205	0.666499	0.714391	0.618941	0.65936	0.738481	0.632108
	1661		0.771557	0.880951	0.736162	0.875407	0.739077	0.782954	0.902663	0.891735	0.862075	0.876891	0.874629	0.880363	0.883943	0.803287	0.925646	0.888084	0.789531	0.873465	0.871685	0.831323	0.89898	0.908052	0.858185	0.864731	0.831846	0.816763	0.736256	0.899026	0.862229	0.844889	0.687928	0.705605	0.873649	0.787045	0.761163	0.74816	0.714625	0.797705	0.752263	0.822856	0.592571	0.653929	0.697716	0.608545	0.648261	0.72364	0.623699
	1662		0.730747	0.843033	0.706372	0.851574	0.699332	0.752727	0.874357	0.864364	0.83527	0.847767	0.844582	0.849937	0.854664	0.778322	0.896095	0.861521	0.76557	0.84794	0.843463	0.807389	0.876277	0.888835	0.832608	0.835265	0.812411	0.788822	0.716745	0.883436	0.836221	0.832241	0.673516	0.688903	0.855462	0.773259	0.743977	0.731866	0.706245	0.784084	0.741544	0.811007	0.583695	0.642009	0.680857	0.598336	0.636806	0.707701	0.614946
	1663		0.689063	0.802092	0.677705	0.821523	0.662313	0.723068	0.843614	0.835301	0.808061	0.817699	0.814246	0.818771	0.823679	0.752887	0.864622	0.833083	0.74135	0.821497	0.814559	0.783496	0.85264	0.867295	0.806528	0.804647	0.792033	0.761301	0.696901	0.866752	0.810251	0.817183	0.65865	0.673836	0.838089	0.75838	0.726496	0.715274	0.697604	0.770192	0.729743	0.797716	0.574845	0.630786	0.663416	0.587846	0.625519	0.6929	0.606044
	1664		0.652216	0.761974	0.650789	0.792741	0.62862	0.694937	0.813192	0.805573	0.780794	0.787336	0.784755	0.787678	0.793017	0.72806	0.832771	0.804508	0.717294	0.794937	0.786826	0.759839	0.829292	0.844865	0.781122	0.775823	0.771783	0.736032	0.677028	0.849825	0.785584	0.801019	0.643009	0.659519	0.816925	0.743152	0.709142	0.698836	0.688507	0.756279	0.717239	0.78316	0.566186	0.619352	0.645422	0.576834	0.615083	0.678039	0.597059
	1665		0.616839	0.726575	0.625188	0.765156	0.598107	0.668067	0.783236	0.775227	0.753353	0.757088	0.756643	0.756978	0.763292	0.704054	0.800542	0.776727	0.693204	0.768939	0.760483	0.73657	0.806521	0.822541	0.756309	0.748043	0.752231	0.712238	0.65747	0.833283	0.762114	0.784826	0.62673	0.645287	0.798815	0.728433	0.691916	0.682767	0.678526	0.742193	0.704736	0.768103	0.557503	0.607405	0.627346	0.56554	0.605003	0.663088	0.587831
	1666		0.584869	0.688936	0.600497	0.740321	0.570551	0.64261	0.753563	0.744595	0.726413	0.727631	0.730189	0.72721	0.734232	0.680924	0.768872	0.749644	0.66913	0.744023	0.735056	0.71403	0.783961	0.801478	0.731711	0.722437	0.733092	0.689227	0.637951	0.81668	0.739848	0.768297	0.610128	0.631534	0.777871	0.713957	0.674691	0.666882	0.667213	0.727471	0.692213	0.752419	0.548753	0.595586	0.609608	0.554209	0.595141	0.648741	0.578195
	1667		0.55386	0.653745	0.57644	0.712718	0.54558	0.618485	0.724165	0.713983	0.700041	0.69925	0.705214	0.698503	0.706143	0.658154	0.738327	0.723425	0.644997	0.720369	0.710364	0.692227	0.761485	0.778878	0.707096	0.697288	0.71426	0.666859	0.618431	0.80032	0.718578	0.75077	0.593415	0.618109	0.755425	0.699227	0.657416	0.651068	0.654541	0.711982	0.679261	0.736254	0.539919	0.583776	0.592003	0.542663	0.585437	0.634192	0.568028
	1668		0.527101	0.623559	0.553354	0.688575	0.523035	0.595665	0.695324	0.684036	0.674604	0.672289	0.682086	0.67136	0.679043	0.636307	0.708759	0.698619	0.620846	0.698141	0.686544	0.671448	0.739188	0.760128	0.682723	0.676249	0.695936	0.644986	0.599866	0.784102	0.698079	0.733115	0.577043	0.604234	0.735199	0.684614	0.640545	0.635551	0.64076	0.69591	0.666504	0.720173	0.531035	0.572388	0.575338	0.531323	0.575308	0.620632	0.557303
	1669		0.499539	0.587583	0.530704	0.665407	0.502187	0.573921	0.666071	0.65485	0.650581	0.647035	0.660178	0.645779	0.65252	0.614662	0.680892	0.674588	0.596928	0.676895	0.662579	0.651469	0.716425	0.741473	0.658441	0.65409	0.677305	0.623014	0.58175	0.767438	0.677778	0.714296	0.561466	0.590734	0.709738	0.669693	0.623939	0.619953	0.625816	0.679882	0.652938	0.703549	0.522251	0.561559	0.559205	0.519768	0.564268	0.606164	0.546048
	1670		0.475131	0.556502	0.508825	0.63643	0.483066	0.55326	0.63817	0.62669	0.627733	0.6232	0.639045	0.621415	0.627503	0.593589	0.655505	0.652099	0.573934	0.656638	0.639221	0.63192	0.69395	0.722394	0.634832	0.63391	0.658971	0.602031	0.563912	0.750734	0.657741	0.694469	0.546583	0.577356	0.685406	0.654029	0.607795	0.604579	0.610555	0.664425	0.638318	0.686213	0.513826	0.55083	0.543256	0.507774	0.553387	0.592866	0.534877
	1671		0.452931	0.529194	0.488369	0.612588	0.465231	0.533514	0.612331	0.599433	0.605193	0.600099	0.618805	0.598166	0.604681	0.573502	0.631596	0.6323	0.551855	0.637481	0.617244	0.612545	0.672492	0.703686	0.612104	0.615046	0.64178	0.58203	0.54698	0.734242	0.637658	0.675678	0.532077	0.563209	0.661447	0.639119	0.591937	0.589615	0.594894	0.649476	0.623922	0.668795	0.505418	0.539442	0.527757	0.495732	0.542733	0.578015	0.523771
	1672		0.431763	0.502927	0.468884	0.589331	0.448507	0.514576	0.588012	0.572795	0.583164	0.57778	0.59924	0.575886	0.583313	0.554264	0.608558	0.61411	0.530545	0.619087	0.595675	0.593549	0.651449	0.685679	0.589924	0.597062	0.625118	0.561963	0.53044	0.717528	0.617693	0.657915	0.517923	0.548761	0.638713	0.624612	0.57604	0.574733	0.578497	0.634559	0.60979	0.651502	0.496976	0.527614	0.512872	0.483887	0.532189	0.564031	0.512571
	1673		0.412613	0.479362	0.45056	0.565844	0.432811	0.496669	0.565037	0.546993	0.561789	0.556423	0.58034	0.55463	0.563572	0.535875	0.586128	0.597344	0.51015	0.601364	0.574388	0.575045	0.63088	0.666303	0.568607	0.579122	0.608731	0.541879	0.514062	0.700237	0.598118	0.640793	0.503991	0.534416	0.614467	0.609807	0.559965	0.559769	0.56129	0.619146	0.595697	0.63449	0.488426	0.515511	0.498374	0.472257	0.522148	0.550027	0.501139
	1674		0.394877	0.459763	0.433742	0.544433	0.417869	0.479543	0.542474	0.522313	0.541185	0.536133	0.562254	0.534426	0.544671	0.518482	0.563476	0.581746	0.490308	0.584015	0.552992	0.55732	0.610583	0.648273	0.547829	0.562834	0.592598	0.52158	0.498744	0.682288	0.578533	0.624886	0.490475	0.519377	0.593696	0.59512	0.54393	0.544866	0.543357	0.603376	0.582316	0.618148	0.479542	0.503445	0.48494	0.46131	0.511682	0.536043	0.489215
	1675		0.377641	0.436429	0.417964	0.527705	0.403661	0.463111	0.519049	0.499296	0.522352	0.517664	0.544555	0.515391	0.525569	0.501522	0.541908	0.566255	0.47126	0.566619	0.529834	0.540322	0.589591	0.631888	0.527276	0.546677	0.575905	0.500375	0.483971	0.662718	0.558595	0.608782	0.477956	0.504741	0.570541	0.58005	0.527629	0.529554	0.52439	0.587877	0.568681	0.601732	0.470375	0.492203	0.472427	0.450671	0.499723	0.521999	0.476602
	1676		0.359508	0.411873	0.402377	0.504102	0.389914	0.446909	0.495669	0.476765	0.504183	0.500291	0.526429	0.496412	0.50686	0.484285	0.522032	0.550677	0.453092	0.549097	0.505397	0.523068	0.568557	0.612067	0.507405	0.527987	0.55883	0.479772	0.468634	0.642754	0.538639	0.591127	0.465992	0.491044	0.544228	0.563645	0.511102	0.513833	0.505377	0.572884	0.55373	0.58446	0.461324	0.480742	0.459473	0.439527	0.487902	0.507249	0.464072
	1677		0.344678	0.395161	0.387662	0.483658	0.376328	0.430858	0.474367	0.454471	0.485572	0.483041	0.508581	0.477469	0.489438	0.467842	0.502509	0.536168	0.43553	0.531929	0.481704	0.505671	0.548861	0.594632	0.488784	0.511645	0.542666	0.461213	0.45387	0.62358	0.519127	0.57448	0.454073	0.477065	0.524959	0.547515	0.494939	0.498449	0.487491	0.558172	0.539558	0.567397	0.452374	0.468236	0.446571	0.428561	0.477545	0.492932	0.452101
	1678		0.329484	0.377633	0.373787	0.465936	0.362896	0.415029	0.453905	0.432539	0.466893	0.466249	0.49122	0.458818	0.472471	0.451933	0.482633	0.521886	0.418053	0.514888	0.458183	0.488571	0.529691	0.576624	0.470541	0.493868	0.526978	0.443537	0.439593	0.604598	0.499796	0.559076	0.442192	0.462777	0.504169	0.532159	0.478638	0.483137	0.469958	0.54318	0.526372	0.551023	0.443131	0.455391	0.434129	0.418081	0.467554	0.47789	0.440102
	1679		0.315274	0.361352	0.360356	0.447691	0.349617	0.399485	0.433619	0.411138	0.448792	0.450267	0.474097	0.440442	0.455382	0.436071	0.462938	0.506975	0.400732	0.497793	0.434209	0.471911	0.510225	0.55869	0.452468	0.476623	0.511173	0.426182	0.425211	0.585242	0.48071	0.543841	0.43056	0.448629	0.484316	0.51657	0.462091	0.467702	0.452462	0.527508	0.513381	0.535057	0.43373	0.443022	0.422055	0.407947	0.457346	0.463725	0.427991
	1680		0.300556	0.343864	0.346887	0.430847	0.336318	0.383994	0.413447	0.389909	0.431153	0.434867	0.456845	0.421965	0.438064	0.419885	0.44339	0.491033	0.383549	0.480461	0.409835	0.455374	0.490309	0.539653	0.434772	0.458009	0.494998	0.409198	0.410342	0.565561	0.461959	0.528052	0.419141	0.434998	0.462961	0.500493	0.445249	0.452063	0.435079	0.511123	0.50002	0.519174	0.424321	0.430892	0.40998	0.397784	0.447028	0.44838	0.415805
	1681		0.286219	0.327344	0.333226	0.411289	0.322801	0.368502	0.393887	0.368528	0.41361	0.419504	0.439483	0.403224	0.420905	0.403423	0.423769	0.474473	0.36647	0.463093	0.38587	0.438827	0.470368	0.520309	0.417544	0.43971	0.47876	0.392898	0.395082	0.546114	0.443796	0.511859	0.407722	0.422062	0.442285	0.483865	0.428368	0.436475	0.418095	0.493734	0.486463	0.503354	0.415028	0.418716	0.397794	0.387622	0.437423	0.433902	0.40376
	1682		0.272351	0.313143	0.319658	0.393151	0.30902	0.353002	0.374861	0.347109	0.395943	0.403989	0.42237	0.384463	0.404008	0.387109	0.403211	0.45751	0.349279	0.445934	0.363211	0.422475	0.450706	0.500414	0.400487	0.422107	0.462542	0.377307	0.379898	0.52702	0.426168	0.496041	0.396053	0.409435	0.423247	0.467512	0.411673	0.421132	0.401642	0.475299	0.473306	0.487973	0.405435	0.406476	0.385812	0.377834	0.428679	0.419202	0.391816
	1683		0.25857	0.298773	0.306609	0.375154	0.29477	0.337449	0.355437	0.326289	0.378467	0.388474	0.405753	0.366197	0.386752	0.37085	0.381389	0.439988	0.331914	0.428811	0.341189	0.406604	0.430943	0.480274	0.383088	0.405308	0.445912	0.361552	0.365382	0.507886	0.408196	0.480746	0.384468	0.396189	0.404332	0.451743	0.395284	0.405943	0.385395	0.456356	0.460559	0.473114	0.39515	0.394684	0.374596	0.368737	0.419192	0.405128	0.379631
	1684		0.244512	0.282053	0.293613	0.360679	0.279891	0.321389	0.334464	0.306305	0.361416	0.373684	0.388918	0.348278	0.368008	0.353899	0.358638	0.421111	0.314438	0.411035	0.318521	0.390662	0.410316	0.461577	0.364953	0.388238	0.428086	0.344494	0.351306	0.487953	0.388593	0.46474	0.373446	0.382351	0.385332	0.436101	0.378904	0.390641	0.368821	0.438298	0.446641	0.458016	0.383872	0.383653	0.363882	0.359809	0.407035	0.389682	0.366953
	1685		0.228078	0.260199	0.279364	0.343427	0.264474	0.304708	0.312612	0.285846	0.344133	0.358836	0.370653	0.329408	0.34881	0.33575	0.336717	0.401213	0.297419	0.392386	0.295691	0.373603	0.389205	0.439878	0.346592	0.367253	0.409487	0.326966	0.336198	0.467817	0.367723	0.446621	0.362719	0.368776	0.361986	0.419526	0.362554	0.375452	0.352266	0.421881	0.430168	0.441151	0.372169	0.372833	0.352135	0.350199	0.393869	0.373047	0.354554
	1686		0.213884	0.245046	0.264251	0.322716	0.248784	0.287991	0.292493	0.26495	0.325849	0.342101	0.351843	0.309944	0.331125	0.318015	0.315355	0.382189	0.281022	0.373774	0.275347	0.355755	0.369467	0.417968	0.329076	0.348291	0.391205	0.310749	0.320833	0.448349	0.34696	0.428097	0.351466	0.354469	0.344947	0.403332	0.347237	0.360938	0.33721	0.406759	0.412749	0.422583	0.360366	0.361555	0.339202	0.340597	0.38281	0.357974	0.343252
	1687		0.200064	0.231109	0.24923	0.304684	0.232934	0.271478	0.273605	0.244804	0.306737	0.324127	0.333797	0.291211	0.314631	0.301387	0.292629	0.36398	0.264409	0.355543	0.257482	0.337927	0.35106	0.397404	0.311911	0.33059	0.372934	0.294779	0.306327	0.428678	0.326071	0.410769	0.339474	0.337721	0.32946	0.388676	0.332481	0.346527	0.322889	0.391497	0.395779	0.403377	0.347678	0.349929	0.32632	0.332015	0.372839	0.342085	0.332397
	1688		0.186426	0.216084	0.234216	0.287894	0.217307	0.255116	0.254831	0.225819	0.287914	0.306277	0.316068	0.273155	0.298197	0.285202	0.269262	0.345211	0.247546	0.337267	0.240262	0.32014	0.332585	0.377328	0.294423	0.312769	0.353975	0.277786	0.291744	0.407773	0.304838	0.393538	0.327103	0.318316	0.312623	0.373829	0.317164	0.331409	0.30775	0.375069	0.377833	0.383816	0.334073	0.338705	0.313346	0.324358	0.361977	0.326871	0.321486
	1689		0.172137	0.200731	0.218958	0.269063	0.202043	0.238781	0.236156	0.207689	0.269495	0.288523	0.298012	0.2552	0.28165	0.268841	0.246175	0.325569	0.23063	0.318427	0.223314	0.301974	0.313796	0.356001	0.276503	0.293709	0.334064	0.260003	0.276369	0.38542	0.283179	0.374807	0.31391	0.297165	0.294187	0.357265	0.300784	0.314869	0.29126	0.357497	0.358005	0.36342	0.319892	0.32739	0.299534	0.316664	0.349553	0.310427	0.310724
	1690		0.158689	0.185698	0.20386	0.250348	0.187213	0.222579	0.21823	0.190387	0.251403	0.27034	0.279876	0.237409	0.265261	0.252564	0.223744	0.305818	0.213905	0.299161	0.207201	0.283573	0.295219	0.336009	0.258529	0.275682	0.313792	0.242425	0.260784	0.362277	0.261502	0.354506	0.299571	0.274587	0.276029	0.339088	0.283686	0.297254	0.274062	0.338802	0.336841	0.342542	0.305745	0.315297	0.284985	0.308737	0.335793	0.294215	0.30039
	1691		0.145393	0.171768	0.189099	0.231642	0.17288	0.206582	0.201228	0.173949	0.233668	0.251642	0.261671	0.21981	0.248967	0.236443	0.202423	0.286038	0.197508	0.279395	0.192322	0.264926	0.276914	0.315223	0.240528	0.257024	0.29333	0.225417	0.244855	0.338415	0.240187	0.332823	0.283154	0.251774	0.257794	0.319777	0.265595	0.278462	0.256129	0.319017	0.314868	0.321195	0.291914	0.30182	0.269783	0.300173	0.319857	0.276854	0.290456
	1692		0.132605	0.157887	0.174728	0.212661	0.15907	0.190886	0.18515	0.158224	0.216318	0.232353	0.243486	0.202393	0.232744	0.22047	0.182333	0.266317	0.181517	0.259356	0.178578	0.246319	0.258812	0.294924	0.222581	0.238997	0.27309	0.209067	0.228525	0.314412	0.219579	0.310004	0.264667	0.229459	0.239033	0.299511	0.246845	0.259066	0.237768	0.29797	0.292504	0.299638	0.278426	0.286611	0.253957	0.290712	0.301864	0.259291	0.280679
	1693		0.120659	0.145349	0.160807	0.194806	0.146057	0.175759	0.170211	0.143365	0.199671	0.212988	0.225559	0.185306	0.216617	0.204783	0.163796	0.246773	0.166199	0.239381	0.165606	0.228041	0.240854	0.274679	0.204885	0.220991	0.253348	0.193394	0.211603	0.290591	0.200466	0.286613	0.24411	0.208581	0.220903	0.278577	0.227829	0.239465	0.219266	0.275476	0.270364	0.278166	0.265196	0.269634	0.237517	0.280017	0.282159	0.241435	0.270531
	1694		0.109245	0.134026	0.147949	0.175683	0.133701	0.161352	0.156256	0.129789	0.183842	0.19408	0.208416	0.169115	0.200411	0.189547	0.145998	0.227651	0.151399	0.219815	0.152425	0.21051	0.223107	0.254242	0.187433	0.203823	0.233881	0.178274	0.195063	0.267074	0.182756	0.263458	0.222362	0.188725	0.203425	0.257399	0.209275	0.219916	0.201268	0.25187	0.249181	0.257173	0.251549	0.251264	0.220842	0.267947	0.261376	0.224044	0.258755
	1695		0.0998014	0.124286	0.136636	0.160853	0.12189	0.147317	0.142332	0.118143	0.168966	0.176364	0.191898	0.154012	0.183208	0.174487	0.12912	0.20845	0.137014	0.20014	0.13751	0.193297	0.205158	0.236277	0.169836	0.188699	0.214096	0.162881	0.179287	0.243374	0.165572	0.240847	0.200253	0.169583	0.188215	0.236391	0.190918	0.200049	0.183521	0.228243	0.228719	0.236526	0.236485	0.231594	0.203738	0.253045	0.237922	0.206017	0.243203
	1696		0.0887053	0.109885	0.125154	0.14683	0.110575	0.133114	0.127965	0.10664	0.154399	0.159267	0.174338	0.138232	0.164911	0.158431	0.114919	0.188562	0.123535	0.179638	0.119854	0.175142	0.186513	0.215289	0.152284	0.168638	0.194195	0.14687	0.162126	0.220069	0.148787	0.21706	0.178874	0.151746	0.16685	0.214376	0.172128	0.180101	0.165607	0.205965	0.206833	0.215063	0.219951	0.21076	0.184671	0.234217	0.211748	0.185066	0.223195
	1697		0.0786021	0.0973228	0.113045	0.130146	0.0999455	0.119595	0.115103	0.0945943	0.139918	0.142322	0.156629	0.122224	0.147585	0.142486	0.102944	0.169999	0.111361	0.159772	0.102461	0.157037	0.168631	0.195001	0.13636	0.150089	0.175638	0.132145	0.144669	0.198809	0.133958	0.193501	0.159066	0.135815	0.148673	0.192424	0.154755	0.161728	0.149666	0.185694	0.185259	0.193517	0.203202	0.189871	0.164581	0.213023	0.187938	0.16713	0.201522
	1698		0.0700874	0.0895185	0.101953	0.114739	0.0898678	0.107737	0.104128	0.083918	0.126226	0.126216	0.141184	0.108501	0.132149	0.128449	0.0910106	0.15394	0.0999974	0.142023	0.088109	0.140869	0.152453	0.176717	0.122475	0.135085	0.158532	0.119151	0.129857	0.179423	0.121656	0.173012	0.140958	0.120841	0.13665	0.172826	0.139831	0.145352	0.136826	0.166168	0.166875	0.173706	0.186043	0.170173	0.146444	0.192857	0.169054	0.150949	0.179551
	1699		0.0630977	0.0824977	0.0929328	0.101816	0.0805728	0.0970066	0.0937934	0.0755804	0.113835	0.111978	0.127654	0.0970735	0.117273	0.1161	0.0790933	0.138666	0.0890142	0.125572	0.0758449	0.126331	0.136893	0.160501	0.109192	0.122624	0.141531	0.106257	0.117328	0.160299	0.110378	0.155693	0.124125	0.106741	0.12457	0.155371	0.125793	0.129599	0.125178	0.146988	0.151221	0.155692	0.167541	0.152225	0.130863	0.173739	0.151604	0.13642	0.156874
	1700		0.056672	0.0744295	0.085189	0.0925113	0.0719837	0.0864274	0.083108	0.0683171	0.102137	0.0991318	0.114065	0.086121	0.101943	0.103364	0.0692949	0.122616	0.0788772	0.109313	0.0640438	0.111802	0.121181	0.142875	0.0957833	0.108729	0.124266	0.0925295	0.104722	0.141256	0.0989284	0.138592	0.108908	0.0937758	0.111476	0.138074	0.111253	0.113878	0.113195	0.129351	0.134768	0.138168	0.147371	0.135174	0.115497	0.153256	0.132088	0.119583	0.133601
	1701		0.0486736	0.0618753	0.076505	0.0819386	0.0638558	0.0758483	0.0731482	0.0597038	0.0902071	0.0870572	0.0996615	0.0743548	0.0874519	0.0897798	0.0617552	0.107155	0.0699317	0.0937069	0.0527692	0.096997	0.106248	0.124199	0.0834262	0.092289	0.108493	0.0796597	0.0912668	0.123975	0.0876595	0.120532	0.0953639	0.0823038	0.0942941	0.12064	0.0971264	0.099436	0.101509	0.114521	0.116773	0.120562	0.128294	0.118472	0.099405	0.131828	0.112571	0.103704	0.113128
	1702		0.0420492	0.053927	0.0675916	0.0699556	0.0559446	0.0662462	0.0647923	0.0510619	0.0786628	0.0756307	0.0864891	0.0636948	0.0752975	0.0775878	0.0544783	0.0944822	0.0619101	0.080254	0.044109	0.0838311	0.0934939	0.108546	0.073199	0.0796656	0.0950279	0.0694116	0.0799408	0.109134	0.0774687	0.10422	0.0833718	0.0715359	0.0839659	0.105443	0.0853902	0.0871537	0.0919748	0.101968	0.101081	0.104334	0.111969	0.102989	0.0851429	0.113168	0.0969117	0.0908092	0.0975006
	1703		0.036807	0.0476419	0.0599473	0.060731	0.0485156	0.0578788	0.057269	0.0442454	0.0683702	0.0650904	0.0754708	0.0551924	0.0648145	0.0673971	0.0469385	0.083537	0.0543117	0.0687995	0.0375367	0.0727247	0.0821885	0.0945891	0.0640772	0.0693037	0.0828755	0.0605651	0.0709831	0.0955071	0.0683648	0.0908112	0.072396	0.0612749	0.0752362	0.0928131	0.0752181	0.0760995	0.0837159	0.0901702	0.088548	0.0901862	0.097163	0.0892458	0.0735697	0.0977236	0.0840818	0.0789728	0.0842922
	1704		0.0321684	0.0415487	0.0533119	0.0528902	0.0421279	0.0504264	0.0502268	0.0386268	0.0593967	0.0559796	0.0656535	0.0478511	0.055399	0.0584053	0.040253	0.073063	0.0473522	0.0586985	0.0317359	0.0628272	0.0715357	0.0813961	0.0555486	0.0593224	0.0716758	0.0521308	0.062503	0.0827613	0.0602122	0.0791204	0.0624365	0.0525066	0.0658269	0.0812009	0.0654396	0.065854	0.0754011	0.0785994	0.0773222	0.0777204	0.0834411	0.077317	0.0635403	0.0842799	0.0723994	0.0684472	0.0722651
	1705		0.0275457	0.0359833	0.0472194	0.0452445	0.0364321	0.0436045	0.0436277	0.033436	0.051309	0.0478505	0.0565113	0.0410309	0.0469023	0.0499945	0.0346105	0.0631878	0.0411094	0.0496603	0.0264345	0.0537699	0.0616372	0.0689878	0.0476939	0.0497434	0.0614183	0.0443149	0.0542616	0.0712102	0.0526392	0.0680912	0.0535394	0.0447709	0.0573078	0.0699916	0.0562316	0.0565296	0.0670211	0.0676654	0.0665256	0.0664667	0.0710621	0.0665152	0.0542265	0.0720236	0.0615677	0.0583953	0.0614751
	1706		0.0238364	0.0305058	0.041639	0.0387962	0.0313234	0.0373779	0.0377465	0.0286635	0.0439145	0.0406934	0.0481135	0.0347867	0.0393682	0.0424321	0.0297565	0.0543432	0.0355228	0.0416394	0.0218048	0.0455528	0.0527302	0.058637	0.0406661	0.0417736	0.0522193	0.0374554	0.0468414	0.0608739	0.0455373	0.0581085	0.0456771	0.0379459	0.0494108	0.0599383	0.0479779	0.0482493	0.0589391	0.0581131	0.0567238	0.0562789	0.060118	0.0568128	0.0459351	0.0613004	0.0517944	0.0498962	0.0520431
	1707		0.0199682	0.0257161	0.0363032	0.0327559	0.026599	0.0316841	0.0324534	0.0241477	0.0370399	0.0342225	0.0404999	0.0291275	0.0328054	0.0354692	0.0254117	0.0465	0.0305233	0.0346268	0.0177562	0.0381246	0.0448571	0.0486786	0.0344651	0.0341191	0.0441742	0.031544	0.0401471	0.0517828	0.0388793	0.048906	0.0387757	0.0317687	0.0426913	0.0509772	0.0406095	0.0409822	0.0510619	0.0498451	0.0476924	0.047115	0.0506002	0.0477883	0.0383695	0.0516618	0.0430499	0.0414877	0.0438948
	1708		0.0165925	0.0206384	0.0311891	0.0272833	0.0223429	0.0265767	0.0277943	0.0199932	0.0308008	0.0284949	0.0336506	0.0240535	0.0271089	0.0293179	0.0214201	0.0395697	0.0260333	0.0285045	0.0142975	0.0315161	0.037823	0.0405549	0.028983	0.0277802	0.0370817	0.0265642	0.0341403	0.0437648	0.0327557	0.0407105	0.0326133	0.0263331	0.035608	0.0431933	0.0341167	0.0345953	0.0435665	0.0427105	0.0397632	0.0389752	0.0422502	0.0396892	0.0317241	0.0432758	0.0354529	0.0347932	0.0368441
	1709		0.0138046	0.0175119	0.0266713	0.022334	0.0185061	0.0221531	0.0235782	0.0166087	0.0254282	0.0233773	0.0278338	0.0198481	0.0222349	0.0240704	0.0177652	0.0335719	0.0220183	0.0233086	0.0115833	0.0259628	0.0316364	0.0335447	0.0241211	0.022833	0.0307938	0.0224996	0.0290694	0.0366377	0.0272662	0.0336506	0.0271531	0.0214138	0.0308698	0.0364593	0.0286274	0.0290273	0.0366577	0.0362991	0.0330238	0.0320683	0.0349764	0.0326346	0.0261113	0.0360305	0.0291121	0.0286532	0.0307329
	1710		0.0113503	0.0140495	0.0225968	0.018653	0.0151515	0.0182093	0.0197669	0.013633	0.0207007	0.0188791	0.022672	0.016118	0.0179821	0.0194961	0.0146524	0.0281336	0.0183917	0.0187941	0.00925027	0.0210449	0.0260346	0.0274573	0.0197534	0.0183752	0.0252257	0.0188472	0.0243805	0.0302294	0.0223203	0.0274991	0.0223027	0.0171799	0.0255765	0.030457	0.0236791	0.0240939	0.0301027	0.0304921	0.027094	0.0259974	0.0285366	0.026487	0.0212653	0.0295891	0.0235033	0.0233198	0.0252542
	1711		0.00903892	0.0111388	0.0186905	0.0147592	0.0122163	0.0146918	0.016368	0.0108665	0.0165317	0.0150003	0.018086	0.0127536	0.0143682	0.0154106	0.0120488	0.0232647	0.0151969	0.0149244	0.00718961	0.0166802	0.0211022	0.0220697	0.0160238	0.0144066	0.0204304	0.0155659	0.0199685	0.0245804	0.017954	0.0219795	0.0180713	0.0136406	0.0210776	0.0249637	0.0192325	0.0197951	0.0240784	0.025268	0.0217103	0.0206892	0.0230312	0.021054	0.01691	0.0237835	0.0186167	0.0185712	0.020501
	1712		0.00692613	0.00852404	0.0149065	0.0114952	0.00960947	0.0115829	0.0132823	0.00838515	0.0128537	0.0115695	0.0141154	0.00985546	0.0113143	0.0118323	0.00969159	0.018867	0.0123216	0.011618	0.00541944	0.0129199	0.0167716	0.0171913	0.0127795	0.0109816	0.0162702	0.0126638	0.0158812	0.0196299	0.014086	0.0170722	0.0143295	0.0105708	0.0168564	0.0200112	0.0152974	0.0159876	0.0187897	0.0204648	0.0169508	0.0160603	0.0182514	0.0162806	0.0130352	0.018651	0.0144621	0.0143871	0.0163803
	1713		0.00526608	0.00636505	0.0114895	0.00862138	0.00737308	0.00896252	0.0105021	0.00639819	0.00980156	0.00863425	0.0108397	0.00751502	0.00875044	0.00895492	0.00753973	0.0149208	0.0097312	0.00886564	0.00403961	0.00984621	0.0129749	0.0132143	0.00993062	0.00843735	0.0126605	0.0101904	0.0122619	0.0152666	0.0107797	0.0130139	0.0110312	0.00796095	0.0129127	0.0158011	0.011933	0.0126406	0.0143484	0.016007	0.0130788	0.0122463	0.0140806	0.0124235	0.00987609	0.0143879	0.0111384	0.0113726	0.0127992
	1714		0.00391581	0.00510163	0.00856171	0.00641281	0.00541625	0.00672411	0.00795106	0.00479151	0.00723082	0.00608972	0.00808013	0.00561341	0.00654533	0.00653866	0.0055932	0.011279	0.00739986	0.00655839	0.00288674	0.00726427	0.00962736	0.00955542	0.00735136	0.006415	0.00950596	0.00792309	0.00904359	0.0113487	0.00792623	0.00956791	0.00812099	0.00570785	0.0101272	0.0120789	0.00896204	0.0096519	0.0105215	0.0118191	0.00979207	0.00901757	0.0103853	0.00916187	0.00722815	0.0107044	0.00830926	0.00833787	0.00955287
	1715		0.00275616	0.00303059	0.0056492	0.00476304	0.0038368	0.00473441	0.00585063	0.0031373	0.00498744	0.00412652	0.0055191	0.00377579	0.00464648	0.00440829	0.00406554	0.00783344	0.00536209	0.00458724	0.00172478	0.004877	0.00658491	0.00661774	0.00514954	0.00416431	0.00680661	0.00565582	0.00575849	0.00793699	0.00559818	0.00646748	0.00559877	0.0041119	0.00638455	0.00847323	0.0060993	0.00699072	0.00697399	0.00796572	0.00664183	0.00617542	0.00726554	0.00634002	0.00475402	0.00741364	0.00572746	0.00609965	0.00672514
	1716		0.00107228	0.00189512	0.00303482	0.00164977	0.00236218	0.00302896	0.00399462	0.00180632	0.00305216	0.00260171	0.00349411	0.00243187	0.00295765	0.00261915	0.00230791	0.00481982	0.0033934	0.00303394	0.000871468	0.00307374	0.0040001	0.00343613	0.00325329	0.00215283	0.00420253	0.0035287	0.00318006	0.00480876	0.00359624	0.00370275	0.00335372	0.00251596	0.00392453	0.00512211	0.00363007	0.00445236	0.00405963	0.00444699	0.00396949	0.00378257	0.00452115	0.00379301	0.0027195	0.00468378	0.00360068	0.00369004	0.0043253
	1717		0.000675139	0.000743655	0.00148301	0.000558793	0.00106927	0.00158998	0.00200877	0.00113133	0.00156941	0.00141045	0.00201507	0.00157248	0.00145257	0.00139258	0.000599565	0.0023461	0.00151106	0.00168956	0.000571901	0.00179301	0.00189835	0.00191957	0.00152779	0.00201148	0.00182074	0.00172313	0.00177625	0.00198425	0.0017483	0.00186619	0.00147822	0.00103267	0.00147409	0.00258757	0.00177077	0.00210847	0.00190877	0.00164064	0.00218468	0.00194353	0.00203535	0.00180489	0.00154378	0.00254289	0.00193883	0.00209707	0.00207428
	1718		0	0	0	0	0	0	0	0	0	0	0	0	0	0	0	0	0	0	0	0	0	0	0	0	0	0	0	0	0	0	0	0	0	0	0	0	0	0	0	0	0	0	0	0	0	0	0
	1719		-0.00138205	-0.00148731	-0.00158239	-0.0018449	-0.00102035	-0.00160775	-0.00127553	-0.00166372	-0.001839	-0.001744	-0.00237242	-0.00203874	-0.00147882	-0.0018537	-0.000468153	-0.00202216	-0.00101025	-0.00187123	-0.00129812	-0.00214137	-0.00156784	-0.00171807	-0.00133906	-0.00247902	-0.00158786	-0.00170664	-0.00190995	-0.00130596	-0.00186606	-0.00248825	-0.00133964	-0.00119226	-0.00141666	-0.00251334	-0.00160353	-0.00167859	-0.00170393	-0.000626032	-0.00260407	-0.00217341	-0.00159325	-0.00219885	-0.00220832	-0.00282335	-0.00214656	-0.0020265	-0.00159059
	1720		-0.00232724	-0.00283868	-0.00337117	-0.00367207	-0.00224338	-0.00298454	-0.00232956	-0.00279505	-0.00351431	-0.00331647	-0.00416911	-0.00333696	-0.00284389	-0.00336616	-0.0014291	-0.00363204	-0.00210684	-0.00334278	-0.0022876	-0.00383193	-0.00280516	-0.0029695	-0.00243547	-0.00374027	-0.00317571	-0.00309174	-0.00299862	-0.00265241	-0.00370494	-0.00473952	-0.00264233	-0.00274127	-0.00246958	-0.00441159	-0.00278404	-0.00328553	-0.00280263	-0.000939048	-0.00441813	-0.00422144	-0.00295293	-0.00438854	-0.00384411	-0.0048801	-0.00386776	-0.00383119	-0.0027161
	1721		-0.00312947	-0.00362232	-0.0047701	-0.00487835	-0.00328469	-0.00405934	-0.00336832	-0.00347004	-0.00479487	-0.00450772	-0.00541984	-0.00411406	-0.0039552	-0.00441752	-0.00252967	-0.00503578	-0.00320344	-0.00445099	-0.00295028	-0.00505118	-0.00390688	-0.00440122	-0.00344202	-0.00486018	-0.00461537	-0.00440264	-0.0036671	-0.0041001	-0.00518149	-0.00636874	-0.00383414	-0.00412129	-0.00351294	-0.00587505	-0.00383666	-0.00479013	-0.00375236	-0.00152191	-0.00555924	-0.00576791	-0.00420417	-0.00610181	-0.00489715	-0.00626373	-0.00507459	-0.00526284	-0.00375789
	1722		-0.00355838	-0.00433399	-0.00579444	-0.00566776	-0.0039626	-0.0048943	-0.00433069	-0.00399293	-0.00571918	-0.00537496	-0.0063827	-0.00471745	-0.00479524	-0.00513686	-0.00343312	-0.00632172	-0.00417052	-0.00532301	-0.0034314	-0.00601428	-0.00489843	-0.00537691	-0.00437666	-0.00550167	-0.00579038	-0.00563109	-0.00439288	-0.00539594	-0.00621416	-0.00749437	-0.00482271	-0.00507886	-0.00482431	-0.00726428	-0.00487944	-0.00617189	-0.00467416	-0.00243937	-0.00648578	-0.00683371	-0.00528858	-0.0072562	-0.00571505	-0.0073108	-0.00594508	-0.00613998	-0.00474388
	1723		-0.00403495	-0.00457388	-0.00662768	-0.00629751	-0.00444482	-0.00561379	-0.00522433	-0.00452532	-0.00649907	-0.00608972	-0.00727608	-0.00532085	-0.00557403	-0.0057732	-0.0041641	-0.0075095	-0.00503398	-0.00606787	-0.00387622	-0.00692616	-0.00578828	-0.00649048	-0.00531131	-0.00636063	-0.00678544	-0.00671113	-0.00521415	-0.00649942	-0.00696602	-0.0084324	-0.00568192	-0.00581112	-0.00550392	-0.00868532	-0.00591239	-0.00747178	-0.00557733	-0.00342159	-0.00740257	-0.00768009	-0.00627289	-0.00819071	-0.00649205	-0.00823634	-0.00671665	-0.00720868	-0.00564614
	1724		-0.00434472	-0.00533353	-0.00739976	-0.00682969	-0.00479425	-0.0062711	-0.00601103	-0.00507672	-0.00718268	-0.00664246	-0.00812976	-0.00595167	-0.00633532	-0.00637266	-0.00474724	-0.00857948	-0.00581109	-0.00671281	-0.00434826	-0.00777656	-0.00655949	-0.00708438	-0.00615609	-0.0070565	-0.00763229	-0.00764278	-0.00601633	-0.00739031	-0.00750048	-0.00927169	-0.00645799	-0.00637439	-0.00656642	-0.0100958	-0.00686663	-0.00866931	-0.00643395	-0.00427429	-0.0082901	-0.00840108	-0.00711539	-0.00903361	-0.00722815	-0.00903099	-0.00742888	-0.00788418	-0.00640888
	1725		-0.004861	-0.00553343	-0.00815656	-0.00771667	-0.00512971	-0.00685735	-0.00675191	-0.00560911	-0.00781814	-0.00710943	-0.00889409	-0.00655507	-0.00701785	-0.00693522	-0.00532216	-0.00956111	-0.00655367	-0.00732142	-0.00485662	-0.00851426	-0.0072629	-0.00807067	-0.0068391	-0.0079372	-0.00841564	-0.00847548	-0.00667526	-0.00825082	-0.00797152	-0.0100616	-0.00716939	-0.00694705	-0.00700673	-0.0114426	-0.00775201	-0.00979519	-0.00724402	-0.00501905	-0.00906059	-0.00903847	-0.00781608	-0.00983069	-0.00786202	-0.00969476	-0.00808175	-0.00882181	-0.00706001
	1726		-0.00514694	-0.00588527	-0.00884455	-0.00822224	-0.00540926	-0.00735477	-0.00745459	-0.00601791	-0.00829955	-0.00752876	-0.00951946	-0.0070579	-0.00749037	-0.00734101	-0.00582317	-0.0103955	-0.00725307	-0.00784827	-0.00527419	-0.00910851	-0.00787308	-0.00856913	-0.00734237	-0.00839386	-0.00908254	-0.00916803	-0.00722915	-0.00899998	-0.00844256	-0.0106738	-0.00778839	-0.00747278	-0.0077342	-0.0125667	-0.00850951	-0.010788	-0.00791441	-0.00567746	-0.00961651	-0.00950868	-0.00834995	-0.0104537	-0.00835276	-0.0101809	-0.00857635	-0.00929567	-0.0075902
	1727		-0.00543288	-0.00608518	-0.00950961	-0.00870121	-0.00560494	-0.00779002	-0.00813437	-0.00634115	-0.00866543	-0.0078909	-0.0100456	-0.00747845	-0.00783164	-0.00763612	-0.00624204	-0.0111121	-0.00790067	-0.00826611	-0.005601	-0.00957982	-0.00840699	-0.00925847	-0.0078007	-0.00890488	-0.00963299	-0.00974516	-0.00782123	-0.0096479	-0.00887737	-0.0111675	-0.00830577	-0.00793278	-0.00819366	-0.0135211	-0.00920798	-0.0116887	-0.00852894	-0.0062927	-0.0101139	-0.0098326	-0.00877537	-0.0109026	-0.00879238	-0.0105922	-0.00894235	-0.00991067	-0.00804599
	1728		-0.00571088	-0.00634905	-0.0101288	-0.00899391	-0.00573773	-0.00812755	-0.00881414	-0.00658833	-0.00891576	-0.00821492	-0.0104525	-0.00779843	-0.00807665	-0.00786668	-0.0066527	-0.0117403	-0.00850509	-0.00852954	-0.00580978	-0.00990768	-0.00886463	-0.00975692	-0.00826803	-0.00935067	-0.0101093	-0.0101821	-0.00841331	-0.0101743	-0.00920348	-0.0115328	-0.00874924	-0.00836463	-0.00893071	-0.0143271	-0.00981791	-0.0124666	-0.00904105	-0.00688635	-0.010504	-0.0100416	-0.00915074	-0.0111866	-0.00916043	-0.0108727	-0.00917976	-0.0102131	-0.00843666
	1729		-0.00572677	-0.00643701	-0.0105034	-0.00901165	-0.00582858	-0.00834962	-0.00950155	-0.00665488	-0.00906019	-0.00850082	-0.010661	-0.00798128	-0.00822541	-0.00797735	-0.00706337	-0.0121919	-0.00906634	-0.00869305	-0.00584609	-0.0100921	-0.0092121	-0.0100963	-0.00870839	-0.00935067	-0.0105116	-0.010347	-0.00878575	-0.0106603	-0.00933936	-0.0116908	-0.00912803	-0.00874953	-0.00941888	-0.0148891	-0.0102212	-0.0131421	-0.00935763	-0.00744762	-0.0106796	-0.0100938	-0.00950109	-0.0113149	-0.00934446	-0.0109943	-0.00927868	-0.0104349	-0.00880873
	1730		-0.00579031	-0.00630108	-0.0109391	-0.00877216	-0.00583557	-0.00857168	-0.0100973	-0.00686403	-0.00920461	-0.00871049	-0.0109588	-0.0083104	-0.00838292	-0.00813413	-0.00726048	-0.0126336	-0.00956715	-0.00886564	-0.00600042	-0.0104097	-0.00955957	-0.0104251	-0.00905888	-0.00970948	-0.0107551	-0.0104542	-0.00935874	-0.0110045	-0.00933936	-0.0118488	-0.00946063	-0.00889974	-0.00950503	-0.0154618	-0.0106935	-0.0136846	-0.00977663	-0.00801969	-0.0109722	-0.0101356	-0.00973465	-0.0114523	-0.00958982	-0.0111438	-0.00943695	-0.010808	-0.00911569
	1731		-0.00620334	-0.00682883	-0.0118947	-0.00936643	-0.00575171	-0.00875822	-0.0104639	-0.00725382	-0.00931052	-0.0086819	-0.0113062	-0.00870352	-0.00855793	-0.00833702	-0.00737547	-0.0131833	-0.0100248	-0.00892922	-0.00634537	-0.0107683	-0.0100172	-0.0107008	-0.00928356	-0.0104488	-0.0109245	-0.0106356	-0.0103424	-0.0112677	-0.00918536	-0.0121944	-0.00983943	-0.00886219	-0.0104527	-0.016342	-0.0113624	-0.0141452	-0.0104284	-0.00893715	-0.0114891	-0.0101774	-0.00984309	-0.0116264	-0.0100294	-0.0111906	-0.00958533	-0.0109491	-0.00922731
	1732		-0.00654488	-0.00643701	-0.0126209	-0.0100228	-0.00562591	-0.00862498	-0.0107389	-0.00714924	-0.00913721	-0.00838646	-0.0110581	-0.00841097	-0.00854918	-0.00821713	-0.00804074	-0.0136545	-0.0106033	-0.00860221	-0.00635445	-0.0105122	-0.010407	-0.0114644	-0.00953519	-0.0104488	-0.0112738	-0.0106686	-0.010858	-0.0118751	-0.0088502	-0.0122438	-0.0102921	-0.00905933	-0.0107111	-0.0170101	-0.0118346	-0.0146058	-0.010894	-0.0103403	-0.0114891	-0.0098535	-0.0100433	-0.0115531	-0.0100192	-0.0106764	-0.00930835	-0.0108483	-0.00929242
	1733		-0.00591739	-0.00566137	-0.0120552	-0.00927774	-0.00535335	-0.00824303	-0.0111284	-0.0064077	-0.00864617	-0.00788137	-0.0102342	-0.00757901	-0.00833917	-0.00758079	-0.00897704	-0.013841	-0.0112077	-0.00804811	-0.00580071	-0.00973351	-0.0105003	-0.0115068	-0.00984075	-0.00907885	-0.0115913	-0.01038	-0.0103519	-0.0126445	-0.00831574	-0.0114242	-0.0105601	-0.00926587	-0.0111418	-0.0169783	-0.0118641	-0.0149436	-0.0109405	-0.0118191	-0.0106503	-0.00893398	-0.0103352	-0.0109393	-0.00920132	-0.00963867	-0.00856645	-0.0100619	-0.00955287
	1734		-0.00521048	-0.00447792	-0.0108627	-0.00833755	-0.00502488	-0.00824303	-0.0116325	-0.00623657	-0.00847286	-0.00761453	-0.010125	-0.00764301	-0.00833042	-0.00727645	-0.00905096	-0.0139294	-0.0115704	-0.00800269	-0.00544667	-0.00963105	-0.0104579	-0.011178	-0.0100834	-0.0088179	-0.0114749	-0.0101244	-0.00996037	-0.0128267	-0.00804399	-0.0107133	-0.0104677	-0.00912505	-0.0102229	-0.0170843	-0.0119723	-0.0150664	-0.0110709	-0.0124019	-0.0104163	-0.00824434	-0.0104854	-0.0104812	-0.00874126	-0.00934885	-0.00830926	-0.0103039	-0.0100366
	1735		-0.00571882	-0.00554143	-0.0108321	-0.0089673	-0.00496198	-0.00875822	-0.0121672	-0.00711121	-0.00888688	-0.00783372	-0.0110481	-0.00874923	-0.00868043	-0.0078759	-0.00830356	-0.014057	-0.011674	-0.00852046	-0.00570993	-0.0104405	-0.0104833	-0.0108811	-0.0101373	-0.0104488	-0.0112314	-0.0101162	-0.0104761	-0.0123611	-0.00839727	-0.0111971	-0.0103014	-0.00907811	-0.0108068	-0.0178373	-0.0123658	-0.0150868	-0.0114899	-0.0116032	-0.0115086	-0.00840108	-0.0103603	-0.0108751	-0.00945692	-0.0101529	-0.00894235	-0.0110399	-0.0102319
	1736		-0.00644956	-0.00679685	-0.0118717	-0.0101913	-0.00533238	-0.00924676	-0.0128088	-0.00776719	-0.00946457	-0.00839599	-0.011882	-0.0094532	-0.00921421	-0.00854914	-0.00798324	-0.0140079	-0.0118553	-0.00902006	-0.00594595	-0.0111167	-0.0105003	-0.0111462	-0.0101104	-0.0113078	-0.0114537	-0.0101739	-0.0107339	-0.0120776	-0.00920348	-0.0121352	-0.0103938	-0.00988547	-0.011228	-0.0183463	-0.0125232	-0.0152506	-0.0115271	-0.0102864	-0.0123961	-0.00899668	-0.0102352	-0.0116539	-0.0101828	-0.0107044	-0.00972382	-0.0118162	-0.0100459
	1737		-0.00644162	-0.00678085	-0.0126591	-0.010076	-0.00570977	-0.00936223	-0.0133892	-0.0076436	-0.00967639	-0.00885344	-0.0119713	-0.00933435	-0.00953798	-0.00867825	-0.00815572	-0.0138214	-0.0121748	-0.00912906	-0.00584609	-0.0111782	-0.0104579	-0.0109341	-0.0100924	-0.0110251	-0.0117819	-0.0103635	-0.0104665	-0.0121181	-0.00969264	-0.0124807	-0.010597	-0.01089	-0.0106441	-0.0182084	-0.0124249	-0.0154144	-0.0112478	-0.00947683	-0.0123084	-0.00916386	-0.0102185	-0.0120662	-0.0102135	-0.0103679	-0.00990187	-0.0119573	-0.00982262
	1738		-0.00655282	-0.00669289	-0.0129114	-0.01028	-0.00577966	-0.0091757	-0.0137711	-0.00715875	-0.00946457	-0.00891062	-0.0115742	-0.00886808	-0.00959923	-0.0084108	-0.00844319	-0.0136938	-0.0125547	-0.00892922	-0.00561007	-0.0108196	-0.0104325	-0.0110614	-0.0101014	-0.010949	-0.0120148	-0.0107428	-0.0101896	-0.0122396	-0.00956582	-0.0122635	-0.0107726	-0.0113781	-0.0109313	-0.0181024	-0.0123265	-0.0155577	-0.0110429	-0.00952001	-0.01185	-0.00875635	-0.0102352	-0.0119196	-0.00987609	-0.00952648	-0.00953587	-0.0117759	-0.00970169
	1739		-0.00617157	-0.00570935	-0.0124756	-0.0102711	-0.00573074	-0.00892699	-0.0140614	-0.00656932	-0.00910833	-0.00878673	-0.0110283	-0.0083744	-0.00958173	-0.00800502	-0.00868137	-0.0135171	-0.0129174	-0.0086658	-0.00529235	-0.010338	-0.0103138	-0.0107008	-0.0101283	-0.0101226	-0.0121312	-0.0110478	-0.00972162	-0.0123104	-0.00916725	-0.0117204	-0.010828	-0.0115565	-0.0100985	-0.0180281	-0.0120904	-0.0156396	-0.0107636	-0.0098762	-0.0112843	-0.00806671	-0.0102769	-0.0115073	-0.00932401	-0.0085916	-0.0090017	-0.0116045	-0.0097203
	1740		-0.00575854	-0.00565338	-0.0120475	-0.00973896	-0.00567483	-0.00889145	-0.0142447	-0.00653129	-0.00899279	-0.00865331	-0.0108893	-0.00839268	-0.00952923	-0.00791279	-0.00847604	-0.0133895	-0.0130987	-0.00858404	-0.00525604	-0.0102868	-0.0101613	-0.0100751	-0.0100744	-0.0100683	-0.0118877	-0.0113529	-0.00962613	-0.0121282	-0.00882302	-0.0113749	-0.0107356	-0.011303	-0.0099932	-0.0180494	-0.011992	-0.0155372	-0.0106612	-0.00981144	-0.0112258	-0.00754425	-0.0101601	-0.0112691	-0.00915021	-0.00814285	-0.008883	-0.0115339	-0.0097203
	1741		-0.00625894	-0.00641302	-0.0123227	-0.0098454	-0.00571676	-0.00902469	-0.0143745	-0.00698762	-0.00914684	-0.00863425	-0.0111275	-0.00873095	-0.00952048	-0.00814335	-0.00817215	-0.0133208	-0.0131937	-0.00865671	-0.00547391	-0.0104712	-0.0100596	-0.0103402	-0.00994859	-0.0107968	-0.0115808	-0.0116414	-0.00993172	-0.0118447	-0.00886832	-0.011523	-0.0106525	-0.0111528	-0.0105962	-0.0181236	-0.011992	-0.0153837	-0.0106519	-0.00926096	-0.0115866	-0.00741886	-0.00995988	-0.0113424	-0.00939557	-0.00804001	-0.00918965	-0.0117759	-0.00955287
	1742		-0.00617157	-0.00659694	-0.0125139	-0.00941078	-0.00589148	-0.0089714	-0.0145731	-0.00699713	-0.00917572	-0.00872002	-0.0110184	-0.00857553	-0.00945047	-0.00812491	-0.00816394	-0.0130459	-0.0133577	-0.00857496	-0.00541036	-0.010297	-0.00984771	-0.0100963	-0.00978683	-0.0101661	-0.0114114	-0.0116497	-0.00970253	-0.0117131	-0.00901325	-0.0114736	-0.0105785	-0.0114157	-0.0104814	-0.0177418	-0.0116379	-0.0152301	-0.0102515	-0.00860254	-0.0114013	-0.00728302	-0.00980139	-0.0113332	-0.00927289	-0.00762866	-0.00926878	-0.0115843	-0.00930172
	1743		-0.00599682	-0.00635705	-0.0122845	-0.00878103	-0.00596835	-0.00878486	-0.0147335	-0.00674995	-0.00906981	-0.00873908	-0.0106511	-0.00820069	-0.00931922	-0.00791279	-0.0080818	-0.0127416	-0.0135391	-0.00836603	-0.00522881	-0.0100204	-0.00961041	-0.0100221	-0.00962506	-0.00975297	-0.0112314	-0.0115507	-0.00931099	-0.0116726	-0.00890455	-0.0111181	-0.0104677	-0.011472	-0.0100794	-0.0172328	-0.0111853	-0.0150664	-0.00981387	-0.00814921	-0.0109722	-0.00698	-0.00966792	-0.0111317	-0.00893551	-0.00710513	-0.0091204	-0.0114633	-0.0091715
	1744		-0.00595711	-0.00636505	-0.0121087	-0.00855042	-0.00596137	-0.00864274	-0.0147106	-0.00669291	-0.00895427	-0.00861518	-0.0104029	-0.00799956	-0.00918796	-0.00776523	-0.00780255	-0.0125256	-0.0136254	-0.00817528	-0.00523788	-0.00988719	-0.00941549	-0.00976753	-0.0093914	-0.00968773	-0.0109985	-0.0115013	-0.00921549	-0.0114398	-0.00866903	-0.0108318	-0.0103199	-0.0111247	-0.00991663	-0.0169677	-0.0109296	-0.0148924	-0.00959041	-0.00791175	-0.0107966	-0.00673967	-0.00943436	-0.0109118	-0.00875148	-0.00674987	-0.00903138	-0.0112718	-0.00904127
	1745		-0.00596505	-0.00648499	-0.0121163	-0.00879877	-0.00597534	-0.00850062	-0.0146571	-0.00665488	-0.00880985	-0.00844364	-0.0101647	-0.00780757	-0.00911796	-0.00763612	-0.00760544	-0.0122999	-0.0136686	-0.00802994	-0.00530143	-0.00972326	-0.00927142	-0.00956603	-0.00913078	-0.00961162	-0.0108292	-0.0114518	-0.00920594	-0.0111867	-0.00848786	-0.0106738	-0.010172	-0.0106928	-0.00991663	-0.0168404	-0.0107525	-0.0147491	-0.00944143	-0.0078362	-0.0106698	-0.00660383	-0.00917577	-0.0107194	-0.0085879	-0.00644136	-0.00893246	-0.0112213	-0.00884594
	1746		-0.00579031	-0.00622111	-0.0120628	-0.0084972	-0.0060033	-0.00826968	-0.0146342	-0.00647425	-0.00854989	-0.00830069	-0.0097974	-0.00750587	-0.00896045	-0.00739634	-0.00744117	-0.012025	-0.0137031	-0.0078301	-0.00522881	-0.0093954	-0.00910193	-0.00920545	-0.00887016	-0.00918758	-0.0106386	-0.0113116	-0.00913909	-0.010964	-0.00823422	-0.0104072	-0.00998725	-0.0102328	-0.00960075	-0.0166071	-0.0105164	-0.0145751	-0.00922727	-0.00787937	-0.0103382	-0.0064053	-0.00892552	-0.0104079	-0.00831186	-0.00604871	-0.00869505	-0.0108886	-0.008632
	1747		-0.00560762	-0.00606119	-0.0118488	-0.00816902	-0.00599631	-0.00796767	-0.0145502	-0.00618904	-0.00820327	-0.00816727	-0.00930108	-0.00717675	-0.00868043	-0.00710123	-0.00720299	-0.0117207	-0.013729	-0.00755759	-0.00505633	-0.00898556	-0.00888158	-0.00902516	-0.00863649	-0.00875266	-0.0103952	-0.0110808	-0.00911044	-0.0107615	-0.00781753	-0.0100221	-0.00976552	-0.00969771	-0.0095146	-0.0162784	-0.0102311	-0.0143704	-0.00897587	-0.00800889	-0.00989935	-0.00611273	-0.00868361	-0.00995896	-0.00799493	-0.00564671	-0.00834883	-0.0103946	-0.00841806
	1748		-0.00538523	-0.0055974	-0.0115965	-0.0077344	-0.00594739	-0.00765678	-0.0143287	-0.00597038	-0.00788554	-0.00800526	-0.00885439	-0.00690248	-0.00837417	-0.00682455	-0.00686625	-0.011436	-0.013729	-0.007276	-0.00489293	-0.00864745	-0.00865276	-0.0089191	-0.00840283	-0.00826338	-0.0100458	-0.010817	-0.00919639	-0.0105793	-0.00737366	-0.00958766	-0.0095253	-0.00902178	-0.00893071	-0.0159072	-0.0099458	-0.014094	-0.00875241	-0.00811683	-0.00949947	-0.0058515	-0.00841668	-0.00950086	-0.00771889	-0.0053195	-0.00804218	-0.00996108	-0.00820412
	1749		-0.00532168	-0.00563738	-0.0114589	-0.00743283	-0.00585654	-0.00734589	-0.0138628	-0.00593235	-0.00761595	-0.00772889	-0.00848711	-0.00667392	-0.0079804	-0.00658477	-0.00654593	-0.011171	-0.01366	-0.00694899	-0.00480215	-0.00837082	-0.00842394	-0.00882365	-0.00814221	-0.00808942	-0.00959065	-0.0105779	-0.00938738	-0.0103869	-0.00696602	-0.00924207	-0.00926662	-0.0082332	-0.00898814	-0.0155254	-0.00971953	-0.0137255	-0.00859412	-0.0081708	-0.00922639	-0.00568431	-0.00813307	-0.00907942	-0.00754509	-0.00506708	-0.00782456	-0.00947714	-0.00792507
	1750		-0.00529785	-0.00534952	-0.0109085	-0.007149	-0.0058146	-0.00693729	-0.0133052	-0.00565665	-0.00733673	-0.00732863	-0.0078816	-0.00612538	-0.00756913	-0.00621588	-0.00660342	-0.0107489	-0.0135995	-0.00648572	-0.00452074	-0.00785853	-0.008068	-0.0089085	-0.00788159	-0.00740443	-0.00925191	-0.0101574	-0.0089863	-0.0103161	-0.00670332	-0.0087385	-0.00898021	-0.00766992	-0.0087297	-0.0148467	-0.00925716	-0.0133366	-0.00816581	-0.00813842	-0.00868997	-0.00547533	-0.00792452	-0.00859384	-0.00711569	-0.00472117	-0.00755747	-0.00896296	-0.00769252
	1751		-0.00447975	-0.0047338	-0.00983068	-0.00560567	-0.00575869	-0.0065731	-0.0128393	-0.00527637	-0.00705751	-0.00688071	-0.00726616	-0.00555855	-0.00721036	-0.00579165	-0.00654593	-0.0101992	-0.01347	-0.00608604	-0.00414855	-0.00735648	-0.00757646	-0.00816612	-0.00756704	-0.00604532	-0.00886024	-0.00961324	-0.00815547	-0.0100832	-0.00649498	-0.00799795	-0.00856446	-0.00704093	-0.00781078	-0.0139559	-0.00865707	-0.0128863	-0.00763508	-0.00784699	-0.00801701	-0.00524545	-0.00770764	-0.00812658	-0.00651249	-0.00452485	-0.00730028	-0.00842861	-0.007553
	1752		-0.00460683	-0.00513362	-0.0093873	-0.0056855	-0.00568881	-0.00651981	-0.0124956	-0.00551404	-0.007019	-0.00657575	-0.00729594	-0.00572311	-0.00715786	-0.00578243	-0.0059053	-0.00983597	-0.0131505	-0.00611329	-0.00424841	-0.00741796	-0.00723747	-0.00796462	-0.00715364	-0.00690427	-0.00846857	-0.00927521	-0.00805042	-0.00948592	-0.00635004	-0.00778072	-0.00811175	-0.00615847	-0.00791607	-0.0137226	-0.00841113	-0.0124973	-0.00753266	-0.00727492	-0.0079975	-0.00544398	-0.00732393	-0.00798915	-0.0064716	-0.0048614	-0.00740909	-0.00850927	-0.00734836
	1753		-0.00483717	-0.00526156	-0.00944081	-0.00657247	-0.00579364	-0.00646651	-0.0122283	-0.00567566	-0.00700937	-0.00651857	-0.00737535	-0.00584197	-0.00723661	-0.00588387	-0.00542072	-0.0094335	-0.0128051	-0.00619504	-0.00438457	-0.00743845	-0.00694085	-0.00768888	-0.00672227	-0.00706737	-0.00829919	-0.00892069	-0.00794538	-0.00884812	-0.00634098	-0.00794858	-0.0077422	-0.00564213	-0.00735132	-0.0137544	-0.00811601	-0.0121698	-0.00732781	-0.00658413	-0.00805602	-0.0058515	-0.00690685	-0.00804412	-0.00657384	-0.00518861	-0.00750801	-0.00841853	-0.00694838
	1754		-0.0045274	-0.00504566	-0.00934144	-0.00638621	-0.0058775	-0.00619115	-0.0118846	-0.00537144	-0.00678792	-0.00644233	-0.00703785	-0.00546713	-0.00714036	-0.0056902	-0.00524824	-0.00892305	-0.0125029	-0.00601337	-0.00424841	-0.00711058	-0.00661881	-0.00723285	-0.00634481	-0.00650198	-0.00808748	-0.00850846	-0.00751564	-0.00844318	-0.00618699	-0.00779059	-0.00744655	-0.00527601	-0.00670042	-0.0133196	-0.0076438	-0.0117297	-0.00689951	-0.00609842	-0.00761713	-0.00598734	-0.00656484	-0.00787921	-0.00630802	-0.00510447	-0.00730028	-0.0080959	-0.00652051
	1755		-0.00445592	-0.00481377	-0.00901273	-0.00616446	-0.00577267	-0.00578255	-0.0114187	-0.00500066	-0.00639316	-0.00621361	-0.00655145	-0.00499173	-0.00679909	-0.00530286	-0.00502649	-0.00844205	-0.0121489	-0.00565003	-0.00402146	-0.00661879	-0.00629677	-0.00699953	-0.00602128	-0.00615405	-0.0077064	-0.00809623	-0.00717185	-0.00808885	-0.00577935	-0.00732651	-0.00714167	-0.00476906	-0.00657599	-0.0126303	-0.00720111	-0.0111974	-0.00648982	-0.00585016	-0.00697343	-0.0058515	-0.00623118	-0.00739363	-0.0058684	-0.00481466	-0.00691449	-0.00743048	-0.00613914
	1756		-0.00389992	-0.00427002	-0.00825593	-0.00532184	-0.00554903	-0.00532066	-0.0108993	-0.00451581	-0.00591175	-0.00589911	-0.00594594	-0.00446147	-0.00630031	-0.00485097	-0.0047226	-0.00792178	-0.0117172	-0.00521401	-0.00368558	-0.00601428	-0.00591541	-0.00652229	-0.00570674	-0.00506676	-0.00724062	-0.0075356	-0.00665616	-0.00777501	-0.00525396	-0.00662546	-0.00677211	-0.00426211	-0.00592509	-0.0117501	-0.00662069	-0.010614	-0.00598702	-0.00564508	-0.0062322	-0.00559027	-0.00590586	-0.00677062	-0.00529587	-0.00448745	-0.00638033	-0.00678523	-0.00585078
	1757		-0.00355838	-0.00391019	-0.00753736	-0.00450582	-0.00525551	-0.00496536	-0.0103264	-0.00427814	-0.0055555	-0.00555603	-0.00554888	-0.00421463	-0.00589779	-0.00452818	-0.00425444	-0.0074506	-0.0111991	-0.0049415	-0.00354942	-0.00567617	-0.00554251	-0.00631019	-0.00534726	-0.00491454	-0.00673251	-0.00701618	-0.00633147	-0.00737006	-0.00481915	-0.00603302	-0.00632865	-0.00358618	-0.00539863	-0.0110078	-0.00615833	-0.0100306	-0.00561458	-0.00529969	-0.00574455	-0.00546488	-0.00550546	-0.00625756	-0.00490737	-0.00441266	-0.00601432	-0.00641219	-0.00561824
	1758		-0.00351072	-0.00395816	-0.0072163	-0.00486061	-0.00498994	-0.00470776	-0.00972305	-0.00424961	-0.00532442	-0.00520342	-0.00536028	-0.00415977	-0.00563528	-0.00438985	-0.00379451	-0.0070285	-0.0106378	-0.00478708	-0.00355849	-0.00550199	-0.005212	-0.00603445	-0.00493386	-0.00487105	-0.00630908	-0.00658746	-0.00615003	-0.00681326	-0.00454739	-0.00582566	-0.00590366	-0.00299474	-0.00512104	-0.0106154	-0.00582385	-0.0094779	-0.00536318	-0.00483556	-0.00559825	-0.00548578	-0.00506335	-0.00599186	-0.00477447	-0.0044781	-0.00582638	-0.00613998	-0.00529268
	1759		-0.00334392	-0.00373427	-0.00709399	-0.00478965	-0.00475232	-0.00441464	-0.00915784	-0.00407849	-0.00500669	-0.00485081	-0.00506249	-0.00393121	-0.00538152	-0.00417773	-0.0034824	-0.00658676	-0.0100766	-0.00454182	-0.00348587	-0.00520487	-0.00488995	-0.00564205	-0.00452944	-0.00464272	-0.00590683	-0.00620821	-0.00591128	-0.00630707	-0.00421222	-0.00562818	-0.00551562	-0.00259106	-0.00466158	-0.0101912	-0.00550905	-0.00889448	-0.00510247	-0.00445778	-0.00532517	-0.00541263	-0.00466296	-0.00572617	-0.00458022	-0.00435656	-0.00551972	-0.00578711	-0.0048927
	1760		-0.00318507	-0.00335844	-0.00675763	-0.00452356	-0.00443783	-0.00397051	-0.00856973	-0.00361265	-0.00448677	-0.00445054	-0.00448675	-0.0034101	-0.00493525	-0.00372584	-0.00335921	-0.00610576	-0.00949807	-0.00406947	-0.00321354	-0.00459012	-0.00451706	-0.00522844	-0.00416097	-0.00415344	-0.0054834	-0.00577949	-0.00550065	-0.00590212	-0.00368683	-0.00512461	-0.00514607	-0.00239392	-0.00443185	-0.00950189	-0.00508603	-0.00825989	-0.00470209	-0.00429588	-0.00468147	-0.00505737	-0.00432095	-0.00515813	-0.00408948	-0.00387977	-0.00494599	-0.00507128	-0.00447413
	1761		-0.00249404	-0.0025908	-0.00574858	-0.00372529	-0.00406044	-0.00342867	-0.00798161	-0.00289962	-0.00386093	-0.00402169	-0.00372242	-0.00271528	-0.00440147	-0.00313561	-0.00325243	-0.00553641	-0.00890228	-0.00350629	-0.00275965	-0.00382168	-0.00405943	-0.00474059	-0.00382846	-0.00300091	-0.00504938	-0.00521061	-0.00467937	-0.00560854	-0.00310708	-0.00428532	-0.00474879	-0.00221555	-0.00372352	-0.00849444	-0.0044761	-0.00757413	-0.00410618	-0.00411238	-0.00378418	-0.00449311	-0.00403734	-0.00440686	-0.0033636	-0.00330949	-0.00420409	-0.00440586	-0.00418577
	1762		-0.00192216	-0.002151	-0.00470894	-0.00297136	-0.00363413	-0.00303784	-0.00728656	-0.00258589	-0.00342766	-0.0036119	-0.00328565	-0.00243187	-0.0039727	-0.00276671	-0.00277607	-0.00501615	-0.00818561	-0.00313386	-0.00252362	-0.0034016	-0.00365263	-0.0041573	-0.00347796	-0.0026856	-0.00448834	-0.00472418	-0.00406819	-0.0050821	-0.00269039	-0.00360401	-0.00428685	-0.0017837	-0.00317791	-0.00766726	-0.00402357	-0.00683719	-0.00368718	-0.00360508	-0.00333554	-0.00409605	-0.00367031	-0.00382966	-0.00292398	-0.00310382	-0.00374906	-0.00386143	-0.00393463
	1763		-0.00201747	-0.00242288	-0.00426557	-0.00333502	-0.0033406	-0.00285131	-0.0065686	-0.00265244	-0.00323509	-0.00328787	-0.00321617	-0.00248672	-0.00377144	-0.00269293	-0.0022997	-0.0045646	-0.00739123	-0.00298852	-0.00254178	-0.00329915	-0.00335602	-0.00379672	-0.00307355	-0.00297917	-0.0040014	-0.00433668	-0.00370529	-0.0043532	-0.00257263	-0.00340653	-0.00384338	-0.00149268	-0.00311091	-0.00717944	-0.00369893	-0.00615142	-0.00339854	-0.00279556	-0.00330628	-0.00401245	-0.00321986	-0.00360978	-0.00283196	-0.00317861	-0.00364025	-0.00373036	-0.00353465
	1764		-0.00184273	-0.00219098	-0.00392921	-0.00313102	-0.00322179	-0.00259371	-0.00589646	-0.00237674	-0.00297513	-0.00304962	-0.00296801	-0.0022673	-0.00359643	-0.00252693	-0.00212722	-0.00401488	-0.00664001	-0.00276143	-0.00243285	-0.00298153	-0.00300855	-0.00319221	-0.00270508	-0.00255513	-0.00360973	-0.00383375	-0.00300817	-0.0037559	-0.00247298	-0.00320905	-0.00342763	-0.00156778	-0.00230686	-0.00654316	-0.00319721	-0.0055066	-0.00290506	-0.00192127	-0.00301369	-0.00384527	-0.0028278	-0.0034357	-0.00256615	-0.00299163	-0.00339295	-0.00340774	-0.00306027
	1765		-0.00149325	-0.00198308	-0.00353171	-0.00267866	-0.00299117	-0.00222953	-0.00521669	-0.00190139	-0.00258037	-0.0027256	-0.00254117	-0.00186504	-0.00324641	-0.00217648	-0.00191368	-0.00349462	-0.00590607	-0.00236175	-0.0022059	-0.00253071	-0.00263566	-0.00260892	-0.00236358	-0.00205497	-0.00309103	-0.00331434	-0.00232058	-0.00326996	-0.00214687	-0.00278447	-0.00301188	-0.00156778	-0.00182826	-0.00568417	-0.00266599	-0.00483107	-0.00240226	-0.00125206	-0.00245777	-0.0034691	-0.00245243	-0.00306006	-0.00212653	-0.00254289	-0.00293792	-0.00291372	-0.00259518
	1766		-0.00138205	-0.00168722	-0.00312655	-0.00235048	-0.00263474	-0.00175875	-0.00447581	-0.0015021	-0.00209896	-0.00230628	-0.00202499	-0.00144449	-0.00269513	-0.00173381	-0.001618	-0.0030627	-0.00512896	-0.00185306	-0.00195172	-0.00198768	-0.00227972	-0.00238621	-0.00205802	-0.00179402	-0.00247706	-0.00283615	-0.0018431	-0.00285489	-0.00164865	-0.0022414	-0.00258689	-0.00144574	-0.00165596	-0.00480397	-0.00219378	-0.00409412	-0.00196464	-0.000798731	-0.00184333	-0.0029571	-0.00211043	-0.00246454	-0.00168691	-0.00198196	-0.00239386	-0.00228863	-0.0021487
	1767		-0.000913423	-0.0010795	-0.00230096	-0.0014369	-0.00226434	-0.0011725	-0.00371202	-0.000912669	-0.00153089	-0.00182977	-0.00127059	-0.000804527	-0.00198635	-0.00110668	-0.0014291	-0.0025228	-0.00436911	-0.00123537	-0.0014706	-0.00127048	-0.00183055	-0.00201502	-0.00180638	-0.000684991	-0.00188426	-0.00225903	-0.00106002	-0.00254105	-0.00113232	-0.00143173	-0.00213419	-0.0013988	-0.00114864	-0.00362684	-0.00157401	-0.00329577	-0.00135011	-0.000431746	-0.00102407	-0.0022988	-0.00184349	-0.00169495	-0.00105304	-0.00130884	-0.00171131	-0.00150223	-0.00176733
	1768		-0.000222399	-0.000503766	-0.00135306	1.77395e-05	-0.00184502	-0.000719488	-0.00297114	-0.000484855	-0.00101097	-0.0013628	-0.000684925	-0.000393121	-0.00141757	-0.000553342	-0.00102665	-0.0019829	-0.00350565	-0.000753942	-0.00107118	-0.000758189	-0.00139834	-0.00154838	-0.0015188	1.08729e-05	-0.00127028	-0.00178909	-0.000381989	-0.00214623	-0.000579747	-0.000612188	-0.00164452	-0.00115471	-0.000507318	-0.00250273	-0.00110181	-0.00248718	-0.000912485	-4.31746e-05	-0.000390122	-0.00169275	-0.00150983	-0.000998644	-0.000490737	-0.00081335	-0.00111779	-0.000937632	-0.00146037
	1769		-0.000119142	-0.000375826	-0.00102435	-0.000230613	-0.00138376	-0.000444129	-0.00226846	-0.000427814	-0.000596952	-0.000933947	-0.000466543	-0.000383979	-0.00112006	-0.000332005	-0.000427087	-0.00160006	-0.00253857	-0.000445098	-0.00101671	-0.000543027	-0.00111867	-0.00103933	-0.00112337	-0.000358805	-0.000741	-0.00156648	-0.000286492	-0.00144769	0	-0.00029622	-0.00121954	-0.000685317	-0.000373309	-0.00209975	-0.000944408	-0.00180142	-0.000856619	0.00023746	-0.000321851	-0.00131659	-0.0010427	-0.00054055	-0.000337382	-0.00057028	-0.000702331	-0.000514185	-0.0010604
	1770		0	0	-0.000886748	-0.000718448	-0.000950464	0	-0.0016116	0	0	-0.000514624	0	0	-0.000910046	0	-0.000147838	-0.00117796	-0.00164921	0	-0.000871468	0	-0.000872904	-0.0005939	-0.000736933	0	-0.0005187	-0.00126967	0	-0.000850392	0.000235522	0	-0.000886934	-0.000469395	0	-0.0017816	-0.00064928	-0.00128965	-0.000623842	0.000194286	0	-0.000835928	-0.00062562	0	0	0	0	0	-0.000567405
	1771		0.000158856	0.000687681	0	-0.000372529	-0.000489209	0.000257595	-0.000863083	0.000617953	0.000365874	0	0.000486396	0.000566826	-0.000507525	0.000295116	-0.000156051	-0.000618429	-0.000846192	0.000236175	-0.000435734	0.000440569	-0.000500013	0	-0.000377453	0.000554517	-0.000402257	-0.000692549	0.000429738	-0.00043532	0.000634098	0.000266598	-0.000535856	-0.000375516	0.000258445	-0.00099685	0	-0.000747178	0	-9.71429e-05	0.000409628	0	-0.000308639	0.000311504	0.000368053	0.000467443	0.000583627	0.000373037	-0.000195336
	1772		0.000643368	0.00135137	0.000963192	0	0	0.000444129	0	0.00114084	0.00060658	0.000181071	0.000923159	0.000987374	0	0.000553342	0	0	0	0.000417848	0	0.000737697	0	0.000509057	0	0.00120689	0	0	0.00122236	0	0.000842445	0.000730677	0	0	0.000813623	0	0.00024594	0	0.00026071	0	0.000750985	0.000292575	0	0.000531389	0.000797448	0.000682466	0.00099909	0.000483939	0
	1773		0.000683082	0.000823618	0.00137599	0.000221743	-1.39774e-05	0.000266477	3.05516e-05	0.000808092	0.000394758	0.000228722	0.000635292	0.000612538	7.00035e-05	0.000332005	9.85586e-05	-7.85307e-05	-5.18077e-05	0.000236175	-0.000181556	0.00038934	2.54244e-05	0.000710559	-4.49349e-05	0.000598008	0.000201128	6.59571e-05	0.00141336	0.000192351	0.00062504	0.000691181	0.000147822	4.69395e-05	0.000545606	-1.06048e-05	0.000216427	0.000112588	0.000223466	0.00032381	0.000360863	0.000177635	-4.1708e-05	0.000311504	0.000592974	0.000205675	0.000712223	0.000201641	-0.000186034
	1774		-1.58856e-05	-0.00027987	0.000909682	-0.000186264	-0.000244605	-7.10606e-05	-7.6379e-05	0.000190139	-4.81413e-05	-5.71804e-05	0	-9.14236e-06	2.62513e-05	-0.000110668	0.000156051	-0.000137429	-7.77115e-05	-0.000145338	-0.000417578	-0.000102458	8.47479e-06	0.000201502	-0.000125818	-0.000337059	0.000328157	0.000164893	0.00127966	0.000455567	7.24684e-05	0.000128362	0.000203256	-0.00040368	-0.000229729	0	0.000186914	0.000204706	0.000251399	0.00127365	-0.000273085	-0.000313473	-5.83912e-05	-0.000137428	4.08948e-05	-0.000420698	5.93519e-05	-0.00024197	-0.000111621
	1775		-4.76569e-05	-0.00034384	0.000642128	0.000106437	-0.000615006	-0.000186534	-0.000259689	0.000209153	-0.000298476	-0.000457443	-0.00013897	-9.14236e-06	-3.50018e-05	-0.000267449	-0.000197117	-2.9449e-05	-0.000215865	-0.000354262	-0.000354034	-0.000184424	9.32227e-05	0.000169686	-0.000215688	2.17457e-05	0.000158786	0.000403987	0.0017285	0.000415072	-0.000362342	-0.000187606	0.000175539	-0.00131431	0.000287161	0.000434796	0.000482041	0.000184236	0.000651775	0.00216952	-0.000302345	-0.000637395	-0.000166832	-0.000448932	-6.13422e-05	-0.000598327	-0.000227516	-0.000463775	-2.79052e-05
	1776		7.94281e-06	-0.000391818	0.000626839	8.86973e-05	-0.000824667	-0.000222064	-0.000320792	0.000361265	-0.000394758	-0.000619455	-0.000119117	0.000100566	-5.25026e-05	-0.000267449	-0.000492793	3.92653e-05	-0.000354019	-0.000408764	-0.000308645	-0.00019467	0.000169496	0.000328766	-0.000278597	-4.34915e-05	1.05857e-05	0.000478189	0.00213914	0.000303711	-0.000525396	-0.000227102	0.0001663	-0.00185881	0.000373309	0.000805964	0.000668956	0.000163765	0.000893863	0.00263365	-0.000204814	-0.000752335	-0.000266931	-0.000632169	-2.04474e-05	-0.000607675	-0.000286867	-0.000514185	-3.72069e-05
	1777		-0.00019857	-0.000567737	0.000489241	-0.00031931	-0.000929498	-0.000284242	-0.000320792	0.000323237	-0.000491041	-0.000657575	-0.000198529	6.39965e-05	-8.75044e-05	-0.00035045	-0.000640631	0	-0.000457634	-0.000436015	-0.000390345	-0.000286882	0.000177971	0.000328766	-0.000323532	-0.000239203	-6.35142e-05	0.000412232	0.00223464	0.000232845	-0.000579747	-0.00034559	0.000129345	-0.00217799	0.000296733	0.000858988	0.000629605	0.00015353	0.00086593	0.00278476	-0.000282839	-0.000835928	-0.000333664	-0.000824568	-0.000102237	-0.000682466	-0.000346219	-0.000665416	-5.58103e-05
	1778		-0.000182685	-0.000591725	0.000336353	-0.000239483	-0.000978419	-0.000328655	-0.000351344	0.000323237	-0.000510297	-0.000686165	-0.000228308	7.31388e-05	-7.00035e-05	-0.00038734	-0.000755616	-3.92653e-05	-0.00056125	-0.000417848	-0.0004085	-0.00031762	0.000186445	0.000392398	-0.000368466	-0.00015222	-0.000127028	0.000379253	0.00229194	0.000192351	-0.000606923	-0.000424582	8.31501e-05	-0.00246902	0.000306305	0.000880198	0.000580417	0.000163765	0.000819374	0.00272	-0.000341357	-0.000888174	-0.000392055	-0.000925349	-0.000173803	-0.000701164	-0.000326435	-0.00063517	-2.79052e-05
	1779		-0.00030977	-0.000639703	0.000336353	-0.00032818	-0.000985408	-0.00031089	-0.000420085	0.000380279	-0.000452528	-0.000733816	-0.00013897	0.00015542	-1.75009e-05	-0.000359672	-0.000903454	-6.87144e-05	-0.000664865	-0.000381513	-0.000335878	-0.000256145	0.000177971	0.000254528	-0.000440362	-0.000173966	-0.0002223	0.000395742	0.00237788	0.000121485	-0.00056163	-0.000404834	2.77167e-05	-0.00274127	9.57203e-06	0.000975641	0.000580417	0.00015353	0.000837997	0.00259048	-0.000292592	-0.000867276	-0.000483813	-0.000888702	-0.000173803	-0.00065442	-0.000227516	-0.00063517	-4.65086e-05
	1780		-0.000158856	-0.000335844	0.000527462	-0.000115306	-0.000985408	-0.000257595	-0.000458274	0.000484855	-0.000375502	-0.000800526	0	0.000255986	6.12531e-05	-0.000267449	-0.00100201	-6.87144e-05	-0.000751211	-0.000345178	-0.000217867	-0.000163933	0.000152546	0.000381793	-0.000485297	0.000119602	-0.000317571	0.000436966	0.00255933	9.11134e-05	-0.000489161	-0.000256724	0	-0.00299474	0.000239301	0.00115592	0.00064928	0.000122824	0.000931107	0.00248254	-0.000165802	-0.00081503	-0.000583912	-0.000751274	-0.000112461	-0.000607675	-8.90278e-05	-0.000564596	-0.000111621
	1781		-0.000166799	-0.000407811	0.000596262	-0.000221743	-0.000999385	-0.000293125	-0.000427723	0.000427814	-0.000404387	-0.000819586	-3.97058e-05	0.000173705	5.25026e-05	-0.000295116	-0.000952733	-0.000127612	-0.000777115	-0.000390597	-0.000254178	-0.000235653	8.47479e-05	0.000509057	-0.000503271	-8.6983e-05	-0.0003705	0.000403987	0.00256888	0.000101237	-0.000507279	-0.000256724	9.2389e-06	-0.00309801	0.000239301	0.00117713	0.000629605	0.000112588	0.000903174	0.00245016	-0.00022432	-0.000846377	-0.00062562	-0.000742112	-0.000173803	-0.000701164	-8.90278e-05	-0.000625088	-0.000176733
	1782		-0.000333598	-0.000663692	0.000420441	-0.000461226	-0.00106228	-0.000373068	-0.000343706	0.000275702	-0.000500669	-0.000810056	-0.000188602	0	8.75044e-06	-0.000415007	-0.000977373	-0.000225776	-0.000777115	-0.000463266	-0.000390345	-0.000368849	1.69496e-05	0.000636321	-0.000503271	-0.000337059	-0.000402257	0.000346275	0.00247338	0.000141732	-0.000606923	-0.00044433	2.77167e-05	-0.00317311	0.000162725	0.00106048	0.000550905	0.000102353	0.000837997	0.00247175	-0.000419381	-0.000909072	-0.00062562	-0.000870378	-0.000337382	-0.000841397	-0.00019784	-0.000725909	-0.000186034
	1783		-0.000413026	-0.000823618	0.000252265	-0.000603142	-0.0011112	-0.00034642	-0.000282602	0.000247181	-0.000539182	-0.000790996	-0.000228308	-9.14236e-06	4.37522e-05	-0.000433451	-0.00113342	-0.000284674	-0.000794384	-0.000454182	-0.000417578	-0.000379094	0	0.000572689	-0.000539219	-0.000369678	-0.0004446	0.000371009	0.00247338	5.06186e-05	-0.000661274	-0.000523322	2.77167e-05	-0.00331393	-5.74322e-05	0.00108169	0.000560742	0.000102353	0.00086593	0.00242857	-0.000468147	-0.000877725	-0.000667328	-0.000934511	-0.000398724	-0.000822699	-0.000267083	-0.000705745	-0.000167431
	1784		-0.000293884	-0.000703673	0.000359286	-0.000141916	-0.00113217	-0.000239829	-0.000236775	0.000351758	-0.000519926	-0.000781466	-0.000119117	0.000118851	0.000157508	-0.000313561	-0.00128126	-0.000274857	-0.000794384	-0.000381513	-0.000281411	-0.000256145	3.38992e-05	0.000392398	-0.000629089	-4.34915e-05	-0.000476357	0.000436966	0.00262618	-0.000141732	-0.000661274	-0.000365338	1.84778e-05	-0.00345475	-6.70042e-05	0.00130439	0.00064928	0.000112588	0.000977663	0.00235302	-0.000331604	-0.000794132	-0.000759086	-0.00083373	-0.000296487	-0.000710513	-0.000237408	-0.000574678	-0.00021394
	1785		-6.35425e-05	-0.000567737	0.000535107	0.000141916	-0.00107626	-0.000213182	-0.000198585	0.000351758	-0.000529554	-0.000762406	-8.9338e-05	0.000100566	0.000210011	-0.000276671	-0.00128126	-0.000265041	-0.000759846	-0.000381513	-0.0002451	-0.000256145	5.08488e-05	0.000445425	-0.000683011	4.34915e-05	-0.000497528	0.000436966	0.00268347	-0.000172103	-0.000615981	-0.000236976	9.2389e-06	-0.0034172	9.57203e-06	0.00137862	0.000659118	9.21178e-05	0.000968352	0.00228825	-0.000370616	-0.000783683	-0.000809136	-0.000769597	-0.000296487	-0.000757257	-0.000217624	-0.000554514	-0.000306957
	1786		-0.000285941	-0.000743655	0.00043573	-0.000443487	-0.00103433	-0.000302007	-0.000198585	0.000199646	-0.00060658	-0.000752876	-0.000238235	-0.000118851	7.00035e-05	-0.000405784	-0.00124841	-0.000333755	-0.000733942	-0.0004996	-0.0004085	-0.00038934	2.54244e-05	0.000477241	-0.000629089	-0.000424042	-0.000613971	0.000321541	0.00255933	-5.06186e-05	-0.000634098	-0.000385086	-2.77167e-05	-0.00337026	-0.000172297	0.00112411	0.000531229	-1.02353e-05	0.000800752	0.00222349	-0.000614442	-0.000919521	-0.000775769	-0.000870378	-0.000439619	-0.000906839	-0.000286867	-0.000756155	-0.000353465
	1787		-0.000365369	-0.000687681	0.000275198	-0.000798276	-0.00104132	-0.000364185	-0.000252051	0.000152111	-0.000635465	-0.000752876	-0.000337499	-0.000219417	-5.25026e-05	-0.000488786	-0.00126483	-0.000343572	-0.000759846	-0.000563186	-0.000526512	-0.000450815	2.54244e-05	0.000562084	-0.000548206	-0.000326186	-0.000741	0.00023085	0.00254978	4.04948e-05	-0.000697508	-0.000582566	-7.39112e-05	-0.00345475	7.65763e-05	0.000890802	0.000442691	-0.000133059	0.000698331	0.00210476	-0.000711973	-0.00100311	-0.000734061	-0.000998644	-0.000490737	-0.000925536	-0.000316543	-0.000796483	-0.000334862
	1788		-0.000428912	-0.000751651	0.000107021	-0.000700709	-0.00101336	-0.000390833	-0.000305516	0.000104577	-0.00060658	-0.000724285	-0.000367278	-0.000255986	-8.75044e-05	-0.000488786	-0.00119913	-0.000353388	-0.000777115	-0.000545019	-0.000562823	-0.000461061	8.47479e-06	0.000424214	-0.000503271	-0.000391423	-0.000751585	0.00012367	0.00239698	0	-0.000715625	-0.000651685	-0.000120106	-0.00337026	-9.57203e-05	0.000763545	0.000334478	-0.000174	0.000586598	0.00188889	-0.000682714	-0.000971767	-0.000700695	-0.00102613	-0.000480514	-0.000869443	-0.000326435	-0.000806565	-0.000306957
	1789		-0.000516283	-0.000695677	-0.000145243	-0.000532184	-0.000873588	-0.000381951	-0.000351344	-9.50697e-06	-0.000539182	-0.000667105	-0.000357352	-0.000274271	8.75044e-06	-0.000415007	-0.00103487	-0.000422102	-0.000742576	-0.000454182	-0.000580978	-0.000450815	-6.77983e-05	0.000339371	-0.00047631	-0.000391423	-0.000635142	8.24463e-06	0.00199589	-2.02474e-05	-0.000634098	-0.000612188	-0.000175539	-0.00296658	-0.000258445	0.000604473	0.000177076	-0.000133059	0.000418998	0.00150032	-0.000633948	-0.000846377	-0.000658987	-0.000888702	-0.000500961	-0.000757257	-0.000326435	-0.000715827	-0.000279052
	1790		-0.000444797	-0.000359833	-0.00036693	-0.000186264	-0.000642961	-0.000284242	-0.000397171	-5.70418e-05	-0.000375502	-0.000571804	-0.000238235	-0.000201132	0.000175009	-0.000276671	-0.000845961	-0.000510449	-0.000682134	-0.000281593	-0.000544667	-0.000338111	-0.000186445	0.000190896	-0.000440362	-0.000195712	-0.000508114	-0.000115425	0.00147066	-0.000101237	-0.000344225	-0.000473952	-0.000258689	-0.00224371	-0.000373309	0.000456006	9.83758e-06	-8.18825e-05	0.000251399	0.000863493	-0.000487653	-0.000606048	-0.000608937	-0.000595522	-0.000449843	-0.000532885	-0.000217624	-0.000473857	-0.000260448
	1791		-0.000389198	0.0002159	-0.000267553	-6.20881e-05	-0.000398356	-7.99432e-05	-0.000389533	8.55627e-05	-9.62825e-05	-0.000419323	4.96322e-05	2.74271e-05	0.000288764	-5.53342e-05	-0.000747403	-0.000539898	-0.000647596	-6.35855e-05	-0.000390345	-8.19664e-05	-0.000279668	0	-0.000377453	-2.17457e-05	-0.0005187	-0.000222605	0.00117462	-0.000293588	4.52927e-05	-0.00019748	-0.0003326	-0.00129553	-0.000325449	0.000286329	-7.87007e-05	-0.000102353	0.000139666	5.39683e-05	-0.000146296	-0.000292575	-0.000567229	-0.000210723	-0.000184026	-0.000177628	3.95679e-05	-0.000100821	-0.000279052
	1792		7.14853e-05	0.000943562	0.000328708	-0.000168525	-0.00021665	9.77083e-05	-0.000351344	0.000342251	0.000154052	-0.000209662	0.000357352	0.000283413	0.000271264	0.000119891	-0.000632418	-0.000471184	-0.000630326	8.17528e-05	-0.000145245	0.000143441	-0.000271193	0.000222712	-0.000305558	0.000532771	-0.000613971	-0.000247339	0.00131786	-0.000465691	0.000326108	0.000128362	-0.000341839	-0.000234698	0.000392453	0.000116653	-3.93503e-05	-0.00015353	0.000121044	-0.00056127	0.00022432	-3.13473e-05	-0.000525521	9.16187e-06	0.000245369	8.41397e-05	0.000306651	7.05745e-05	-0.000390672
	1793		0.000127085	0.000591725	0.000580973	-0.000106437	-9.78419e-05	0	-0.000282602	0.000104577	8.66543e-05	-6.67105e-05	0.000188602	4.57118e-05	0.000148757	-9.22237e-06	-0.000197117	-0.000471184	-0.00054398	-2.72509e-05	-0.000199711	-7.17206e-05	-0.000271193	0.000254528	-0.000233662	0	-0.0005187	-0.000313296	0.00111732	-0.000364454	0.000317049	0.000157984	-0.000286406	0.000788584	0.000210585	-0.000190886	-0.000177076	-0.00015353	-0.000102422	-0.000636826	9.75305e-05	-0.00011494	-0.00041708	-5.49712e-05	0.000265816	-0.000112186	0.00014838	-0.000141149	-0.000483689
	1794		-0.000317712	-0.000175918	0.000206398	-0.000567663	-0.000125797	-0.000213182	-0.000267327	-0.000389786	-0.000173309	-0.000114361	-0.000238235	-0.000374837	0	-0.000322783	0.000106772	-0.000481	-0.000414461	-0.000263426	-0.000390345	-0.000420078	-0.000271193	5.30268e-05	-0.000161766	-0.000739355	-0.000412843	-0.00033803	0.000725779	-0.000131608	0	-0.000236976	-0.000258689	0.00109838	-0.000382881	-0.000498425	-0.000314803	-0.000174	-0.000297954	-0.000226667	-0.000341357	-0.000397066	-0.000291956	-0.000320666	-0.000102237	-0.000495489	-0.000306651	-0.000423447	-0.000437181
	1795		-0.000238284	-0.000159926	-3.82219e-05	-0.00033705	-0.000251593	-0.00027536	-0.000305516	-0.000389786	-0.000298476	-0.000257312	-0.00030772	-0.000356552	-8.75044e-05	-0.000415007	-1.64264e-05	-0.000323939	-0.000362654	-0.000317927	-0.0003268	-0.000440569	-0.00019492	6.36321e-05	-0.000107844	-0.000456661	-0.0004446	-0.000206116	0.000802177	-0.000172103	-0.000307991	-0.000434456	-0.000258689	0.000769808	-8.61483e-05	-0.000413587	-0.000157401	-0.000194471	-0.000130355	0.000205079	-0.000341357	-0.000543353	-0.00025859	-0.000503903	-0.00019425	-0.000532885	-0.000484707	-0.000494021	-0.000306957
	1796		-7.94281e-05	-7.99629e-05	-9.9377e-05	-1.77395e-05	-0.000265571	-0.000257595	-0.000259689	-0.000237674	-0.000308104	-0.000285902	-0.000238235	-0.000246844	-7.87539e-05	-0.00035045	-0.000106772	-0.000176694	-0.000310846	-0.000281593	-0.0002451	-0.000409832	-0.000135597	6.36321e-05	-6.29089e-05	-0.000271822	-0.000423428	-0.000131914	0.000849926	-0.000253093	-0.000407635	-0.00039496	-0.000240211	0.000563275	0.000114864	-0.000254515	-2.95127e-05	-0.000174	9.31107e-06	0.000334603	-0.000204814	-0.000574701	-0.000233565	-0.000531389	-0.000112461	-0.000430047	-0.000455031	-0.000403283	-0.00021394
	1797		-0.000238284	-0.000191911	-0.000282842	-9.7567e-05	-0.000209661	-0.000248712	-0.000160396	-0.000285209	-0.000308104	-0.000228722	-0.000268014	-0.000283413	-0.000105005	-0.000341228	-4.10661e-05	-0.000166878	-0.000250404	-0.000272509	-0.000299567	-0.000420078	-0.000135597	-4.24214e-05	-8.98699e-06	-0.000445788	-0.000381085	-0.00023085	0.000563434	-0.000222722	-0.0003714	-0.000424582	-0.000221734	0.00062899	-5.74322e-05	-0.000371168	-0.000118051	-0.000163765	-0.000121044	0.00023746	-0.000243826	-0.000564252	-0.000158491	-0.000531389	-0.000153355	-0.000402001	-0.000415463	-0.000443611	-0.000158129
	1798		-0.000277998	-9.59555e-05	-0.000389864	-9.7567e-05	-0.000132785	-0.000204299	-0.000114569	-0.000237674	-0.00022145	-0.000152481	-0.000208455	-0.000228559	-0.000105005	-0.000267449	8.21322e-06	-0.000166878	-0.000198596	-0.000227091	-0.000290489	-0.00031762	-0.000135597	-1.06054e-05	2.6961e-05	-0.000391423	-0.000381085	-0.000305051	0.000334241	-0.000141732	-0.000271756	-0.00039496	-0.000194017	0.000732257	-6.70042e-05	-0.00050903	-0.000206589	-0.000184236	-0.000242088	0	-0.000204814	-0.000428413	-8.34161e-05	-0.000430608	-0.000122684	-0.000271117	-0.000296759	-0.000352872	-0.000120922
	1799		-5.55997e-05	0.000263878	-0.000214043	0	-5.59097e-05	-0.000106591	-0.000106931	-3.80279e-05	-5.77695e-05	-9.53007e-05	-5.95587e-05	-5.48541e-05	0	-0.000119891	6.57057e-05	-0.000117796	-0.000146788	-0.000136255	-0.000145245	-0.000143441	-0.000110172	0.000201502	2.6961e-05	-3.26186e-05	-0.000328157	-0.000263828	0.000257843	-0.000131608	-0.000144937	-0.000207354	-0.000157061	0.000751033	0.000277589	-0.000445401	-0.000167239	-0.000163765	-0.000214155	-0.000183492	-9.75305e-06	-0.000198533	-5.00496e-05	-0.000229047	2.04474e-05	-9.34885e-05	-7.91358e-05	-0.000201641	-0.000111621
	1800		3.97141e-05	0.000295863	-6.11551e-05	0.000106437	1.39774e-05	-4.44129e-05	0	9.50697e-06	1.92565e-05	-3.81203e-05	0	9.14236e-06	1.75009e-05	-2.76671e-05	0.000123198	-7.85307e-05	-7.77115e-05	-6.35855e-05	-4.53889e-05	-7.17206e-05	-7.62731e-05	0.000222712	8.98699e-06	0	-0.000137614	-0.000181382	8.59476e-05	-7.0866e-05	-5.43513e-05	-3.9496e-05	-9.2389e-05	0.00058205	0.000287161	-0.000254515	-0.000127889	-8.18825e-05	-0.000158288	-0.000183492	4.87653e-05	-5.22455e-05	-1.66832e-05	-5.49712e-05	6.13422e-05	-9.34885e-06	0	-8.06565e-05	-8.37155e-05
PDB
	A-helix +3-10		0.74	0.76	0.73	0.77	0.65	0.64	0.61	0.58	0.5	0.52	0.49	0.41	0.47	0.45	0.4	0.42	0.34	0.39	0.34	0.35	0.42	0.31	0.43	0.29	0.31	0.34	0.29	0.26	0.23	0.21	0.17	0.25	0.21	0.15	0.15	0.21	0.11	0.17	0.13	0.1	0.05	0.08	0.07	0.03	0.04	0	0.04
	A-helix		0.74	0.73	0.71	0.69	0.65	0.62	0.59	0.52	0.49	0.48	0.44	0.41	0.41	0.39	0.37	0.35	0.34	0.33	0.32	0.32	0.31	0.31	0.3	0.29	0.29	0.27	0.23	0.23	0.18	0.18	0.17	0.16	0.14	0.11	0.11	0.11	0.11	0.08	0.07	0.07	0.05	0.03	0.03	0.02	0.01	0	0
	B-sheet		0	0	0	0	0	0.04	0.02	0.03	0.09	0.11	0.07	0	0	0.16	0.23	0.05	0.11	0.13	0.17	0.19	0.06	0.17	0.07	0.17	0.31	0.2	0.24	0.18	0.25	0.33	0.52	0.32	0.24	0.43	0.46	0.39	0.36	0.29	0.32	0.31	0.62	0.47	0.39	0.48	0.56	0.25	0.46
	turn		0.13	0.06	0.09	0.09	0.05	0.09	0.11	0.13	0.15	0.14	0.17	0.17	0.14	0.11	0.13	0.12	0.04	0.11	0.16	0.11	0.23	0.15	0.19	0.16	0.13	0.12	0.13	0.13	0.13	0.15	0.1	0.14	0.07	0.13	0.14	0.11	0.13	0.1	0.15	0.14	0.1	0.12	0.15	0.12	0.12	0.06	0.04
	310 helix		0	0.03	0.02	0.08	0	0.02	0.02	0.06	0.01	0.04	0.05	0	0.06	0.06	0.03	0.07	0	0.06	0.02	0.03	0.11	0	0.13	0	0.02	0.07	0.06	0.03	0.05	0.03	0	0.09	0.07	0.04	0.04	0.1	0	0.09	0.06	0.03	0	0.05	0.04	0.01	0.03	0	0.04
	random		0.13	0.18	0.18	0.14	0.3	0.23	0.25	0.26	0.26	0.23	0.28	0.41	0.39	0.29	0.24	0.41	0.5	0.36	0.33	0.36	0.29	0.37	0.32	0.37	0.25	0.34	0.34	0.43	0.38	0.31	0.22	0.29	0.48	0.28	0.25	0.3	0.41	0.44	0.4	0.45	0.23	0.33	0.4	0.37	0.28	0.69	0.46
LOOV Predicted
	NRMSD		0.0174	0.026879	0.0109	0.0154	0.0326224	0.01285	0.0238143	0.01855	0.01336	0.0102729	0.0118658	0.0061	0.0064	0.0228	0.0268352	0.0122295	0.0332566	0.01588	0.0243	0.0169464	0.01566	0.014817	0.0091839	0.02773	0.006335	0.0184547	0.0166094	0.01628	0.01763	0.016	0.0153	0.020619	0.01526	0.01221	0.00672	0.00523384	0.014	0.0232321	0.0151904	0.03	0.024236	0.01592	0.01948	0.01102	0.0133899	0.0233	0.0132474
	5xNRMSD		0.087	0.134395	0.0545	0.077	0.163112	0.06425	0.119071	0.09275	0.0668	0.0513643	0.059329	0.0305	0.032	0.114	0.134176	0.0611474	0.166283	0.0794	0.1215	0.0847321	0.0783	0.074085	0.0459195	0.13865	0.031675	0.0922733	0.083047	0.0814	0.08815	0.08	0.0765	0.103095	0.0763	0.06105	0.0336	0.0261692	0.07	0.11616	0.0759521	0.15	0.12118	0.0796	0.0974	0.0551	0.0669497	0.1165	0.0662369
	A-helix		0.6941	0.6488	0.651	0.4336	0.7029	0.5533	0.5579	0.4183	0.3812	0.3487	0.2999	0.5015	0.355	0.3184	0.364	0.2906	0.2236	0.3624	0.4136	0.3449	0.2574	0.2924	0.4112	0.3651	0.219	0.4577	0.09261	0.2734	0.295	0.04	0.0339	0.3227	0.3651	0.1239	0.08545	0.08194	0.09155	0.1059	0.002957	0.1778	0.03645	0.2276	0.09784	0.0332	0.03654	0.1005	0.02445
	B-helix		0	0.0425	0.02088	0.00594	0.004177	0.08178	0.02648	0.009266	0.1486	0.1639	0.1376	0.06583	0.04789	0.1935	0.08963	0.1615	0.2754	0.1276	0.1271	0.03882	0.1707	0.1597	0.02952	0.1109	0.2731	0.1442	0.4058	0.2051	0.2026	0.481	0.4789	0.2313	0.07805	0.3048	0.3715	0.3901	0.3768	0.4205	0.4792	0.352	0.4787	0.3703	0.394	0.4843	0.4444	0.3981	0.4947
	turn		0.07024	0.1119	0.1114	0.1523	0.1062	0.1078	0.1155	0.1568	0.1374	0.1314	0.109	0.1144	0.1897	0.1141	0.1593	0.1228	0.1303	0.1618	0.1365	0.1645	0.1309	0.1438	0.1471	0.1548	0.128	0.1075	0.1205	0.1431	0.1412	0.123	0.1182	0.0919	0.1255	0.1186	0.1132	0.1285	0.1382	0.1325	0.1214	0.1255	0.1103	0.1158	0.1153	0.07981	0.12	0.1229	0.1203
	310 helix		0.01403	0.01054	0.01884	0.0308	0.01862	0.03451	0.06309	0.04436	0.0452	0.03321	0.05446	0.06354	0.09808	0.03745	0.03052	0.04514	0.03761	0.02171	0.02203	0.07305	0.04176	0.03894	0.06058	0.03589	0.03517	0.03554	0.0484	0.02183	0.0226	0.02	0.04488	0.0295	0.06372	0.05246	0.07215	0.03974	0.03319	0.0484	0.01876	0.05629	0.023325	0.03415	0.02637	0.02738	0.02588	0.07908	0.01831
	other		0.2217	0.1862	0.1978	0.3773	0.168	0.2226	0.2371	0.3713	0.2876	0.3228	0.399	0.2547	0.3093	0.3365	0.3565	0.38	0.3332	0.3265	0.3008	0.3787	0.3993	0.3652	0.3516	0.3333	0.3447	0.2549	0.3327	0.3566	0.3385	0.336	0.3241	0.3246	0.3677	0.4002	0.3577	0.3597	0.3603	0.2928	0.3777	0.2884	0.03512	0.2522	0.3665	0.3753	0.3731	0.2995	0.3422
Deviation LOOV SOMSpec
	Helix (LOOV fit-PDB)	0.0835475	-0.03187	-0.10066	-0.06016	-0.3056	0.07152	-0.05219	0.01099	-0.11734	-0.0736	-0.13809	-0.13564	0.15504	-0.01692	-0.09415	-0.00548	-0.08426	-0.07879	-0.00589	0.09563	0.06795	-0.12084	0.02134	0.04178	0.11099	-0.05583	0.15324	-0.14899	0.03523	0.0876	-0.15	-0.09122	0.1022	0.21882	0.02636	0.0076	-0.08832	0.01474	-0.0157	-0.108283	0.13409	0.009775	0.18175	0.05421	0.03058	0.02242	0.17958	0.00276
	B-sheet (LOOV fit-PDB)	0.0691182	0	0.0425	0.02088	0.00594	0.004177	0.04178	0.00648	-0.020734	0.0586	0.0539	0.0676	0.06583	0.04789	0.0335	-0.14037	0.1115	0.1654	-0.0024	-0.0429	-0.15118	0.1107	-0.0103	-0.04048	-0.0591	-0.0369	-0.0558	0.1658	0.0251	-0.0474	0.151	-0.0411	-0.0887	-0.16195	-0.1252	-0.0885	0.0001	0.0168	0.1305	0.1592	0.042	-0.1413	-0.0997	0.004	0.0043	-0.1156	0.1481	0.0347
	turn (pred-PDB)	0.0310578	-0.05976	0.0519	0.0214	0.0623	0.0562	0.0178	0.0055	0.0268	-0.0126	-0.0086	-0.061	-0.0556	0.0497	0.0041	0.0293	0.0028	0.0903	0.0518	-0.0235	0.0545	-0.0991	-0.0062	-0.0429	-0.0052	-0.002	-0.0125	-0.0095	0.0131	0.0112	-0.027	0.0182	-0.0481	0.0555	-0.0114	-0.0268	0.0185	0.0082	0.0325	-0.0286	-0.0145	0.0103	-0.0042	-0.0347	-0.04019	0	0.0629	0.0803
	other (pred-PDB)	0.0811302	0.0917	0.0062	0.0178	0.2373	-0.132	-0.0074	-0.0129	0.1113	0.0276	0.0928	0.119	-0.1553	-0.0807	0.0465	0.1165	-0.03	-0.1668	-0.0335	-0.0292	0.0187	0.1093	-0.0048	0.0316	-0.0367	0.0947	-0.0851	-0.0073	-0.0734	-0.0415	0.026	0.1041	0.0346	-0.1123	0.1202	0.1077	0.0597	-0.0497	-0.1472	-0.0223	-0.1616	-0.19488	-0.0778	-0.0335	0.0053	0.0931	-0.3905	-0.1178
Direct band fitting
	Helix (Origin fit)		0.722	0.577	0.841	0.505	0.5	0.76	0.66	0.87	0.28	0.51	0.38	0.67	0.77	0.17	0.64	0.45	0.71	0.65	0.64	0.44	0.66	0.67	0.88	0.39	0.16	0.7	0.49	0.34	0.47	0.11	0.32	0.33	0.47	0.12	0.13	0.52	0	0.24	0.03	0.44	0.25	0.19	0.51	0.06	0.3	0.17	0.18
	B-Sheet (Origin fit)		0.129	0.182	0.02	0.16	0.21	0.1	0.18	0.06	0.41	0.3	0.36	0.2	0.15	0.07	0.07	0.34	0.12	0.25	0.09	0.33	0.05	0.08	0	0.19	0.56	0.16	0.39	0.33	0.34	0.34	0.32	0.39	0.33	0.47	0.22	0.28	0.63	0.54	0.22	0.39	0.58	0.49	0.44	0.61	0.44	0.67	0.5
	Helix (Origin band fit-PDB)	0.189939	-0.018	-0.183	0.111	-0.265	-0.15	0.12	0.05	0.29	-0.22	-0.01	-0.11	0.26	0.3	-0.28	0.24	0.03	0.37	0.26	0.3	0.09	0.24	0.36	0.45	0.1	-0.15	0.36	0.2	0.08	0.24	-0.1	0.15	0.08	0.26	-0.03	-0.02	0.31	-0.11	0.07	-0.1	0.34	0.2	0.11	0.44	0.03	0.26	0.17	0.14
	B-sheet (Origin band fit-PDB)	0.132469	0.129	0.182	0.02	0.16	0.21	0.06	0.16	0.03	0.32	0.19	0.29	0.2	0.15	-0.09	-0.16	0.29	0.01	0.12	-0.08	0.14	-0.01	-0.09	-0.07	0.02	0.25	-0.04	0.15	0.15	0.09	0.01	-0.2	0.07	0.09	0.04	-0.24	-0.11	0.27	0.25	-0.1	0.08	-0.04	0.02	0.05	0.13	-0.12	0.42	0.04
																																																	.
Second derivative band fitting
	Helix (Origin fit)		0.89	0.88	0.72	0.69	0.7	0.67	0.67	0.15	0.51	0.41	0.44	0.38	0.54	0.29	0.42	0.78	0.21	0.26	0.44	0.31	0.36	0.32	0.7	0.35	0.37	0.5	0.21	0.38	0.16	0.01	0.27	0.16	0.12	0.19	0.06	0.17	0	0.08	0.02	0.28	0.24	0.01	0.1	0.06	0.01	0.04	0.1
	B-Sheet (Origin fit)		0.04	0.025	0.11	0.12	0.07	0.08	0	0.31	0.35	0.3	0.37	0.18	0	0.14	0.32	0.33	0.55	0.27	0.31	0.38	0	0.4	0.12	0.24	0.3	0.36	0.68	0.6	0.39	0.53	0.58	0.51	0.26	0.62	0.56	0.58	0.62	0.58	0.52	0.58	0.33	0.79	0.55	0.59	0.64	0.31	0.7
	Helix (Origin band fit-PDB)	0.0965306	0.15	0.12	-0.01	-0.08	0.05	0.03	0.06	-0.43	0.01	-0.11	-0.05	-0.03	0.07	-0.16	0.02	0.36	-0.13	-0.13	0.1	-0.04	-0.06	0.01	0.27	0.06	0.06	0.16	-0.08	0.12	-0.07	-0.2	0.1	-0.09	-0.09	0.04	-0.09	-0.04	-0.11	-0.09	-0.11	0.18	0.19	-0.07	0.03	0.03	-0.03	0.04	0.06
	B-sheet (Origin band fit-PDB)	0.163163	0.04	0.025	0.11	0.12	0.07	0.04	-0.02	0.28	0.26	0.19	0.3	0.18	0	-0.02	0.09	0.28	0.44	0.14	0.14	0.19	-0.06	0.23	0.05	0.07	-0.01	0.16	0.44	0.42	0.14	0.2	0.06	0.19	0.02	0.19	0.1	0.19	0.26	0.29	0.2	0.27	-0.29	0.32	0.16	0.11	0.08	0.06	0.24
[truncated: 3 more columns]
